# Supplementary material for: Transcriptomic Analysis of Brown Adipose Tissue across the Physiological Extremes of Natural Hibernation
Source: PLoS One. 2013 Dec 30;8(12):e85157. doi: 10.1371/journal.pone.0085157 (PMC3875542; doi:10.1371/journal.pone.0085157)
Supplement: Table S1 — Distinct transcripts in ground squirrel BAT that mapped to human mRNAs. Table provides the mean (n=3) and standard error for each of the four collection points of all 14,573 genes that are expressed in brown adipose tissue. Gene names listed are the official HGNC and human UNIPROT designations. APR: April collection point; IBA: Interbout arousal collection point; OCT: October collection point; TOR: Torpor collection point; std. error: standard error. (XLS) [file pone.0085157.s001.xls]

## Sheet: Sheet1
Name	Uniprot	description	UQN BAT APR	UQN BAT OCT	UQN BAT TOR	UQN BAT IBA	Differentially expressed in BAT	BAT APR std. error	BAT OCT std. error	BAT TOR std. error	BAT IBA std. error
A2LD1	A2LD1_HUMAN	AIG2-like domain 1 (A2LD1), transcript variant 2, mRNA	20	46	39	43	N	4.48	5.36	1.15	6.33
A2M	A2MG_HUMAN	alpha-2-macroglobulin (A2M), mRNA	0	0	3	4	N	0	0	3.33	1.45
A4GALT	A4GAT_HUMAN	alpha 1,4-galactosyltransferase (A4GALT), mRNA	146	135	85	105	N	43.41	7.84	7.26	5.9
AAAS	AAAS_HUMAN	achalasia, adrenocortical insufficiency, alacrimia (AAAS), transcript variant 2, mRNA	94	111	97	102	N	5.78	27.51	5.84	1.53
AACS	AACS_HUMAN	acetoacetyl-CoA synthetase (AACS), mRNA	1139	2195	1151	1425	Y	347.52	253.01	227.7	184.08
AADAT	Q4W5N8_HUMAN	aminoadipate aminotransferase (AADAT), transcript variant 2, mRNA	172	95	153	78	Y	31.07	19.64	27.43	19.73
AAGAB	AAGAB_HUMAN	alpha- and gamma-adaptin binding protein (AAGAB), mRNA	123	117	120	110	N	17.46	11.61	13.22	5.81
AAK1	AAK1_HUMAN	AP2 associated kinase 1 (AAK1), mRNA	89	81	145	118	Y	14.19	7.17	10.48	7.31
AAMP	AAMP_HUMAN	angio-associated, migratory cell protein (AAMP), mRNA	1076	1100	926	941	N	82.28	8.65	63.58	9.39
AARS	SYAC_HUMAN	alanyl-tRNA synthetase (AARS), mRNA	1319	1482	1534	1598	N	36.1	49.85	64.04	116.4
AARS2	SYAM_HUMAN	alanyl-tRNA synthetase 2, mitochondrial (putative) (AARS2), nuclear gene encoding mitochondrial protein, mRNA	403	373	430	415	N	25.96	39.63	15.06	30.01
AARSD1	E9PB15_HUMAN	alanyl-tRNA synthetase domain containing 1 (AARSD1), transcript variant 1, mRNA	1162	1307	1266	1223	N	85.89	51.09	106.21	16.84
AASDH	ACSF4_HUMAN	aminoadipate-semialdehyde dehydrogenase (AASDH), mRNA	188	165	164	181	N	3.28	15.65	4.16	5.86
AASDHPPT	ADPPT_HUMAN	aminoadipate-semialdehyde dehydrogenase-phosphopantetheinyl transferase (AASDHPPT), mRNA	131	121	127	145	N	3.71	15.37	10.84	17.17
AASS	AASS_HUMAN	aminoadipate-semialdehyde synthase (AASS), nuclear gene encoding mitochondrial protein, mRNA	520	176	175	207	Y	126.07	24.73	58.84	43.43
AATF	AATF_HUMAN	apoptosis antagonizing transcription factor (AATF), mRNA	151	184	168	166	N	12.34	19.06	1.76	2.91
AATK	LMTK1_HUMAN	apoptosis-associated tyrosine kinase (AATK), transcript variant 1, mRNA	32	37	25	28	N	3.67	8.82	4.84	2.67
ABAT	GABT_HUMAN	4-aminobutyrate aminotransferase (ABAT), nuclear gene encoding mitochondrial protein, transcript variant 1, mRNA	44	24	21	18	N	3.18	3.28	2.65	1.86
ABCA1	B2RUU2_HUMAN	ATP-binding cassette, sub-family A (ABC1), member 1 (ABCA1), mRNA	269	247	168	166	N	39.5	61.02	55.66	12.99
ABCA2	ABCA2_HUMAN	ATP-binding cassette, sub-family A (ABC1), member 2 (ABCA2), transcript variant 2, mRNA	354	762	644	728	Y	46.94	68.71	62.44	33.34
ABCA3	Q4LE27_HUMAN	ATP-binding cassette, sub-family A (ABC1), member 3 (ABCA3), mRNA	360	448	457	454	N	22.03	63.36	39.07	8.33
ABCA4	ABCA4_HUMAN	ATP-binding cassette, sub-family A (ABC1), member 4 (ABCA4), mRNA	40	48	40	31	N	2.19	2.19	6.01	3.61
ABCA5	ABCA5_HUMAN	ATP-binding cassette, sub-family A (ABC1), member 5 (ABCA5), transcript variant 2, mRNA	232	204	194	214	N	43.63	10.93	35.38	25.87
ABCA6	ABCA6_HUMAN	ATP-binding cassette, sub-family A (ABC1), member 6 (ABCA6), mRNA	362	176	178	162	Y	76.41	36.77	12.34	7.97
ABCA7	ABCA7_HUMAN	ATP-binding cassette, sub-family A (ABC1), member 7 (ABCA7), mRNA	171	197	189	127	Y	6.17	29.08	20.74	13.05
ABCA8	ABCA8_HUMAN	ATP-binding cassette, sub-family A (ABC1), member 8 (ABCA8), mRNA	373	123	114	88	Y	76.64	26.46	6.89	9.85
ABCA9	ABCA9_HUMAN	ATP-binding cassette, sub-family A (ABC1), member 9 (ABCA9), mRNA	495	223	205	203	Y	100.38	39.41	5.51	21.26
ABCB1	MDR1_HUMAN	ATP-binding cassette, sub-family B (MDR/TAP), member 1 (ABCB1), mRNA	38	16	40	36	N	8.39	7.45	3.53	7.09
ABCB10	ABCBA_HUMAN	ATP-binding cassette, sub-family B (MDR/TAP), member 10 (ABCB10), nuclear gene encoding mitochondrial protein, mRNA	104	95	74	89	N	1.45	9.82	11.92	8.08
ABCB4	MDR3_HUMAN	ATP-binding cassette, sub-family B (MDR/TAP), member 4 (ABCB4), transcript variant C, mRNA	7	5	11	13	N	1	1.45	1.76	6.06
ABCB6	ABCB6_HUMAN	ATP-binding cassette, sub-family B (MDR/TAP), member 6 (ABCB6), nuclear gene encoding mitochondrial protein, mRNA	500	679	496	536	N	23.25	48.23	15.25	19.34
ABCB7	ABCB7_HUMAN	ATP-binding cassette, sub-family B (MDR/TAP), member 7 (ABCB7), nuclear gene encoding mitochondrial protein, mRNA	498	608	640	593	N	69.51	23.69	38.2	55.81
ABCB8	ABCB8_HUMAN	ATP-binding cassette, sub-family B (MDR/TAP), member 8 (ABCB8), nuclear gene encoding mitochondrial protein, mRNA	877	1311	1296	1260	N	169.02	104.51	47.37	35.95
ABCB9	Q6P2Q0_HUMAN	ATP-binding cassette, sub-family B (MDR/TAP), member 9 (ABCB9), transcript variant 4, mRNA	69	63	89	80	N	10.53	2.65	9.96	4.16
ABCC1	MRP1_HUMAN	ATP-binding cassette, sub-family C (CFTR/MRP), member 1 (ABCC1), transcript variant 5, mRNA	211	231	319	308	Y	21.23	27.22	17.85	15.98
ABCC10	MRP7_HUMAN	ATP-binding cassette, sub-family C (CFTR/MRP), member 10 (ABCC10), transcript variant MRP7A, mRNA	209	133	146	140	Y	19.37	4.26	15.18	19.38
ABCC3	MRP3_HUMAN	ATP-binding cassette, sub-family C (CFTR/MRP), member 3 (ABCC3), transcript variant 1, mRNA	875	1604	1560	1422	N	22.93	317.05	218.15	243.03
ABCC4	MRP4_HUMAN	ATP-binding cassette, sub-family C (CFTR/MRP), member 4 (ABCC4), transcript variant 1, mRNA	152	74	138	130	N	57.22	5.36	24.31	11.59
ABCC5	MRP5_HUMAN	ATP-binding cassette, sub-family C (CFTR/MRP), member 5 (ABCC5), transcript variant 2, mRNA	192	109	139	132	Y	10.65	4.7	12.12	16.26
ABCC8	ABCC8_HUMAN	ATP-binding cassette, sub-family C (CFTR/MRP), member 8 (ABCC8), mRNA	28	25	49	28	N	10.41	1.86	12.91	4.26
ABCC9	ABCC9_HUMAN	ATP-binding cassette, sub-family C (CFTR/MRP), member 9 (ABCC9), transcript variant SUR2B, mRNA	739	632	866	814	N	18.08	38.55	12.49	37.16
ABCD1	ABCD1_HUMAN	ATP-binding cassette, sub-family D (ALD), member 1 (ABCD1), mRNA	204	211	215	197	N	15.57	12.17	10.84	9.35
ABCD2	ABCD2_HUMAN	ATP-binding cassette, sub-family D (ALD), member 2 (ABCD2), mRNA	113	63	89	179	Y	23.73	11.59	9.74	20.18
ABCD3	ABCD3_HUMAN	ATP-binding cassette, sub-family D (ALD), member 3 (ABCD3), transcript variant 1, mRNA	4602	3808	10708	8333	Y	1514.14	158.32	403.18	111.56
ABCD4	ABCD4_HUMAN	ATP-binding cassette, sub-family D (ALD), member 4 (ABCD4), transcript variant 1, mRNA	70	51	58	65	N	8.74	8.89	11.14	6.12
ABCE1	ABCE1_HUMAN	ATP-binding cassette, sub-family E (OABP), member 1 (ABCE1), transcript variant 1, mRNA	933	1072	931	960	N	58.39	35.73	48.7	16.38
ABCF1	Q2L6I2_HUMAN	ATP-binding cassette, sub-family F (GCN20), member 1 (ABCF1), transcript variant 1, mRNA	828	742	780	764	N	12.29	42	44.96	16.52
ABCF2	Q75MJ0_HUMAN	ATP-binding cassette, sub-family F (GCN20), member 2 (ABCF2), nuclear gene encoding mitochondrial protein, transcript variant 2, mRNA	561	749	795	695	N	84.44	37.55	12.12	19.67
ABCF3	ABCF3_HUMAN	ATP-binding cassette, sub-family F (GCN20), member 3 (ABCF3), mRNA	1155	1174	1217	1201	N	59.18	94.83	14.19	25.05
ABCG1	ABCG1_HUMAN	ATP-binding cassette, sub-family G (WHITE), member 1 (ABCG1), transcript variant 2, mRNA	58	30	46	62	N	9.06	11.85	9.07	6.57
ABCG2	ABCG2_HUMAN	ATP-binding cassette, sub-family G (WHITE), member 2 (ABCG2), mRNA	1297	632	830	718	Y	224.75	31.82	112.26	110.2
ABCG4	ABCG4_HUMAN	ATP-binding cassette, sub-family G (WHITE), member 4 (ABCG4), transcript variant 1, mRNA	38	17	20	26	N	8.41	8.01	3.76	1.53
ABHD1	ABHD1_HUMAN	abhydrolase domain containing 1 (ABHD1), mRNA	88	96	83	102	N	8.69	4.04	7.51	7.36
ABHD10	ABHDA_HUMAN	abhydrolase domain containing 10 (ABHD10), mRNA	266	301	353	334	N	42.83	15.18	12.66	4.18
ABHD11	ABHDB_HUMAN	abhydrolase domain containing 11 (ABHD11), nuclear gene encoding mitochondrial protein, transcript variant 8, mRNA	1634	2009	1710	1849	N	13.72	99.16	32.52	34.72
ABHD12	ABD12_HUMAN	abhydrolase domain containing 12 (ABHD12), transcript variant 2, mRNA	295	302	340	328	N	21.96	26.91	15.5	12.67
ABHD12B	AB12B_HUMAN	abhydrolase domain containing 12B (ABHD12B), transcript variant 3, mRNA	1	1	2	0	N	0.67	0.67	1.2	0.33
ABHD13	ABHDD_HUMAN	abhydrolase domain containing 13 (ABHD13), mRNA	121	139	111	126	N	7.31	6.12	20.27	5
ABHD14A	ABHEA_HUMAN	abhydrolase domain containing 14A (ABHD14A), mRNA	55	44	32	38	N	8.74	5.17	5.55	4.36
ABHD14B	ABHEB_HUMAN	abhydrolase domain containing 14B (ABHD14B), transcript variant 2, mRNA	481	557	294	334	Y	66.05	53.82	36.75	39.25
ABHD15	ABH15_HUMAN	abhydrolase domain containing 15 (ABHD15), mRNA	105	89	78	95	N	0.67	9.26	10.26	7.37
ABHD16A	B7Z4R6_HUMAN	abhydrolase domain containing 16A (ABHD16A), transcript variant 1, mRNA	702	808	617	646	N	59.61	47.7	12.78	10.12
ABHD16B	ABHGB_HUMAN	abhydrolase domain containing 16B (ABHD16B), mRNA	0	0	0	1	N	0	0	0.33	0.58
ABHD2	ABHD2_HUMAN	abhydrolase domain containing 2 (ABHD2), transcript variant 1, mRNA	271	346	435	419	N	41.03	83.56	12.67	18.52
ABHD3	ABHD3_HUMAN	abhydrolase domain containing 3 (ABHD3), mRNA	190	203	379	426	Y	50.21	45.57	50.41	60.38
ABHD4	ABHD4_HUMAN	abhydrolase domain containing 4 (ABHD4), mRNA	399	497	488	453	N	25.51	47.69	27.79	43.04
ABHD5	ABHD5_HUMAN	abhydrolase domain containing 5 (ABHD5), mRNA	704	464	601	598	Y	62.23	40.03	21.7	14.17
ABHD6	ABHD6_HUMAN	abhydrolase domain containing 6 (ABHD6), mRNA	206	187	137	137	Y	29.07	8.21	6.33	21.96
ABHD8	ABHD8_HUMAN	abhydrolase domain containing 8 (ABHD8), mRNA	70	81	56	67	N	2.19	12.29	3.38	20.13
ABI1	ABI1_HUMAN	abl-interactor 1 (ABI1), transcript variant 5, mRNA	249	209	175	194	N	17.82	16.26	3.28	14.44
ABI2	ABI2_HUMAN	abl-interactor 2 (ABI2), mRNA	29	34	32	35	N	2.85	4.06	4.06	1.76
ABI3	ABI3_HUMAN	ABI family, member 3 (ABI3), transcript variant 1, mRNA	32	34	17	32	N	7.69	5.61	4.41	3.71
ABI3BP	TARSH_HUMAN	ABI family, member 3 (NESH) binding protein (ABI3BP), mRNA	272	81	94	88	Y	17.7	1	7.51	6.03
ABL1	Q59FK4_HUMAN	c-abl oncogene 1, non-receptor tyrosine kinase (ABL1), transcript variant b, mRNA	577	421	373	459	Y	68.6	28.34	14.45	34.95
ABL2	B7UEF2_HUMAN	v-abl Abelson murine leukemia viral oncogene homolog 2 (ABL2), transcript variant b, mRNA	54	79	118	123	Y	12.78	19.05	12.47	7.26
ABLIM1	B3KVH2_HUMAN	actin binding LIM protein 1 (ABLIM1), transcript variant 4, mRNA	772	790	1296	1360	Y	112.96	40.53	31.83	84.04
ABLIM2	ABLM2_HUMAN	actin binding LIM protein family, member 2 (ABLIM2), transcript variant 5, mRNA	103	116	180	212	Y	26.19	14.8	16.07	3.18
ABLIM3	ABLM3_HUMAN	actin binding LIM protein family, member 3 (ABLIM3), mRNA	670	878	739	718	N	42.71	41.7	10.68	7.84
ABR	F5H8B3_HUMAN	active BCR-related gene (ABR), transcript variant 2, mRNA	7	9	8	10	N	2.67	2.19	1.2	3.18
ABRA	ABRA_HUMAN	actin-binding Rho activating protein (ABRA), mRNA	19	11	11	16	N	4.33	1.86	2.33	1.2
ABT1	ABT1_HUMAN	activator of basal transcription 1 (ABT1), mRNA	105	116	121	129	N	6.94	0.88	14.81	3.76
ABTB1	ABTB1_HUMAN	ankyrin repeat and BTB (POZ) domain containing 1 (ABTB1), transcript variant 2, mRNA	155	142	152	148	N	32.06	19.13	22.01	2.4
ABTB2	E9PRW7_HUMAN	ankyrin repeat and BTB (POZ) domain containing 2 (ABTB2), mRNA	95	98	180	164	Y	38.74	3.71	18.08	3.18
ACAA1	THIK_HUMAN	acetyl-CoA acyltransferase 1 (ACAA1), nuclear gene encoding mitochondrial protein, transcript variant 1, mRNA	2050	1429	2375	2873	Y	180.26	143.48	259.32	226.71
ACAA2	THIM_HUMAN	acetyl-CoA acyltransferase 2 (ACAA2), nuclear gene encoding mitochondrial protein, mRNA	62913	86567	91014	89561	N	10292.6	2878.46	1463.23	2117.93
ACACA	Q7Z5W8_HUMAN	acetyl-CoA carboxylase alpha (ACACA), transcript variant 1, mRNA	405	449	271	293	Y	60.86	58.41	20.27	35.41
ACACB	ACACB_HUMAN	acetyl-CoA carboxylase beta (ACACB), mRNA	14054	11498	16312	14673	N	1078.66	417.5	1251.04	661.19
ACAD10	ACD10_HUMAN	acyl-CoA dehydrogenase family, member 10 (ACAD10), transcript variant 2, mRNA	967	1188	1465	1384	Y	181.08	128.67	55.45	62.14
ACAD11	ACD11_HUMAN	acyl-CoA dehydrogenase family, member 11 (ACAD11), mRNA	2924	2127	3068	2883	N	285.03	271.27	253.54	70.59
ACAD8	ACAD8_HUMAN	acyl-CoA dehydrogenase family, member 8 (ACAD8), nuclear gene encoding mitochondrial protein, mRNA	848	1359	1031	1086	Y	70.74	68.99	41.91	71.24
ACAD9	ACAD9_HUMAN	acyl-CoA dehydrogenase family, member 9 (ACAD9), nuclear gene encoding mitochondrial protein, transcript variant 1, mRNA	700	1435	740	1066	Y	11.02	295.77	34.83	260.99
ACADL	ACADL_HUMAN	acyl-CoA dehydrogenase, long chain (ACADL), nuclear gene encoding mitochondrial protein, mRNA	34196	52870	53083	57593	Y	3615.95	1994.58	4492.76	940.66
ACADM	ACADM_HUMAN	acyl-CoA dehydrogenase, C-4 to C-12 straight chain (ACADM), nuclear gene encoding mitochondrial protein, transcript variant 1, mRNA	12577	24105	23427	24740	Y	2510.98	682.6	1808.57	2071.82
ACADS	E5KSD5_HUMAN	acyl-CoA dehydrogenase, C-2 to C-3 short chain (ACADS), nuclear gene encoding mitochondrial protein, mRNA	4605	8017	8694	8714	Y	755.35	373.15	82.59	251.02
ACADSB	ACDSB_HUMAN	acyl-CoA dehydrogenase, short/branched chain (ACADSB), nuclear gene encoding mitochondrial protein, mRNA	968	601	510	548	N	270.47	66.69	49.02	53.76
ACADVL	ACADV_HUMAN	acyl-CoA dehydrogenase, very long chain (ACADVL), nuclear gene encoding mitochondrial protein, transcript variant 2, mRNA	30573	41285	41629	39263	N	3703.7	965.39	937.52	664.21
ACAN	E7ENV9_HUMAN	aggrecan (ACAN), transcript variant 2, mRNA	4	6	6	2	N	1.53	1	1.53	1.33
ACAP1	ACAP1_HUMAN	ArfGAP with coiled-coil, ankyrin repeat and PH domains 1 (ACAP1), mRNA	89	18	11	35	N	22.55	7.55	2.73	17.62
ACAP2	ACAP2_HUMAN	ArfGAP with coiled-coil, ankyrin repeat and PH domains 2 (ACAP2), mRNA	161	167	228	214	N	13.11	18.89	6.06	10.37
ACAP3	ACAP3_HUMAN	ArfGAP with coiled-coil, ankyrin repeat and PH domains 3 (ACAP3), mRNA	266	211	149	167	Y	33.72	25.69	3.61	3.51
ACAT1	THIL_HUMAN	acetyl-CoA acetyltransferase 1 (ACAT1), nuclear gene encoding mitochondrial protein, mRNA	6519	4930	3950	4284	Y	651.46	551.13	346.53	272.2
ACAT2	THIC_HUMAN	acetyl-CoA acetyltransferase 2 (ACAT2), mRNA	247	380	255	389	Y	51.17	21.48	13.86	20.48
ACBD3	GCP60_HUMAN	acyl-CoA binding domain containing 3 (ACBD3), mRNA	172	138	147	155	N	13.96	9.07	15.5	3.33
ACBD4	B4DJP3_HUMAN	acyl-CoA binding domain containing 4 (ACBD4), transcript variant 4, mRNA	894	683	704	674	N	104.29	55.02	37.29	25.5
ACBD5	Q8NCM9_HUMAN	acyl-CoA binding domain containing 5 (ACBD5), transcript variant 1, mRNA	396	525	533	493	N	35.67	5.21	35.05	38.11
ACBD6	B2RAA8_HUMAN	acyl-CoA binding domain containing 6 (ACBD6), mRNA	52	63	61	64	N	6.94	5.86	3.18	7.64
ACCS	1A1L1_HUMAN	1-aminocyclopropane-1-carboxylate synthase homolog (Arabidopsis)(non-functional) (ACCS), transcript variant 2, mRNA	106	83	68	128	N	18.22	19.62	2.85	22.56
ACCSL	1A1L2_HUMAN	1-aminocyclopropane-1-carboxylate synthase homolog (Arabidopsis)(non-functional)-like (ACCSL), mRNA	2	2	2	1	N	0.58	1.15	2	0.33
ACD	ACD_HUMAN	adrenocortical dysplasia homolog (mouse) (ACD), transcript variant 3, mRNA	65	67	65	62	N	6.43	4.84	11.05	8.33
ACE	B4DXI3_HUMAN	angiotensin I converting enzyme (peptidyl-dipeptidase A) 1 (ACE), transcript variant 3, mRNA	178	173	177	176	N	12.25	13.2	10.91	17.68
ACE2	C7ECU1_HUMAN	angiotensin I converting enzyme (peptidyl-dipeptidase A) 2 (ACE2), mRNA	21	10	6	7	N	2.89	2.85	1.53	1.86
ACER2	B3KVV5_HUMAN	alkaline ceramidase 2 (ACER2), mRNA	176	155	188	188	N	52.03	4.16	10.26	5.61
ACER3	ACER3_HUMAN	alkaline ceramidase 3 (ACER3), mRNA	64	116	105	92	Y	8.84	9.28	14.66	4.67
ACHE	ACES_HUMAN	acetylcholinesterase (ACHE), transcript variant E4-E5, mRNA	24	47	20	24	N	8.82	16.01	3	9.02
ACIN1	B2RTT4_HUMAN	apoptotic chromatin condensation inducer 1 (ACIN1), transcript variant 4, mRNA	1150	868	696	742	Y	92.02	21.53	6.33	27.43
ACLY	ACLY_HUMAN	ATP citrate lyase (ACLY), transcript variant 2, mRNA	6682	11482	8703	8885	Y	1672.24	1125.43	424.69	382.78
ACN9	ACN9_HUMAN	ACN9 homolog (S. cerevisiae) (ACN9), mRNA	108	144	127	111	N	9.85	13.05	6.24	20.42
ACO1	ACOC_HUMAN	aconitase 1, soluble (ACO1), mRNA	1482	1507	2581	2335	Y	185.61	55.23	200.57	69.4
ACO2	ACON_HUMAN	aconitase 2, mitochondrial (ACO2), nuclear gene encoding mitochondrial protein, mRNA	62221	81206	82569	77296	N	6549.54	4688.77	2495.63	3372.7
ACOT1	E9KL42_HUMAN	acyl-CoA thioesterase 1 (ACOT1), mRNA	2980	3473	10630	11090	Y	1399.23	261.27	337.91	1347.42
ACOT11	ACO11_HUMAN	acyl-CoA thioesterase 11 (ACOT11), transcript variant 1, mRNA	2902	3305	4028	4185	N	318.95	664.2	560.17	28.54
ACOT12	Q5FWE9_HUMAN	acyl-CoA thioesterase 12 (ACOT12), mRNA	14	10	20	28	N	3.71	2.4	4.48	7.55
ACOT13	ACO13_HUMAN	acyl-CoA thioesterase 13 (ACOT13), transcript variant 1, mRNA	715	891	773	804	N	43.45	41.53	16.83	20.41
ACOT2	ACOT2_HUMAN	acyl-CoA thioesterase 2 (ACOT2), nuclear gene encoding mitochondrial protein, mRNA	831	804	2597	2481	Y	361.38	23.33	45.11	110.55
ACOT4	ACOT4_HUMAN	acyl-CoA thioesterase 4 (ACOT4), mRNA	130	137	421	379	Y	67.88	9.5	39.3	45.92
ACOT6	ACOT6_HUMAN	acyl-CoA thioesterase 6 (ACOT6), mRNA	88	135	215	183	Y	17.95	16.92	41.06	7.67
ACOT7	BACH_HUMAN	acyl-CoA thioesterase 7 (ACOT7), transcript variant hBACHc, mRNA	247	161	114	143	Y	45.62	34.6	14.44	9.7
ACOT8	ACOT8_HUMAN	acyl-CoA thioesterase 8 (ACOT8), mRNA	541	488	474	459	N	38.57	29.59	15.39	27.72
ACOT9	ACOT9_HUMAN	acyl-CoA thioesterase 9 (ACOT9), nuclear gene encoding mitochondrial protein, transcript variant 2, mRNA	2704	4128	3765	3449	Y	340.55	188.46	33.69	106.36
ACOX1	ACOX1_HUMAN	acyl-CoA oxidase 1, palmitoyl (ACOX1), transcript variant 2, mRNA	1102	909	1340	1098	N	62.53	58.77	72.48	33.41
ACOX2	ACOX2_HUMAN	acyl-CoA oxidase 2, branched chain (ACOX2), mRNA	2644	1400	1651	1717	N	193.1	582.87	154.17	263.04
ACOX3	ACOX3_HUMAN	acyl-CoA oxidase 3, pristanoyl (ACOX3), transcript variant 1, mRNA	235	245	281	274	N	15.18	25.62	7.22	17.25
ACP1	Q59EH3_HUMAN	acid phosphatase 1, soluble (ACP1), transcript variant 3, mRNA	218	237	242	240	N	11.35	4.04	2.65	14.8
ACP2	PPAL_HUMAN	acid phosphatase 2, lysosomal (ACP2), transcript variant 1, mRNA	1308	1048	1722	1638	N	206.1	119.9	413.4	311.62
ACP5	PPA5_HUMAN	acid phosphatase 5, tartrate resistant (ACP5), transcript variant 4, mRNA	229	284	413	386	N	40.88	33.49	88.75	35.48
ACP6	PPA6_HUMAN	acid phosphatase 6, lysophosphatidic (ACP6), mRNA	328	402	352	417	N	9.61	95.69	96.4	92.2
ACPL2	Q9NT50_HUMAN	acid phosphatase-like 2 (ACPL2), transcript variant 2, mRNA	75	98	74	76	N	11.93	22.04	13.5	5.7
ACPP	PPAP_HUMAN	acid phosphatase, prostate (ACPP), transcript variant 2, mRNA	20	28	23	31	N	2.96	5.29	3.61	1.2
ACR	ACRO_HUMAN	acrosin (ACR), mRNA	2	2	1	3	N	0.33	0.67	0.33	0.33
ACRBP	ACRBP_HUMAN	acrosin binding protein (ACRBP), mRNA	28	6	4	6	N	3	1.33	0.88	2.19
ACRC	ACRC_HUMAN	acidic repeat containing (ACRC), mRNA	13	12	8	8	N	4.67	5.04	1.76	1.33
ACSBG1	B7Z2Y6_HUMAN	acyl-CoA synthetase bubblegum family member 1 (ACSBG1), transcript variant 1, mRNA	5	4	6	4	N	0.88	0.67	0.88	0.88
ACSF2	ACSF2_HUMAN	acyl-CoA synthetase family member 2 (ACSF2), mRNA	1711	93	68	73	Y	802.42	14.98	8.69	7.51
ACSF3	Q6P2C7_HUMAN	acyl-CoA synthetase family member 3 (ACSF3), nuclear gene encoding mitochondrial protein, transcript variant 4, mRNA	359	621	759	719	Y	47.19	60.01	115.22	94.12
ACSL1	ACSL1_HUMAN	acyl-CoA synthetase long-chain family member 1 (ACSL1), mRNA	14295	20827	30772	27682	Y	4052.5	1633.16	876.88	911.87
ACSL3	B3KMA6_HUMAN	acyl-CoA synthetase long-chain family member 3 (ACSL3), transcript variant 2, mRNA	190	232	268	267	N	25.13	10	23.84	13.28
ACSL4	Q5JWV8_HUMAN	acyl-CoA synthetase long-chain family member 4 (ACSL4), transcript variant 2, mRNA	232	195	209	229	N	28.16	14.74	20.03	11.22
ACSL5	ACSL5_HUMAN	acyl-CoA synthetase long-chain family member 5 (ACSL5), transcript variant 1, mRNA	250	212	235	234	N	7.06	21.26	20	18.5
ACSL6	B4DFW3_HUMAN	acyl-CoA synthetase long-chain family member 6 (ACSL6), transcript variant 4, mRNA	13	95	51	34	N	12.35	12.02	21.36	22.19
ACSM5	ACSM5_HUMAN	acyl-CoA synthetase medium-chain family member 5 (ACSM5), mRNA	1254	1343	713	681	Y	189.8	316.29	80.54	59.48
ACSS1	ACS2L_HUMAN	acyl-CoA synthetase short-chain family member 1 (ACSS1), nuclear gene encoding mitochondrial protein, transcript variant 2, mRNA	1837	1942	1046	1044	Y	419.78	60.16	46.42	98.33
ACSS2	Q96FY7_HUMAN	acyl-CoA synthetase short-chain family member 2 (ACSS2), transcript variant 2, mRNA	610	920	973	1052	Y	83.39	78.68	10.39	75.06
ACSS3	ACSS3_HUMAN	acyl-CoA synthetase short-chain family member 3 (ACSS3), mRNA	1608	1684	2139	1803	N	178.42	75.35	169.41	57.3
ACTA1	ACTS_HUMAN	actin, alpha 1, skeletal muscle (ACTA1), mRNA	917	13	388	209	Y	51.74	2.65	280.88	139.36
ACTA2	ACTA_HUMAN	actin, alpha 2, smooth muscle, aorta (ACTA2), transcript variant 2, mRNA	800	488	456	455	Y	117.02	14.74	32.69	24.17
ACTB	ACTB_HUMAN	actin, beta (ACTB), mRNA	9715	8444	8953	9763	N	688.36	450.09	385.79	788.14
ACTC1	ACTC_HUMAN	actin, alpha, cardiac muscle 1 (ACTC1), mRNA	3299	2811	2893	3148	N	223.63	201.46	160.39	238.79
ACTG1	ACTG_HUMAN	actin, gamma 1 (ACTG1), transcript variant 2, mRNA	2239	2602	2780	3313	N	223.58	134.27	140.37	384.75
ACTG2	E9PG30_HUMAN	actin, gamma 2, smooth muscle, enteric (ACTG2), transcript variant 1, mRNA	92	99	106	116	N	23.18	15.38	17.68	5.04
ACTL10	CT134_HUMAN	actin-like 10 (ACTL10), mRNA	0	1	1	2	N	0.33	1	0.33	1.45
ACTL6A	ACL6A_HUMAN	actin-like 6A (ACTL6A), transcript variant 1, mRNA	278	244	293	241	N	10.71	9.49	14.75	11.59
ACTL6B	ACL6B_HUMAN	actin-like 6B (ACTL6B), mRNA	1	0	0	0	N	0.58	0.33	0.33	0.33
ACTN1	ACTN1_HUMAN	actinin, alpha 1 (ACTN1), transcript variant 3, mRNA	238	156	160	172	Y	19.37	3.76	14.43	19.97
ACTN2	ACTN2_HUMAN	actinin, alpha 2 (ACTN2), mRNA	400	37	169	135	Y	116.35	6.33	85.45	41.03
ACTN3	ACTN3_HUMAN	actinin, alpha 3 (ACTN3), mRNA	221	6	18	8	Y	67.35	2.08	6.56	4
ACTN4	ACTN4_HUMAN	actinin, alpha 4 (ACTN4), mRNA	1612	1240	1628	1603	N	129.25	21.54	59.61	40.62
ACTR10	ARP10_HUMAN	actin-related protein 10 homolog (S. cerevisiae) (ACTR10), mRNA	547	595	548	497	N	30.19	43.53	14.36	17.06
ACTR1A	ACTZ_HUMAN	ARP1 actin-related protein 1 homolog A, centractin alpha (yeast) (ACTR1A), mRNA	884	1036	1115	1084	N	67.82	23.34	10.87	48.04
ACTR1B	ACTY_HUMAN	ARP1 actin-related protein 1 homolog B, centractin beta (yeast) (ACTR1B), mRNA	187	215	199	225	N	7.26	9.56	11.93	19.34
ACTR2	E9PF41_HUMAN	ARP2 actin-related protein 2 homolog (yeast) (ACTR2), transcript variant 2, mRNA	871	803	923	921	N	62.69	32.89	33.71	30.39
ACTR3	ARP3_HUMAN	ARP3 actin-related protein 3 homolog (yeast) (ACTR3), mRNA	631	576	525	601	N	17.14	16.83	31.65	37.02
ACTR3B	ARP3B_HUMAN	ARP3 actin-related protein 3 homolog B (yeast) (ACTR3B), transcript variant 2, mRNA	316	371	345	344	N	23.13	14.62	31.12	52.41
ACTR5	ARP5_HUMAN	ARP5 actin-related protein 5 homolog (yeast) (ACTR5), mRNA	56	51	35	58	N	5	7.84	2.6	0.58
ACTR6	ARP6_HUMAN	ARP6 actin-related protein 6 homolog (yeast) (ACTR6), mRNA	126	124	123	126	N	5.29	30.85	18.19	13.69
ACTR8	ARP8_HUMAN	ARP8 actin-related protein 8 homolog (yeast) (ACTR8), mRNA	304	287	197	228	Y	24.13	28.34	16.37	26.4
ACVR1	D3DPA4_HUMAN	activin A receptor, type I (ACVR1), transcript variant 1, mRNA	189	138	130	136	N	3.84	7	13.02	14.77
ACVR1B	B7Z5W5_HUMAN	activin A receptor, type IB (ACVR1B), transcript variant 1, mRNA	67	62	71	70	N	3.93	4.84	6.33	2.89
ACVR1C	ACV1C_HUMAN	activin A receptor, type IC (ACVR1C), transcript variant 1, mRNA	443	49	71	75	N	237	13.87	7.54	16.82
ACVR2A	AVR2A_HUMAN	activin A receptor, type IIA (ACVR2A), mRNA	129	109	72	108	Y	4.58	18.61	1.73	0.33
ACVR2B	AVR2B_HUMAN	activin A receptor, type IIB (ACVR2B), mRNA	3	3	3	3	N	1.45	1.45	1.67	1.45
ACVRL1	ACVL1_HUMAN	activin A receptor type II-like 1 (ACVRL1), transcript variant 2, mRNA	181	157	160	143	N	27.3	25.15	15.9	5.78
ACY1	ACY1_HUMAN	aminoacylase 1 (ACY1), transcript variant 2, mRNA	353	391	309	397	N	42.88	30.66	5.13	30.69
ACYP1	A6NDV8_HUMAN	acylphosphatase 1, erythrocyte (common) type (ACYP1), transcript variant 1, mRNA	73	127	74	74	Y	2.33	7.84	7.02	7.45
ACYP2	ACYP2_HUMAN	acylphosphatase 2, muscle type (ACYP2), mRNA	206	283	292	269	N	52	27.1	12.74	8.82
ADA	ADA_HUMAN	adenosine deaminase (ADA), mRNA	176	87	99	100	Y	41.1	3.21	6.33	5.81
ADAD1	ADAD1_HUMAN	adenosine deaminase domain containing 1 (testis-specific) (ADAD1), transcript variant 1, mRNA	4	2	3	4	N	1.86	1.67	0.33	1.45
ADAD2	ADAD2_HUMAN	adenosine deaminase domain containing 2 (ADAD2), transcript variant 1, mRNA	0	2	2	0	N	0.33	0.88	0.67	0.33
ADAL	B4DQM8_HUMAN	adenosine deaminase-like (ADAL), transcript variant 2, mRNA	445	569	574	497	N	76.3	7.33	31.58	18.52
ADAM10	ADA10_HUMAN	ADAM metallopeptidase domain 10 (ADAM10), mRNA	362	259	290	272	N	13.05	27.39	16.95	14.43
ADAM11	ADA11_HUMAN	ADAM metallopeptidase domain 11 (ADAM11), mRNA	1	1	2	0	N	0.58	0.58	1.2	0.33
ADAM12	ADA12_HUMAN	ADAM metallopeptidase domain 12 (ADAM12), transcript variant 1, mRNA	1	1	2	2	N	1	0.58	0.88	0.33
ADAM15	ADA15_HUMAN	ADAM metallopeptidase domain 15 (ADAM15), transcript variant 6, mRNA	1578	1774	1491	1485	N	214.19	122.32	64.49	6.17
ADAM17	B2RNB2_HUMAN	ADAM metallopeptidase domain 17 (ADAM17), mRNA	354	283	283	271	N	8.76	10.02	10.07	1.76
ADAM18	Q6IRW9_HUMAN	ADAM metallopeptidase domain 18 (ADAM18), transcript variant 1, mRNA	1	0	0	0	N	1	0	0	0
ADAM19	ADA19_HUMAN	ADAM metallopeptidase domain 19 (ADAM19), mRNA	66	40	28	47	N	10.41	9.94	5.36	17.42
ADAM2	ADAM2_HUMAN	ADAM metallopeptidase domain 2 (ADAM2), mRNA	10	4	11	8	N	0.88	1.2	2.65	0.67
ADAM21	ADA21_HUMAN	ADAM metallopeptidase domain 21 (ADAM21), mRNA	11	15	11	7	N	0.67	1.53	4.51	3.84
ADAM22	Q08AL8_HUMAN	ADAM metallopeptidase domain 22 (ADAM22), transcript variant 1, mRNA	84	241	255	276	Y	25.96	68.78	32.67	19.22
ADAM23	ADA23_HUMAN	ADAM metallopeptidase domain 23 (ADAM23), mRNA	9	2	7	3	N	1.2	0.88	1.53	1.53
ADAM28	ADA28_HUMAN	ADAM metallopeptidase domain 28 (ADAM28), transcript variant 1, mRNA	2	1	1	2	N	1.2	0.67	0.58	0.88
ADAM33	ADA33_HUMAN	ADAM metallopeptidase domain 33 (ADAM33), transcript variant 1, mRNA	7	1	3	3	N	0.88	0.67	2.08	1.2
ADAM8	B4DVM6_HUMAN	ADAM metallopeptidase domain 8 (ADAM8), transcript variant 2, mRNA	79	25	32	39	N	12.39	7.75	6.24	12.66
ADAM9	ADAM9_HUMAN	ADAM metallopeptidase domain 9 (ADAM9), transcript variant 1, mRNA	977	637	708	703	N	178.71	11.06	13.05	25.39
ADAMTS1	ATS1_HUMAN	ADAM metallopeptidase with thrombospondin type 1 motif, 1 (ADAMTS1), mRNA	319	368	76	284	Y	81.52	48.12	0.58	14.77
ADAMTS10	Q6ZN14_HUMAN	ADAM metallopeptidase with thrombospondin type 1 motif, 10 (ADAMTS10), mRNA	33	13	16	17	N	7.94	2.65	2.89	4.58
ADAMTS12	ATS12_HUMAN	ADAM metallopeptidase with thrombospondin type 1 motif, 12 (ADAMTS12), mRNA	318	256	316	318	N	20.51	5.51	22.32	18.81
ADAMTS13	B3KWF7_HUMAN	ADAM metallopeptidase with thrombospondin type 1 motif, 13 (ADAMTS13), transcript variant 1, mRNA	6	3	2	4	N	1.73	1.76	0.67	1.45
ADAMTS14	ATS14_HUMAN	ADAM metallopeptidase with thrombospondin type 1 motif, 14 (ADAMTS14), transcript variant 1, mRNA	8	15	20	17	N	2.6	0.88	6.12	8.08
ADAMTS15	ATS15_HUMAN	ADAM metallopeptidase with thrombospondin type 1 motif, 15 (ADAMTS15), mRNA	43	45	40	54	N	7.88	9.61	4.91	4.98
ADAMTS16	Q2XQZ0_HUMAN	ADAM metallopeptidase with thrombospondin type 1 motif, 16 (ADAMTS16), mRNA	0	1	0	0	N	0	0.67	0	0
ADAMTS18	ATS18_HUMAN	ADAM metallopeptidase with thrombospondin type 1 motif, 18 (ADAMTS18), mRNA	6	66	55	49	N	2.52	39.55	26.91	28.92
ADAMTS19	ATS19_HUMAN	ADAM metallopeptidase with thrombospondin type 1 motif, 19 (ADAMTS19), mRNA	0	1	1	0	N	0	0.58	0.33	0.33
ADAMTS2	ATS2_HUMAN	ADAM metallopeptidase with thrombospondin type 1 motif, 2 (ADAMTS2), transcript variant 1, mRNA	34	41	47	56	N	2.08	8.69	3.53	5.21
ADAMTS20	ATS20_HUMAN	ADAM metallopeptidase with thrombospondin type 1 motif, 20 (ADAMTS20), mRNA	3	5	12	8	N	1.86	0.33	3.18	3.48
ADAMTS3	ATS3_HUMAN	ADAM metallopeptidase with thrombospondin type 1 motif, 3 (ADAMTS3), mRNA	2	1	1	3	N	0.88	0.58	0.58	0.88
ADAMTS4	ATS4_HUMAN	ADAM metallopeptidase with thrombospondin type 1 motif, 4 (ADAMTS4), mRNA	20	83	24	31	N	1.2	22.28	3.93	4.67
ADAMTS5	ATS5_HUMAN	ADAM metallopeptidase with thrombospondin type 1 motif, 5 (ADAMTS5), mRNA	186	253	393	364	Y	43.33	13.92	5.69	31.67
ADAMTS6	ATS6_HUMAN	ADAM metallopeptidase with thrombospondin type 1 motif, 6 (ADAMTS6), mRNA	5	18	21	22	N	2.4	9.24	4.04	7.55
ADAMTS7	ATS7_HUMAN	ADAM metallopeptidase with thrombospondin type 1 motif, 7 (ADAMTS7), mRNA	61	65	91	93	N	5.93	10.49	4.84	2.08
ADAMTS8	ATS8_HUMAN	ADAM metallopeptidase with thrombospondin type 1 motif, 8 (ADAMTS8), mRNA	3	2	2	0	N	0.67	0.88	0.67	0
ADAMTS9	ATS9_HUMAN	ADAM metallopeptidase with thrombospondin type 1 motif, 9 (ADAMTS9), mRNA	182	476	498	530	Y	65.37	83.67	38.05	36.5
ADAMTSL1	ATL1_HUMAN	ADAMTS-like 1 (ADAMTSL1), transcript variant 4, mRNA	4	8	9	8	N	1.86	1.2	0.58	4.16
ADAMTSL2	ATL2_HUMAN	ADAMTS-like 2 (ADAMTSL2), transcript variant 1, mRNA	4	2	6	8	N	2.31	0.67	2.4	4.1
ADAMTSL3	ATL3_HUMAN	ADAMTS-like 3 (ADAMTSL3), mRNA	68	57	64	62	N	6.17	10.44	7.26	15.45
ADAMTSL4	Q9UFG7_HUMAN	ADAMTS-like 4 (ADAMTSL4), transcript variant 2, mRNA	172	67	68	79	Y	39.21	5.04	9.28	8.82
ADAMTSL5	Q0VD77_HUMAN	ADAMTS-like 5 (ADAMTSL5), mRNA	131	40	81	63	Y	19.95	6.57	10.02	5.9
ADAP1	ADAP1_HUMAN	ArfGAP with dual PH domains 1 (ADAP1), mRNA	8	2	6	5	N	2.03	0.58	1.15	1
ADAP2	ADAP2_HUMAN	ArfGAP with dual PH domains 2 (ADAP2), mRNA	220	215	232	241	N	22.45	25.32	11.59	14.15
ADAR	DSRAD_HUMAN	adenosine deaminase, RNA-specific (ADAR), transcript variant 2, mRNA	321	262	277	283	N	13.3	11.72	3.38	13.3
ADARB1	RED1_HUMAN	adenosine deaminase, RNA-specific, B1 (ADARB1), transcript variant 1, mRNA	114	109	114	96	N	19.43	8.97	16.07	8.14
ADARB2	RED2_HUMAN	adenosine deaminase, RNA-specific, B2 (ADARB2), mRNA	1	0	1	0	N	0.88	0	0.33	0.33
ADAT1	ADAT1_HUMAN	adenosine deaminase, tRNA-specific 1 (ADAT1), transcript variant 1, mRNA	84	85	72	63	N	6.11	8.72	6.17	2.08
ADAT2	ADAT2_HUMAN	adenosine deaminase, tRNA-specific 2 (ADAT2), mRNA	16	18	12	24	N	1.2	2.19	3	3.21
ADAT3	ADAT3_HUMAN	adenosine deaminase, tRNA-specific 3 (ADAT3), mRNA	6	10	6	4	N	1.15	1.45	0.88	1.45
ADC	ADC_HUMAN	arginine decarboxylase (ADC), mRNA	160	408	388	423	Y	62.07	30.89	21.87	7.31
ADCK1	Q9UIE6_HUMAN	aarF domain containing kinase 1 (ADCK1), transcript variant 2, mRNA	63	96	110	101	Y	13.43	9.29	12.66	11.61
ADCK2	ADCK2_HUMAN	aarF domain containing kinase 2 (ADCK2), mRNA	72	77	68	80	N	4.91	5.57	2.96	7.8
ADCK3	ADCK3_HUMAN	aarF domain containing kinase 3 (ADCK3), nuclear gene encoding mitochondrial protein, mRNA	30429	27204	37432	34707	N	4858.47	1555.15	1654.17	1742.63
ADCK4	ADCK4_HUMAN	aarF domain containing kinase 4 (ADCK4), transcript variant 1, mRNA	177	213	235	238	N	8.01	9.84	5.78	10.6
ADCK5	B3KS46_HUMAN	aarF domain containing kinase 5 (ADCK5), mRNA	302	381	370	372	N	33.95	52.39	13.78	17.68
ADCY10	ADCYA_HUMAN	adenylate cyclase 10 (soluble) (ADCY10), transcript variant 2, mRNA	155	148	203	145	N	56.62	9.82	38.11	30.51
ADCY2	ADCY2_HUMAN	adenylate cyclase 2 (brain) (ADCY2), mRNA	13	7	5	6	N	4.18	3.71	1.86	1.33
ADCY3	B3KT86_HUMAN	adenylate cyclase 3 (ADCY3), mRNA	7218	6689	5321	5428	N	420.02	435.44	106.33	379.27
ADCY4	Q86TZ7_HUMAN	adenylate cyclase 4 (ADCY4), transcript variant 3, mRNA	754	504	377	479	Y	119.83	63.71	43	43.07
ADCY5	B7Z8A6_HUMAN	adenylate cyclase 5 (ADCY5), transcript variant 1, mRNA	66	46	37	35	N	13.96	4.7	2.08	2.33
ADCY6	ADCY6_HUMAN	adenylate cyclase 6 (ADCY6), transcript variant 2, mRNA	2431	2721	2267	2202	N	325.75	189.67	140.49	104.64
ADCY7	ADCY7_HUMAN	adenylate cyclase 7 (ADCY7), mRNA	67	36	30	50	N	8.82	3.79	7.22	8.21
ADCY8	Q4F7X0_HUMAN	adenylate cyclase 8 (brain) (ADCY8), mRNA	13	7	6	7	N	5.51	0.88	0.88	2.08
ADCY9	ADCY9_HUMAN	adenylate cyclase 9 (ADCY9), mRNA	404	487	537	521	N	64.38	86.26	15.84	32.31
ADCYAP1R1	B7ZLA7_HUMAN	adenylate cyclase activating polypeptide 1 (pituitary) receptor type I (ADCYAP1R1), transcript variant 4, mRNA	59	49	50	41	N	4.33	3.84	7.17	7.21
ADD1	A2A3N8_HUMAN	adducin 1 (alpha) (ADD1), transcript variant 3, mRNA	1627	1349	1733	1725	N	73.91	36.57	27.48	77.37
ADD2	B4DM17_HUMAN	adducin 2 (beta) (ADD2), transcript variant 1, mRNA	1	2	1	2	N	0.33	1.67	0.67	1
ADD3	ADDG_HUMAN	adducin 3 (gamma) (ADD3), transcript variant 3, mRNA	1096	853	1523	1534	Y	130.89	11.37	69.99	134.57
ADGB	Q9H5S1_HUMAN	chromosome 6 open reading frame 103 (C6orf103), mRNA	3	11	16	17	N	1.86	4.41	1	2.65
ADH1C	ADH1G_HUMAN	alcohol dehydrogenase 1C (class I), gamma polypeptide (ADH1C), mRNA	89	8	8	5	N	57.74	1.86	0.88	0.33
ADH4	ADH4_HUMAN	alcohol dehydrogenase 4 (class II), pi polypeptide (ADH4), mRNA	23	2	2	4	N	18.08	1	0.67	3.67
ADH5	ADHX_HUMAN	alcohol dehydrogenase 5 (class III), chi polypeptide (ADH5), mRNA	1278	1958	1531	1483	Y	83.34	155.43	76.95	22.19
ADH7	ADH7_HUMAN	alcohol dehydrogenase 7 (class IV), mu or sigma polypeptide (ADH7), transcript variant 2, mRNA	21	7	8	9	N	4.62	1.45	2.6	1.15
ADHFE1	HOT_HUMAN	alcohol dehydrogenase, iron containing, 1 (ADHFE1), nuclear gene encoding mitochondrial protein, mRNA	494	528	416	505	N	79.88	70.41	34.18	46.62
ADI1	MTND_HUMAN	acireductone dioxygenase 1 (ADI1), mRNA	925	1777	2003	1875	Y	186.26	59.68	64.69	72.59
ADIPOQ	ADIPO_HUMAN	adiponectin, C1Q and collagen domain containing (ADIPOQ), transcript variant 2, mRNA	9562	5953	4530	4478	Y	1928.44	332.46	152.39	109.61
ADIPOR1	ADR1_HUMAN	adiponectin receptor 1 (ADIPOR1), transcript variant 1, mRNA	1338	1380	1454	1581	N	17.53	15.94	34.93	60.33
ADIPOR2	ADR2_HUMAN	adiponectin receptor 2 (ADIPOR2), mRNA	3693	2328	3713	3130	Y	462.52	69.95	203.87	203.64
ADK	B7Z783_HUMAN	adenosine kinase (ADK), transcript variant 2, mRNA	1219	1562	1453	1479	N	134.69	99.38	69.42	79.92
ADM	ADML_HUMAN	adrenomedullin (ADM), mRNA	44	60	52	91	N	6.06	24.51	8.29	6.17
ADNP	ADNP_HUMAN	activity-dependent neuroprotector homeobox (ADNP), transcript variant 2, mRNA	618	498	493	544	N	31.81	11.17	11.22	20.8
ADNP2	ADNP2_HUMAN	ADNP homeobox 2 (ADNP2), mRNA	408	354	434	414	N	23.31	6.17	15.92	20.69
ADO	B3KXN9_HUMAN	2-aminoethanethiol (cysteamine) dioxygenase (ADO), mRNA	79	103	87	84	N	3.48	13.35	9.61	9.06
ADORA1	AA1R_HUMAN	adenosine A1 receptor (ADORA1), transcript variant 2, mRNA	1683	2741	3808	3325	Y	415.48	406.2	179.87	97.96
ADORA2A	B3KVQ4_HUMAN	adenosine A2a receptor (ADORA2A), mRNA	33	75	38	77	N	9.28	14.1	8.25	4.18
ADORA2B	AA2BR_HUMAN	adenosine A2b receptor (ADORA2B), mRNA	3	3	3	3	N	0.58	1.15	0.88	1.86
ADPGK	ADPGK_HUMAN	ADP-dependent glucokinase (ADPGK), transcript variant 1, mRNA	255	224	175	202	N	11.17	13.05	8.21	13.09
ADPRH	ADPRH_HUMAN	ADP-ribosylarginine hydrolase (ADPRH), mRNA	138	158	183	146	N	4.16	7.09	17.38	11.24
ADPRHL1	ARHL1_HUMAN	ADP-ribosylhydrolase like 1 (ADPRHL1), transcript variant 1, mRNA	0	0	1	0	N	0	0	0.67	0
ADPRHL2	ARHL2_HUMAN	ADP-ribosylhydrolase like 2 (ADPRHL2), nuclear gene encoding mitochondrial protein, mRNA	135	151	140	147	N	5.33	5.29	14.01	3.51
ADRA1A	B0ZBD3_HUMAN	adrenergic, alpha-1A-, receptor (ADRA1A), transcript variant 3, mRNA	354	343	335	349	N	28.26	14	13.22	30.46
ADRA1B	ADA1B_HUMAN	adrenergic, alpha-1B-, receptor (ADRA1B), mRNA	3	1	1	2	N	1.73	0.67	0.67	1.2
ADRA1D	B0ZBE0_HUMAN	adrenergic, alpha-1D-, receptor (ADRA1D), mRNA	4	2	5	0	N	1.15	0.33	2.19	0.33
ADRA2A	ADA2A_HUMAN	adrenergic, alpha-2A-, receptor (ADRA2A), mRNA	6	1	1	3	N	2.4	0.67	1	2.19
ADRA2B	ADA2B_HUMAN	adrenergic, alpha-2B-, receptor (ADRA2B), mRNA	3	9	0	3	N	0.88	2.73	0	1.15
ADRA2C	ADA2C_HUMAN	adrenergic, alpha-2C-, receptor (ADRA2C), mRNA	3	2	3	1	N	0.33	1.15	2.08	0.67
ADRB1	ADRB1_HUMAN	adrenergic, beta-1-, receptor (ADRB1), mRNA	110	183	218	322	Y	14.47	20.22	15.96	29.16
ADRB2	ADRB2_HUMAN	adrenergic, beta-2-, receptor, surface (ADRB2), mRNA	159	138	74	96	N	82.93	30.38	9.35	16.71
ADRB3	A8KAG8_HUMAN	adrenergic, beta-3-, receptor (ADRB3), mRNA	385	109	89	126	Y	94.57	2.19	8.09	4.37
ADRBK1	ARBK1_HUMAN	adrenergic, beta, receptor kinase 1 (ADRBK1), mRNA	970	673	648	695	N	60.1	17.33	40.13	49.1
ADRBK2	Q8N433_HUMAN	adrenergic, beta, receptor kinase 2 (ADRBK2), mRNA	681	405	619	597	Y	63.25	33.77	98.96	35.8
ADRM1	ADRM1_HUMAN	adhesion regulating molecule 1 (ADRM1), transcript variant 2, mRNA	659	815	787	798	N	38.81	83.05	40.37	28.04
ADSL	PUR8_HUMAN	adenylosuccinate lyase (ADSL), transcript variant 1, mRNA	1010	1448	1303	1265	N	130.02	29.91	56.1	5.29
ADSS	PURA2_HUMAN	adenylosuccinate synthase (ADSS), mRNA	398	449	570	558	N	85.33	51.12	37.86	22.62
ADSSL1	B3KTV4_HUMAN	adenylosuccinate synthase like 1 (ADSSL1), transcript variant 2, mRNA	104	452	298	334	Y	40.8	106.17	46.51	30.72
ADTRP	CF105_HUMAN	chromosome 6 open reading frame 105 (C6orf105), transcript variant 2, mRNA	577	535	564	575	N	64.88	40.38	25.24	50.21
AEBP1	AEBP1_HUMAN	AE binding protein 1 (AEBP1), mRNA	521	133	169	162	Y	99.52	2.4	24.48	5.24
AEBP2	AEBP2_HUMAN	AE binding protein 2 (AEBP2), transcript variant 2, mRNA	155	179	209	237	N	5.51	37.9	22.56	19.46
AEN	AEN_HUMAN	apoptosis enhancing nuclease (AEN), mRNA	131	163	140	167	N	1.86	19.63	7.75	12.72
AES	AES_HUMAN	amino-terminal enhancer of split (AES), transcript variant 1, mRNA	1108	1091	1117	1101	N	51.53	55.77	105.43	59.27
AFAP1	AFAP1_HUMAN	actin filament associated protein 1 (AFAP1), transcript variant a, mRNA	140	159	258	235	Y	23.75	21.26	10.6	3.84
AFAP1L1	AF1L1_HUMAN	actin filament associated protein 1-like 1 (AFAP1L1), transcript variant 1, mRNA	134	146	147	156	N	9.02	16.5	13.68	4.16
AFAP1L2	AF1L2_HUMAN	actin filament associated protein 1-like 2 (AFAP1L2), transcript variant 1, mRNA	23	15	21	20	N	2.91	1.15	4.48	2.19
AFF1	Q14C88_HUMAN	AF4/FMR2 family, member 1 (AFF1), transcript variant 1, mRNA	220	160	254	238	Y	23.13	7.97	16.19	14.17
AFF2	AFF2_HUMAN	AF4/FMR2 family, member 2 (AFF2), transcript variant 5, mRNA	8	5	8	9	N	3.79	1.15	0.88	1.86
AFF3	AFF3_HUMAN	AF4/FMR2 family, member 3 (AFF3), transcript variant 2, mRNA	8	2	6	3	N	2.52	2.33	0.33	2.19
AFF4	AFF4_HUMAN	AF4/FMR2 family, member 4 (AFF4), mRNA	216	209	234	260	N	7.37	14.33	20.19	10.27
AFG3L2	AFG32_HUMAN	AFG3 ATPase family gene 3-like 2 (S. cerevisiae) (AFG3L2), nuclear gene encoding mitochondrial protein, mRNA	3170	4088	3831	3718	N	296.53	175.43	112.47	17.4
AFMID	AFMID_HUMAN	arylformamidase (AFMID), transcript variant 1, mRNA	188	272	221	202	N	19.43	17.79	8.95	5.46
AFTPH	AFTIN_HUMAN	aftiphilin (AFTPH), transcript variant 3, mRNA	369	319	350	343	N	9.7	11.14	2.52	12.22
AGA	ASPG_HUMAN	aspartylglucosaminidase (AGA), transcript variant 1, mRNA	574	600	443	477	N	47.63	27.93	34.09	19.63
AGAP1	AGAP1_HUMAN	ArfGAP with GTPase domain, ankyrin repeat and PH domain 1 (AGAP1), transcript variant 2, mRNA	285	288	389	382	N	9.07	23.21	31.66	26.39
AGAP2	AGAP2_HUMAN	ArfGAP with GTPase domain, ankyrin repeat and PH domain 2 (AGAP2), transcript variant 2, mRNA	69	99	83	91	N	16.52	11.98	6.89	14.19
AGAP3	Q86XV5_HUMAN	ArfGAP with GTPase domain, ankyrin repeat and PH domain 3 (AGAP3), transcript variant 2, mRNA	299	266	241	259	N	32.1	30.33	4.67	4.98
AGBL1	CBPC4_HUMAN	ATP/GTP binding protein-like 1 (AGBL1), mRNA	1	1	1	1	N	0.58	0.67	0.58	0.58
AGBL2	CBPC2_HUMAN	ATP/GTP binding protein-like 2 (AGBL2), mRNA	25	47	61	49	N	7.02	11.35	4.98	6.24
AGBL4	CBPC6_HUMAN	ATP/GTP binding protein-like 4 (AGBL4), mRNA	4	2	8	5	N	2.19	1.67	0.58	1.76
AGBL5	CBPC5_HUMAN	ATP/GTP binding protein-like 5 (AGBL5), transcript variant 3, mRNA	195	345	407	409	Y	39.1	9.77	21.74	15.52
AGER	Q3L1R5_HUMAN	advanced glycosylation end product-specific receptor (AGER), transcript variant 1, mRNA	22	24	9	10	N	2.96	0.33	2.03	3.48
AGFG1	AGFG1_HUMAN	ArfGAP with FG repeats 1 (AGFG1), transcript variant 4, mRNA	276	292	349	312	N	25.21	6.17	14.5	10.68
AGFG2	A4D2D6_HUMAN	ArfGAP with FG repeats 2 (AGFG2), mRNA	74	98	126	110	Y	14.57	6.98	10.48	10.68
AGGF1	AGGF1_HUMAN	angiogenic factor with G patch and FHA domains 1 (AGGF1), mRNA	372	362	351	338	N	51.1	31.32	29.01	29.45
AGK	A4D1U5_HUMAN	acylglycerol kinase (AGK), nuclear gene encoding mitochondrial protein, mRNA	368	404	471	390	N	39.69	5.61	20.04	5.78
AGL	GDE_HUMAN	amylo-alpha-1, 6-glucosidase, 4-alpha-glucanotransferase (AGL), transcript variant 4, mRNA	647	626	824	762	N	70.18	43.98	27	56.53
AGMAT	SPEB_HUMAN	agmatine ureohydrolase (agmatinase) (AGMAT), mRNA	80	93	112	123	N	6.69	10.97	28.7	18
AGPAT1	PLCA_HUMAN	1-acylglycerol-3-phosphate O-acyltransferase 1 (lysophosphatidic acid acyltransferase, alpha) (AGPAT1), transcript variant 1, mRNA	420	335	343	341	N	52.62	7.69	23.25	35.07
AGPAT2	PLCB_HUMAN	1-acylglycerol-3-phosphate O-acyltransferase 2 (lysophosphatidic acid acyltransferase, beta) (AGPAT2), transcript variant 1, mRNA	4772	8129	7455	6902	Y	306.24	406.77	161.14	341.34
AGPAT3	PLCC_HUMAN	1-acylglycerol-3-phosphate O-acyltransferase 3 (AGPAT3), transcript variant 2, mRNA	2500	3013	3429	3548	N	319.14	84.08	135.2	106.96
AGPAT4	PLCD_HUMAN	1-acylglycerol-3-phosphate O-acyltransferase 4 (lysophosphatidic acid acyltransferase, delta) (AGPAT4), mRNA	11	8	8	7	N	2.33	1.2	2.52	2.6
AGPAT5	PLCE_HUMAN	1-acylglycerol-3-phosphate O-acyltransferase 5 (lysophosphatidic acid acyltransferase, epsilon) (AGPAT5), mRNA	220	174	218	223	N	6.36	7.88	12.41	7.75
AGPAT6	Q2TU73_HUMAN	1-acylglycerol-3-phosphate O-acyltransferase 6 (lysophosphatidic acid acyltransferase, zeta) (AGPAT6), mRNA	8665	4836	5620	6019	Y	1328	574.68	264.52	851.78
AGPAT9	GPAT3_HUMAN	1-acylglycerol-3-phosphate O-acyltransferase 9 (AGPAT9), mRNA	41	29	23	28	N	4.63	5.49	3.06	2.33
AGPHD1	AGPD1_HUMAN	aminoglycoside phosphotransferase domain containing 1 (AGPHD1), transcript variant 1, mRNA	72	55	54	72	N	1.33	6.43	4.63	1.15
AGPS	ADAS_HUMAN	alkylglycerone phosphate synthase (AGPS), mRNA	335	256	330	325	N	7.94	11.41	16.29	10.53
AGR2	Q4JM46_HUMAN	anterior gradient 2 homolog (Xenopus laevis) (AGR2), mRNA	1	0	1	0	N	1.33	0	0.33	0
AGRN	AGRIN_HUMAN	agrin (AGRN), mRNA	233	260	298	280	N	17.7	10.17	14.89	37.43
AGRP	C6SUN5_HUMAN	agouti related protein homolog (mouse) (AGRP), mRNA	3	1	1	3	N	1.67	0.58	0.33	0.58
AGT	ANGT_HUMAN	angiotensinogen (serpin peptidase inhibitor, clade A, member 8) (AGT), mRNA	0	0	0	2	N	0.33	0	0.33	0.88
AGTPBP1	CBPC1_HUMAN	ATP/GTP binding protein 1 (AGTPBP1), mRNA	171	155	165	148	N	22.05	22.03	21.96	9.87
AGTR1	Q53YY0_HUMAN	angiotensin II receptor, type 1 (AGTR1), transcript variant 1, mRNA	97	61	69	44	N	9.39	12.25	8.01	8.82
AGTRAP	ATRAP_HUMAN	angiotensin II receptor-associated protein (AGTRAP), transcript variant 1, mRNA	29	13	13	16	N	2.89	3.28	1	2.85
AGXT	SPYA_HUMAN	alanine-glyoxylate aminotransferase (AGXT), mRNA	53	42	122	50	N	26.18	17.09	56.03	35.56
AGXT2L1	E9PBY0_HUMAN	alanine-glyoxylate aminotransferase 2-like 1 (AGXT2L1), transcript variant 1, mRNA	70	708	387	532	Y	41.83	234.56	27.72	265.02
AGXT2L2	AT2L2_HUMAN	alanine-glyoxylate aminotransferase 2-like 2 (AGXT2L2), mRNA	186	171	162	189	N	4.48	27.79	10.68	9.02
AHCTF1	ELYS_HUMAN	AT hook containing transcription factor 1 (AHCTF1), mRNA	667	500	502	444	N	76.39	76.01	49.02	12.33
AHCY	F5H737_HUMAN	adenosylhomocysteinase (AHCY), transcript variant 1, mRNA	659	790	638	633	N	58.62	110.54	31.21	22.45
AHCYL1	SAHH2_HUMAN	adenosylhomocysteinase-like 1 (AHCYL1), transcript variant 1, mRNA	4063	3849	5485	5068	N	319.87	52.56	51.27	108.06
AHCYL2	D9N155_HUMAN	adenosylhomocysteinase-like 2 (AHCYL2), transcript variant 3, mRNA	236	227	308	301	N	12.25	28.67	8.01	4.33
AHDC1	AHDC1_HUMAN	AT hook, DNA binding motif, containing 1 (AHDC1), mRNA	186	153	163	172	N	18.21	13.78	15.86	18.93
AHI1	AHI1_HUMAN	Abelson helper integration site 1 (AHI1), transcript variant 3, mRNA	23	19	27	39	N	1	3.61	4.98	7.02
AHNAK	Q96EC4_HUMAN	AHNAK nucleoprotein (AHNAK), transcript variant 2, mRNA	6388	4761	4670	5523	N	741.1	221.49	199.38	77.62
AHNAK2	AHNK2_HUMAN	AHNAK nucleoprotein 2 (AHNAK2), mRNA	41	17	28	29	N	5.77	5.21	5.24	5.13
AHR	AHR_HUMAN	aryl hydrocarbon receptor (AHR), mRNA	179	94	120	130	Y	28.5	12.58	21.37	10.84
AHSA1	AHSA1_HUMAN	AHA1, activator of heat shock 90kDa protein ATPase homolog 1 (yeast) (AHSA1), mRNA	1520	1513	1489	1453	N	29.45	107.43	81.41	39.15
AHSA2	AHSA2_HUMAN	AHA1, activator of heat shock 90kDa protein ATPase homolog 2 (yeast) (AHSA2), mRNA	281	285	148	174	Y	15.92	33.38	2.73	15.28
AHSG	FETUA_HUMAN	alpha-2-HS-glycoprotein (AHSG), mRNA	0	0	5	4	N	0	0.33	4.67	3.38
AHSP	Q549J4_HUMAN	alpha hemoglobin stabilizing protein (AHSP), mRNA	2	3	2	7	N	0.88	0.67	0.88	3.28
AICDA	AICDA_HUMAN	activation-induced cytidine deaminase (AICDA), mRNA	30	24	23	22	N	6.84	1.76	2.19	6.69
AIDA	AIDA_HUMAN	axin interactor, dorsalization associated (AIDA), mRNA	254	189	216	222	N	9.54	9.39	21.59	15.98
AIF1	AIF1_HUMAN	allograft inflammatory factor 1 (AIF1), transcript variant 3, mRNA	50	26	27	20	N	8.35	1.86	8.54	2.73
AIF1L	AIF1L_HUMAN	allograft inflammatory factor 1-like (AIF1L), transcript variant 1, mRNA	17	24	20	15	N	1.45	4.04	2.4	3.76
AIFM1	AIFM1_HUMAN	apoptosis-inducing factor, mitochondrion-associated, 1 (AIFM1), nuclear gene encoding mitochondrial protein, transcript variant 2, mRNA	3212	4346	4522	4214	N	567.93	108.54	42.33	203.67
AIFM2	AIFM2_HUMAN	apoptosis-inducing factor, mitochondrion-associated, 2 (AIFM2), transcript variant 1, mRNA	3594	4539	5407	5132	Y	451.35	197.26	434.74	243.01
AIFM3	AIFM3_HUMAN	apoptosis-inducing factor, mitochondrion-associated, 3 (AIFM3), nuclear gene encoding mitochondrial protein, transcript variant 2, mRNA	46	59	69	60	N	5.78	8.41	5.86	8.84
AIG1	AIG1_HUMAN	androgen-induced 1 (AIG1), mRNA	937	1022	1263	1233	N	88.17	93.33	32.44	38.32
AIM1	B3KPT0_HUMAN	absent in melanoma 1 (AIM1), mRNA	215	214	418	415	N	84.81	55.75	26.5	146.4
AIM1L	AIM1L_HUMAN	absent in melanoma 1-like (AIM1L), mRNA	1	1	1	2	N	0.67	0.67	0.58	1.53
AIM2	AIM2_HUMAN	absent in melanoma 2 (AIM2), mRNA	8	5	3	3	N	1.73	1.15	1.53	1.33
AIMP1	B4DNK3_HUMAN	aminoacyl tRNA synthetase complex-interacting multifunctional protein 1 (AIMP1), transcript variant 1, mRNA	504	632	551	539	N	10.07	8.19	19.64	27.06
AIMP2	AIMP2_HUMAN	aminoacyl tRNA synthetase complex-interacting multifunctional protein 2 (AIMP2), mRNA	544	689	640	686	N	45.48	26.03	24.11	18.82
AJAP1	AJAP1_HUMAN	adherens junctions associated protein 1 (AJAP1), transcript variant 2, mRNA	5	1	2	1	N	2.33	0.58	0.88	0.67
AJUBA	A8MX18_HUMAN	ajuba LIM protein (AJUBA), transcript variant 1, mRNA	43	32	33	27	N	4.48	2.91	5.36	1.15
AK1	KAD1_HUMAN	adenylate kinase 1 (AK1), mRNA	789	1294	1191	1186	Y	129.37	26.27	123.59	37.17
AK2	KAD2_HUMAN	adenylate kinase 2 (AK2), nuclear gene encoding mitochondrial protein, transcript variant 2, mRNA	2901	3223	2192	2163	N	284.28	104.57	11.22	38.03
AK3	E7ET30_HUMAN	adenylate kinase 3 (AK3), nuclear gene encoding mitochondrial protein, transcript variant 1, mRNA	1408	1779	2040	1949	N	224.48	95.36	95.66	15.38
AK4	KAD4_HUMAN	adenylate kinase 4 (AK4), nuclear gene encoding mitochondrial protein, transcript variant 7, mRNA	51	19	20	15	N	19.97	3.53	2.03	1
AK5	KAD5_HUMAN	adenylate kinase 5 (AK5), transcript variant 1, mRNA	14	22	20	17	N	2.31	2.85	4.81	4.18
AK7	KAD7_HUMAN	adenylate kinase 7 (AK7), mRNA	1	0	2	3	N	0.58	0.33	1.15	1.53
AK8	KAD8_HUMAN	adenylate kinase 8 (AK8), mRNA	38	65	50	64	N	15.17	0.88	3.93	5.67
AKAP1	AKAP1_HUMAN	A kinase (PRKA) anchor protein 1 (AKAP1), nuclear gene encoding mitochondrial protein, transcript variant 1, mRNA	6200	6049	7643	6891	N	334.86	222.01	262.97	340.86
AKAP10	AKA10_HUMAN	A kinase (PRKA) anchor protein 10 (AKAP10), nuclear gene encoding mitochondrial protein, mRNA	177	169	205	222	N	15.3	4.48	6.36	10.59
AKAP11	AKA11_HUMAN	A kinase (PRKA) anchor protein 11 (AKAP11), mRNA	222	257	387	381	Y	40.41	21.01	21.59	10.68
AKAP12	Q86TJ9_HUMAN	A kinase (PRKA) anchor protein 12 (AKAP12), transcript variant 2, mRNA	671	1015	813	895	Y	37.64	99.18	12.99	83.34
AKAP13	AKP13_HUMAN	A kinase (PRKA) anchor protein 13 (AKAP13), transcript variant 1, mRNA	359	434	467	486	N	15.28	35.56	34.04	23.69
AKAP17A	Q05DA9_HUMAN	A kinase (PRKA) anchor protein 17A (AKAP17A), transcript variant 1, mRNA	254	246	220	226	N	25.66	13.42	19.22	3.06
AKAP3	AKAP3_HUMAN	A kinase (PRKA) anchor protein 3 (AKAP3), mRNA	23	30	23	22	N	5.61	5.21	5.84	5.9
AKAP4	AKAP4_HUMAN	A kinase (PRKA) anchor protein 4 (AKAP4), transcript variant 1, mRNA	9	5	2	5	N	3.48	1.45	1.15	0.58
AKAP5	AKAP5_HUMAN	A kinase (PRKA) anchor protein 5 (AKAP5), mRNA	1	2	3	6	N	0.33	1.53	0.33	0.67
AKAP6	AKAP6_HUMAN	A kinase (PRKA) anchor protein 6 (AKAP6), mRNA	55	56	90	85	N	6.98	4.63	19.3	12.47
AKAP7	AKA7A_HUMAN	A kinase (PRKA) anchor protein 7 (AKAP7), transcript variant gamma, mRNA	68	55	51	51	N	18.15	15.81	9.45	2.31
AKAP8	AKAP8_HUMAN	A kinase (PRKA) anchor protein 8 (AKAP8), mRNA	2157	2856	3437	3038	Y	116.56	182.08	140.93	354.51
AKAP8L	AKP8L_HUMAN	A kinase (PRKA) anchor protein 8-like (AKAP8L), mRNA	612	452	399	420	Y	70.55	56.78	22.67	6.96
AKAP9	AKAP9_HUMAN	A kinase (PRKA) anchor protein (yotiao) 9 (AKAP9), transcript variant 3, mRNA	886	908	1007	955	N	124.73	48.6	84.67	24.21
AKD1	AKD1_HUMAN	adenylate kinase domain containing 1 (AKD1), transcript variant 1, mRNA	2	2	1	1	N	0.88	1.45	0.33	0.67
AKIRIN1	AKIR1_HUMAN	akirin 1 (AKIRIN1), transcript variant 1, mRNA	608	740	777	870	N	48.02	33.56	34.65	44.56
AKIRIN2	Q9NW35_HUMAN	akirin 2 (AKIRIN2), mRNA	291	284	226	258	N	16.65	18.12	12.17	23.52
AKNA	AKNA_HUMAN	AT-hook transcription factor (AKNA), mRNA	101	41	26	58	Y	12.72	0.67	5.36	19.19
AKR1A1	AK1A1_HUMAN	aldo-keto reductase family 1, member A1 (aldehyde reductase) (AKR1A1), transcript variant 4, mRNA	546	553	514	541	N	7.88	31.26	19.22	10.07
AKR1B1	ALDR_HUMAN	aldo-keto reductase family 1, member B1 (aldose reductase) (AKR1B1), mRNA	1063	1326	1530	1366	N	105.96	90.89	22.82	8.35
AKR1B10	AK1BA_HUMAN	aldo-keto reductase family 1, member B10 (aldose reductase) (AKR1B10), mRNA	42	19	16	20	N	5.51	4.04	3.18	6.67
AKR1C1	AK1C1_HUMAN	aldo-keto reductase family 1, member C1 (dihydrodiol dehydrogenase 1; 20-alpha (3-alpha)-hydroxysteroid dehydrogenase) (AKR1C1), mRNA	142	216	111	114	Y	13.38	22.32	6.66	21.93
AKR1C4	AK1C4_HUMAN	aldo-keto reductase family 1, member C4 (chlordecone reductase; 3-alpha hydroxysteroid dehydrogenase, type I; dihydrodiol dehydrogenase 4) (AKR1C4), mRNA	369	690	363	374	Y	20.03	36.73	62.55	92.64
AKR1D1	B4DPN3_HUMAN	aldo-keto reductase family 1, member D1 (delta 4-3-ketosteroid-5-beta-reductase) (AKR1D1), transcript variant 1, mRNA	1	0	0	1	N	0.67	0	0	1.33
AKR1E2	AKCL2_HUMAN	aldo-keto reductase family 1, member E2 (AKR1E2), mRNA	64	82	94	90	N	12.57	3.28	9.54	10.07
AKR7A2	ARK72_HUMAN	aldo-keto reductase family 7, member A2 (aflatoxin aldehyde reductase) (AKR7A2), mRNA	753	665	604	664	N	44.19	31.13	82.39	6.89
AKR7A3	ARK73_HUMAN	aldo-keto reductase family 7, member A3 (aflatoxin aldehyde reductase) (AKR7A3), mRNA	80	35	41	70	N	1.45	7	14.33	11.5
AKT1	AKT1_HUMAN	v-akt murine thymoma viral oncogene homolog 1 (AKT1), transcript variant 1, mRNA	952	1032	1065	1085	N	32.47	27.85	37.53	30.32
AKT1S1	AKTS1_HUMAN	AKT1 substrate 1 (proline-rich) (AKT1S1), transcript variant 2, mRNA	256	241	219	218	N	26.03	11.78	17.1	5.13
AKT2	AKT2_HUMAN	v-akt murine thymoma viral oncogene homolog 2 (AKT2), transcript variant 1, mRNA	2223	2151	1831	1831	N	58.02	283.88	81.18	67.6
AKT3	AKT3_HUMAN	v-akt murine thymoma viral oncogene homolog 3 (protein kinase B, gamma) (AKT3), transcript variant 1, mRNA	112	92	71	84	N	23.41	9.87	5.84	2.19
AKTIP	AKTIP_HUMAN	AKT interacting protein (AKTIP), transcript variant 2, mRNA	180	231	257	233	N	19.34	22.43	6.03	18.91
ALAD	Q6ZMU0_HUMAN	aminolevulinate dehydratase (ALAD), mRNA	1476	2325	2334	2226	Y	162.35	261.76	315.01	192.71
ALAS1	Q5JAM2_HUMAN	aminolevulinate, delta-, synthase 1 (ALAS1), transcript variant 2, mRNA	2311	3391	3600	4108	Y	572.21	103.65	160.79	225.24
ALAS2	HEM0_HUMAN	aminolevulinate, delta-, synthase 2 (ALAS2), nuclear gene encoding mitochondrial protein, transcript variant 1, mRNA	49	85	64	91	N	4.58	3.48	7.22	18.21
ALB	ALBU_HUMAN	albumin (ALB), mRNA	3	14	178	162	N	0.58	5.86	173.84	95.97
ALCAM	CD166_HUMAN	activated leukocyte cell adhesion molecule (ALCAM), transcript variant 2, mRNA	34	16	25	21	N	7.51	1.15	3.84	1.53
ALDH16A1	A16A1_HUMAN	aldehyde dehydrogenase 16 family, member A1 (ALDH16A1), transcript variant 1, mRNA	651	957	1209	1090	Y	147.74	105.37	114.92	44.52
ALDH18A1	P5CS_HUMAN	aldehyde dehydrogenase 18 family, member A1 (ALDH18A1), nuclear gene encoding mitochondrial protein, transcript variant 1, mRNA	198	184	158	184	N	32.1	7.17	24.52	23.92
ALDH1A1	AL1A1_HUMAN	aldehyde dehydrogenase 1 family, member A1 (ALDH1A1), mRNA	2699	491	278	346	Y	687.59	46.48	32.22	37.29
ALDH1A2	AL1A2_HUMAN	aldehyde dehydrogenase 1 family, member A2 (ALDH1A2), transcript variant 3, mRNA	354	268	262	236	N	37.55	32.13	12.5	7.64
ALDH1A3	AL1A3_HUMAN	aldehyde dehydrogenase 1 family, member A3 (ALDH1A3), mRNA	96	56	74	73	N	29.74	6.08	7.88	1.76
ALDH1B1	AL1B1_HUMAN	aldehyde dehydrogenase 1 family, member B1 (ALDH1B1), nuclear gene encoding mitochondrial protein, mRNA	22	6	6	10	N	4.58	2.08	0.88	1
ALDH1L1	AL1L1_HUMAN	aldehyde dehydrogenase 1 family, member L1 (ALDH1L1), mRNA	5	9	6	4	N	2.33	1.33	1.53	1.2
ALDH1L2	AL1L2_HUMAN	aldehyde dehydrogenase 1 family, member L2 (ALDH1L2), nuclear gene encoding mitochondrial protein, transcript variant 1, mRNA	18	2	2	3	N	1.45	0.58	0.58	2.03
ALDH2	ALDH2_HUMAN	aldehyde dehydrogenase 2 family (mitochondrial) (ALDH2), nuclear gene encoding mitochondrial protein, transcript variant 1, mRNA	290	211	134	152	Y	49.49	20.7	10.81	19.32
ALDH3A2	Q6I9T3_HUMAN	aldehyde dehydrogenase 3 family, member A2 (ALDH3A2), transcript variant 2, mRNA	71	47	56	61	N	8.02	6.11	4.37	6.66
ALDH3B1	AL3B1_HUMAN	aldehyde dehydrogenase 3 family, member B1 (ALDH3B1), transcript variant 1, mRNA	112	87	88	79	N	11.68	9.87	15.33	6.08
ALDH4A1	AL4A1_HUMAN	aldehyde dehydrogenase 4 family, member A1 (ALDH4A1), nuclear gene encoding mitochondrial protein, transcript variant P5CDhL, mRNA	557	646	776	857	N	44.84	81.08	180.13	154.27
ALDH5A1	Q546H9_HUMAN	aldehyde dehydrogenase 5 family, member A1 (ALDH5A1), nuclear gene encoding mitochondrial protein, transcript variant 2, mRNA	585	520	539	560	N	26.03	38.35	31.34	34.28
ALDH6A1	MMSA_HUMAN	aldehyde dehydrogenase 6 family, member A1 (ALDH6A1), nuclear gene encoding mitochondrial protein, mRNA	2098	2484	2691	2776	N	122.28	226.31	41.16	19.88
ALDH9A1	B9EKV4_HUMAN	aldehyde dehydrogenase 9 family, member A1 (ALDH9A1), mRNA	3223	2525	2014	1897	N	753.15	178.79	138.12	14.53
ALDOA	ALDOA_HUMAN	aldolase A, fructose-bisphosphate (ALDOA), transcript variant 4, mRNA	15649	18964	22098	19548	N	2328.28	650.58	916.17	303.89
ALDOB	ALDOB_HUMAN	aldolase B, fructose-bisphosphate (ALDOB), mRNA	1	3	5	7	N	0.67	1.15	3.38	4.04
ALDOC	ALDOC_HUMAN	aldolase C, fructose-bisphosphate (ALDOC), mRNA	371	212	92	148	Y	81.75	51.68	2.96	8.5
ALG1	ALG1_HUMAN	asparagine-linked glycosylation 1, beta-1,4-mannosyltransferase homolog (S. cerevisiae) (ALG1), mRNA	63	53	35	46	N	3.61	5.57	2.33	6.66
ALG10B	AG10B_HUMAN	asparagine-linked glycosylation 10, alpha-1,2-glucosyltransferase homolog B (yeast) (ALG10B), mRNA	15	18	22	23	N	1.86	2.96	7.22	0.58
ALG11	ALG11_HUMAN	asparagine-linked glycosylation 11, alpha-1,2-mannosyltransferase homolog (yeast) (ALG11), transcript variant A, mRNA	73	73	66	90	N	6.17	3.18	7.94	4.36
ALG12	ALG12_HUMAN	asparagine-linked glycosylation 12, alpha-1,6-mannosyltransferase homolog (S. cerevisiae) (ALG12), mRNA	282	335	287	283	N	17.17	47.05	27.62	27.96
ALG13	ALG13_HUMAN	asparagine-linked glycosylation 13 homolog (S. cerevisiae) (ALG13), transcript variant 2, mRNA	345	275	306	294	N	21.66	17.39	8.21	21.46
ALG14	ALG14_HUMAN	asparagine-linked glycosylation 14 homolog (S. cerevisiae) (ALG14), mRNA	264	354	301	271	N	32.62	11.26	19.19	8.74
ALG2	ALG2_HUMAN	asparagine-linked glycosylation 2, alpha-1,3-mannosyltransferase homolog (S. cerevisiae) (ALG2), transcript variant 1, mRNA	143	103	93	99	N	20.19	10.44	10.68	5.84
ALG3	ALG3_HUMAN	asparagine-linked glycosylation 3, alpha-1,3- mannosyltransferase homolog (S. cerevisiae) (ALG3), transcript variant 1, mRNA	385	426	334	349	N	13.2	29.57	4.26	14.62
ALG5	ALG5_HUMAN	asparagine-linked glycosylation 5, dolichyl-phosphate beta-glucosyltransferase homolog (S. cerevisiae) (ALG5), transcript variant 1, mRNA	315	365	318	292	N	25.01	24.83	21.73	12.14
ALG6	ALG6_HUMAN	asparagine-linked glycosylation 6, alpha-1,3-glucosyltransferase homolog (S. cerevisiae) (ALG6), mRNA	52	37	39	50	N	14.01	3.46	6.36	4.33
ALG8	A6NDW6_HUMAN	asparagine-linked glycosylation 8, alpha-1,3-glucosyltransferase homolog (S. cerevisiae) (ALG8), transcript variant 1, mRNA	111	107	107	101	N	4.67	6.93	3.61	10.6
ALG9	ALG9_HUMAN	asparagine-linked glycosylation 9, alpha-1,2-mannosyltransferase homolog (S. cerevisiae) (ALG9), transcript variant 4, mRNA	170	183	166	156	N	14.57	2.4	8.02	8.5
ALK	B6D4Y2_HUMAN	anaplastic lymphoma receptor tyrosine kinase (ALK), mRNA	0	0	0	1	N	0	0.33	0.33	0.58
ALKBH1	Q5XKL0_HUMAN	alkB, alkylation repair homolog 1 (E. coli) (ALKBH1), mRNA	98	112	84	127	N	9.85	16.7	6.23	7.62
ALKBH2	ALKB2_HUMAN	alkB, alkylation repair homolog 2 (E. coli) (ALKBH2), transcript variant 2, mRNA	106	175	119	120	Y	11.36	13.78	0.88	14.97
ALKBH3	ALKB3_HUMAN	alkB, alkylation repair homolog 3 (E. coli) (ALKBH3), mRNA	133	168	177	166	N	25.44	15.59	17.95	12.55
ALKBH4	ALKB4_HUMAN	alkB, alkylation repair homolog 4 (E. coli) (ALKBH4), mRNA	64	80	98	82	N	11.1	9.28	8.01	13.35
ALKBH5	ALKB5_HUMAN	alkB, alkylation repair homolog 5 (E. coli) (ALKBH5), mRNA	350	277	291	327	N	16.04	39.67	15.71	28.11
ALKBH6	ALKB6_HUMAN	alkB, alkylation repair homolog 6 (E. coli) (ALKBH6), transcript variant 2, mRNA	293	245	210	164	Y	35.1	20.37	12.57	4.84
ALKBH7	ALKB7_HUMAN	alkB, alkylation repair homolog 7 (E. coli) (ALKBH7), mRNA	102	100	117	111	N	5.24	11.06	8.99	6.89
ALKBH8	ALKB8_HUMAN	alkB, alkylation repair homolog 8 (E. coli) (ALKBH8), mRNA	96	93	105	88	N	3.28	9.21	19.27	10.48
ALMS1	ALMS1_HUMAN	Alstrom syndrome 1 (ALMS1), mRNA	249	197	225	218	N	20.66	9.87	11.39	17.07
ALOX12	LOX12_HUMAN	arachidonate 12-lipoxygenase (ALOX12), mRNA	2	6	3	2	N	0.33	1.33	0.58	0.88
ALOX15	LOX15_HUMAN	arachidonate 15-lipoxygenase (ALOX15), mRNA	51	8	7	7	N	7	4.48	1.2	1.45
ALOX5	LOX5_HUMAN	arachidonate 5-lipoxygenase (ALOX5), mRNA	45	29	37	37	N	3.76	3.84	8.33	6.01
ALOX5AP	AL5AP_HUMAN	arachidonate 5-lipoxygenase-activating protein (ALOX5AP), transcript variant 1, mRNA	45	18	21	28	N	2.6	2.08	4.18	3.48
ALOXE3	LOXE3_HUMAN	arachidonate lipoxygenase 3 (ALOXE3), transcript variant 2, mRNA	7	14	12	9	N	2	0.88	0.67	1.53
ALPI	PPBI_HUMAN	alkaline phosphatase, intestinal (ALPI), mRNA	31	19	6	13	N	5.24	6.33	2.4	2.73
ALPK1	ALPK1_HUMAN	alpha-kinase 1 (ALPK1), transcript variant 1, mRNA	20	6	8	10	N	7.64	2.33	2.03	3.48
ALPK2	ALPK2_HUMAN	alpha-kinase 2 (ALPK2), mRNA	3	1	1	6	N	0.33	0.67	1	1.33
ALPK3	ALPK3_HUMAN	alpha-kinase 3 (ALPK3), mRNA	506	295	236	297	Y	86.23	58.12	36.73	41.99
ALPL	B7Z387_HUMAN	alkaline phosphatase, liver/bone/kidney (ALPL), transcript variant 1, mRNA	9	5	13	12	N	2.4	1.67	2.19	5.78
ALS2	ALS2_HUMAN	amyotrophic lateral sclerosis 2 (juvenile) (ALS2), transcript variant 1, mRNA	380	265	318	323	N	35.79	4.48	2.65	32.13
ALS2CL	Q8NAL7_HUMAN	ALS2 C-terminal like (ALS2CL), transcript variant 1, mRNA	741	705	836	735	N	69.17	75.55	65.37	37.66
ALS2CR11	C9IZH7_HUMAN	amyotrophic lateral sclerosis 2 (juvenile) chromosome region, candidate 11 (ALS2CR11), transcript variant 1, mRNA	2	1	1	0	N	0.67	0.58	1	0.33
ALS2CR12	Q8N1B6_HUMAN	amyotrophic lateral sclerosis 2 (juvenile) chromosome region, candidate 12 (ALS2CR12), transcript variant 2, mRNA	74	74	139	100	N	38.77	21.08	22.33	22.92
ALS2CR8	AL2S8_HUMAN	amyotrophic lateral sclerosis 2 (juvenile) chromosome region, candidate 8 (ALS2CR8), mRNA	29	27	34	25	N	6.69	0	7.02	1.53
ALX1	ALX1_HUMAN	ALX homeobox 1 (ALX1), mRNA	12	16	14	8	N	5.17	3.79	2.31	1.76
ALYREF	THOC4_HUMAN	THO complex 4 (THOC4), mRNA	260	277	206	214	N	13.96	12.44	12.29	17.95
AMACR	AMACR_HUMAN	alpha-methylacyl-CoA racemase (AMACR), nuclear gene encoding mitochondrial protein, transcript variant 2, mRNA	476	847	855	937	Y	124.23	124.89	56.03	143.54
AMBP	AMBP_HUMAN	alpha-1-microglobulin/bikunin precursor (AMBP), mRNA	0	1	3	5	N	0	0.67	2.4	2.31
AMBRA1	AMRA1_HUMAN	autophagy/beclin-1 regulator 1 (AMBRA1), mRNA	286	255	238	246	N	11.26	19.54	10.73	2.6
AMD1	DCAM_HUMAN	adenosylmethionine decarboxylase 1 (AMD1), transcript variant 1, mRNA	238	193	102	176	Y	23.48	20.34	3.18	8.99
AMDHD1	HUTI_HUMAN	amidohydrolase domain containing 1 (AMDHD1), mRNA	0	0	1	0	N	0	0	1	0
AMDHD2	NAGA_HUMAN	amidohydrolase domain containing 2 (AMDHD2), transcript variant 2, mRNA	451	416	470	438	N	19.97	26.56	35.32	19.43
AMFR	AMFR2_HUMAN	autocrine motility factor receptor (AMFR), mRNA	941	1140	1216	1317	N	69.62	58.47	32.65	35.35
AMH	MIS_HUMAN	anti-Mullerian hormone (AMH), mRNA	64	33	15	18	N	18.19	5.36	2.73	1.2
AMHR2	Q647K2_HUMAN	anti-Mullerian hormone receptor, type II (AMHR2), transcript variant 3, mRNA	23	16	7	7	N	8.41	7.17	0.88	0.88
AMICA1	JAML1_HUMAN	adhesion molecule, interacts with CXADR antigen 1 (AMICA1), transcript variant 1, mRNA	16	11	12	12	N	3.51	3.79	1.67	1.33
AMIGO1	AMGO1_HUMAN	adhesion molecule with Ig-like domain 1 (AMIGO1), mRNA	112	191	138	155	Y	14.44	12.33	7.31	18.56
AMIGO2	AMGO2_HUMAN	adhesion molecule with Ig-like domain 2 (AMIGO2), transcript variant 2, mRNA	12	7	5	5	N	4.41	1.73	1.2	1.53
AMIGO3	AMGO3_HUMAN	adhesion molecule with Ig-like domain 3 (AMIGO3), mRNA	30	49	36	41	N	2.33	17.94	4.16	1.2
AMMECR1	AMER1_HUMAN	Alport syndrome, mental retardation, midface hypoplasia and elliptocytosis chromosomal region gene 1 (AMMECR1), transcript variant 3, mRNA	7	3	5	3	N	2.33	0.88	0.88	0.88
AMMECR1L	AMERL_HUMAN	AMME chromosomal region gene 1-like (AMMECR1L), transcript variant 1, mRNA	163	196	272	258	Y	32.58	21.66	7.36	6.51
AMN1	AMN1_HUMAN	antagonist of mitotic exit network 1 homolog (S. cerevisiae) (AMN1), transcript variant 1, mRNA	109	142	142	134	N	4.51	12.57	8.95	7.31
AMOT	AMOT_HUMAN	angiomotin (AMOT), transcript variant 2, mRNA	258	237	369	365	Y	42.03	4.51	24.34	15.01
AMOTL1	AMOL1_HUMAN	angiomotin like 1 (AMOTL1), mRNA	731	510	613	774	Y	36.01	13.59	13.91	44.61
AMOTL2	AMOL2_HUMAN	angiomotin like 2 (AMOTL2), mRNA	159	162	277	305	Y	26.56	8.84	14.77	24.58
AMPD1	B2RAM1_HUMAN	adenosine monophosphate deaminase 1 (AMPD1), transcript variant 1, mRNA	23	0	1	0	N	2.73	0	0.58	0.33
AMPD2	AMPD2_HUMAN	adenosine monophosphate deaminase 2 (AMPD2), transcript variant 3, mRNA	157	163	157	144	N	16.33	15.76	15.3	13.42
AMPD3	A0AUX0_HUMAN	adenosine monophosphate deaminase 3 (AMPD3), transcript variant 3, mRNA	34	39	43	38	N	9.91	1.33	9.64	5.81
AMPH	AMPH_HUMAN	amphiphysin (AMPH), transcript variant 2, mRNA	3	3	3	1	N	0.33	2.08	0.88	0.67
AMT	Q96IG6_HUMAN	aminomethyltransferase (AMT), nuclear gene encoding mitochondrial protein, transcript variant 1, mRNA	412	400	291	283	N	11.85	19.88	17.9	14.57
AMY2B	AMY2B_HUMAN	amylase, alpha 2B (pancreatic) (AMY2B), mRNA	71	48	46	64	N	21.17	11.98	8.84	6.39
AMZ1	A4D202_HUMAN	archaelysin family metallopeptidase 1 (AMZ1), mRNA	2	2	2	1	N	0.33	0.58	2.33	0.58
AMZ2	AMZ2_HUMAN	archaelysin family metallopeptidase 2 (AMZ2), transcript variant 1, mRNA	751	747	671	703	N	54.34	60.94	21.96	29.19
ANAPC1	APC1_HUMAN	anaphase promoting complex subunit 1 (ANAPC1), mRNA	433	382	483	460	N	30.64	6.96	10.09	15.95
ANAPC10	APC10_HUMAN	anaphase promoting complex subunit 10 (ANAPC10), mRNA	73	66	58	67	N	8.69	3.21	8.39	0.88
ANAPC11	APC11_HUMAN	anaphase promoting complex subunit 11 (ANAPC11), transcript variant 7, mRNA	508	395	355	338	Y	38.37	43.15	22.87	26.28
ANAPC13	A8K3Z6_HUMAN	anaphase promoting complex subunit 13 (ANAPC13), transcript variant 3, mRNA	238	267	244	233	N	28.18	20.8	3.18	20.41
ANAPC16	C5H3H2_HUMAN	anaphase promoting complex subunit 16 (ANAPC16), transcript variant 2, mRNA	380	485	380	369	N	27.3	14.17	20.38	16.8
ANAPC2	ANC2_HUMAN	anaphase promoting complex subunit 2 (ANAPC2), mRNA	832	578	609	603	N	40.81	8.51	31.48	7.54
ANAPC4	APC4_HUMAN	anaphase promoting complex subunit 4 (ANAPC4), mRNA	962	989	1114	959	N	78.68	44.38	75.34	14.05
ANAPC5	APC5_HUMAN	anaphase promoting complex subunit 5 (ANAPC5), transcript variant 1, mRNA	4398	4683	4127	4071	N	459.46	145.05	68.3	107.07
ANAPC7	Q69YV3_HUMAN	anaphase promoting complex subunit 7 (ANAPC7), transcript variant 1, mRNA	244	273	214	229	N	25.5	24.1	17.65	6.77
ANG	ANGI_HUMAN	angiogenin, ribonuclease, RNase A family, 5 (ANG), transcript variant 1, mRNA	3	3	2	3	N	0.88	1.2	1.2	0.88
ANGEL1	ANGE1_HUMAN	angel homolog 1 (Drosophila) (ANGEL1), mRNA	146	108	144	126	N	16.65	16.6	15.71	8.74
ANGEL2	ANGE2_HUMAN	angel homolog 2 (Drosophila) (ANGEL2), mRNA	182	136	126	152	N	6.84	17.21	7.69	9.56
ANGPT2	ANGP2_HUMAN	angiopoietin 2 (ANGPT2), transcript variant 2, mRNA	75	50	67	77	N	6.17	13.98	18.82	28.49
ANGPT4	ANGP4_HUMAN	angiopoietin 4 (ANGPT4), mRNA	1	6	6	6	N	0.33	0.67	2.08	1.73
ANGPTL1	ANGL1_HUMAN	angiopoietin-like 1 (ANGPTL1), mRNA	301	342	278	282	N	68.46	95.86	51.39	55.29
ANGPTL2	Q8NCH7_HUMAN	angiopoietin-like 2 (ANGPTL2), mRNA	656	233	197	255	Y	176.81	15.95	20.2	58.51
ANGPTL4	ANGL4_HUMAN	angiopoietin-like 4 (ANGPTL4), transcript variant 1, mRNA	1501	2533	1603	2089	N	578.51	534.98	46.7	228.96
ANGPTL6	ANGL6_HUMAN	angiopoietin-like 6 (ANGPTL6), mRNA	25	25	16	19	N	2.91	3.28	3.06	1.76
ANGPTL7	F1T0A6_HUMAN	angiopoietin-like 7 (ANGPTL7), mRNA	8	3	3	6	N	3.21	0.33	0	1.76
ANK1	A0PJN8_HUMAN	ankyrin 1, erythrocytic (ANK1), transcript variant 10, mRNA	14	5	7	5	N	1.76	1.15	3.38	2.73
ANK2	ANK2_HUMAN	ankyrin 2, neuronal (ANK2), transcript variant 1, mRNA	568	693	1071	935	Y	152.29	74.74	45.11	59.85
ANK3	Q7Z3G4_HUMAN	ankyrin 3, node of Ranvier (ankyrin G) (ANK3), transcript variant 2, mRNA	66	31	42	28	N	6.93	3.38	3.06	6.01
ANKAR	Q70AK8_HUMAN	ankyrin and armadillo repeat containing (ANKAR), mRNA	11	5	7	5	N	5.51	2	2.19	0.67
ANKDD1A	Q6PI29_HUMAN	ankyrin repeat and death domain containing 1A (ANKDD1A), mRNA	3	1	3	2	N	1.53	0.58	0	1.53
ANKFN1	ANKF1_HUMAN	ankyrin-repeat and fibronectin type III domain containing 1 (ANKFN1), mRNA	0	1	2	0	N	0.33	1	1.53	0
ANKFY1	ANFY1_HUMAN	ankyrin repeat and FYVE domain containing 1 (ANKFY1), transcript variant 1, mRNA	197	148	216	243	Y	19.06	5.69	15.52	18.52
ANKH	ANKH_HUMAN	ankylosis, progressive homolog (mouse) (ANKH), mRNA	874	549	583	467	Y	135.34	49.79	20.3	21.39
ANKHD1	ANKH1_HUMAN	ankyrin repeat and KH domain containing 1 (ANKHD1), transcript variant 1, mRNA	1197	967	1116	1026	N	84.63	13.32	9.54	70
ANKHD1-EIF4EBP3	Q8IWZ2_HUMAN	ANKHD1-EIF4EBP3 readthrough (ANKHD1-EIF4EBP3), mRNA	156	132	114	109	N	8.41	1	1.53	7.69
ANKIB1	AKIB1_HUMAN	ankyrin repeat and IBR domain containing 1 (ANKIB1), mRNA	168	162	243	238	Y	14.4	12.13	22.51	18.88
ANKLE1	ANKL1_HUMAN	ankyrin repeat and LEM domain containing 1 (ANKLE1), mRNA	1	0	0	1	N	0.58	0.33	0	1
ANKLE2	ANKL2_HUMAN	ankyrin repeat and LEM domain containing 2 (ANKLE2), mRNA	360	305	416	431	N	2.52	16.83	25.41	13.96
ANKMY1	Q4ZFV3_HUMAN	ankyrin repeat and MYND domain containing 1 (ANKMY1), transcript variant 1, mRNA	2	2	4	14	N	0.88	0.58	2.08	14
ANKMY2	ANKY2_HUMAN	ankyrin repeat and MYND domain containing 2 (ANKMY2), mRNA	204	129	161	176	Y	2.08	12.67	5.7	15.52
ANKRA2	ANRA2_HUMAN	ankyrin repeat, family A (RFXANK-like), 2 (ANKRA2), mRNA	104	106	74	75	N	11.02	14.73	8.84	4.04
ANKRD1	ANKR1_HUMAN	ankyrin repeat domain 1 (cardiac muscle) (ANKRD1), mRNA	3	1	2	0	N	2.03	0.67	0.88	0.33
ANKRD10	ANR10_HUMAN	ankyrin repeat domain 10 (ANKRD10), mRNA	698	584	502	494	N	23.75	56.63	5.9	26.54
ANKRD11	Q8IVY9_HUMAN	ankyrin repeat domain 11 (ANKRD11), mRNA	735	646	570	612	N	92.75	19.15	18.81	15.24
ANKRD12	ANR12_HUMAN	ankyrin repeat domain 12 (ANKRD12), transcript variant 3, mRNA	232	206	147	210	Y	18.21	23.57	24.57	18.5
ANKRD13A	Q9Y5A3_HUMAN	ankyrin repeat domain 13A (ANKRD13A), mRNA	264	359	482	468	Y	37.74	43.59	41.94	41.96
ANKRD13B	AN13B_HUMAN	ankyrin repeat domain 13B (ANKRD13B), mRNA	119	114	110	99	N	4.06	9.07	10.9	7.81
ANKRD13C	AN13C_HUMAN	ankyrin repeat domain 13C (ANKRD13C), mRNA	344	398	471	450	N	44.47	11.72	6.84	13.01
ANKRD13D	Q0VGC3_HUMAN	ankyrin repeat domain 13 family, member D (ANKRD13D), transcript variant 1, mRNA	24	19	12	14	N	4.33	2.6	3.48	2.19
ANKRD16	ANR16_HUMAN	ankyrin repeat domain 16 (ANKRD16), transcript variant 4, mRNA	71	129	105	102	Y	5.51	9.35	3.53	10.11
ANKRD17	ANR17_HUMAN	ankyrin repeat domain 17 (ANKRD17), transcript variant 1, mRNA	1319	972	1309	1109	N	77.47	16.13	28.24	18.19
ANKRD2	ANKR2_HUMAN	ankyrin repeat domain 2 (stretch responsive muscle) (ANKRD2), transcript variant 1, mRNA	5	1	5	3	N	1.73	0.88	3.61	0.33
ANKRD22	ANR22_HUMAN	ankyrin repeat domain 22 (ANKRD22), mRNA	70	82	45	54	N	14.22	3.06	9.56	4.16
ANKRD23	ANR23_HUMAN	ankyrin repeat domain 23 (ANKRD23), mRNA	12	1	10	4	N	4.7	0.58	5.24	3.18
ANKRD24	ANR24_HUMAN	ankyrin repeat domain 24 (ANKRD24), mRNA	10	13	15	16	N	0.67	5.49	1.2	4.26
ANKRD26	ANR26_HUMAN	ankyrin repeat domain 26 (ANKRD26), mRNA	112	108	89	108	N	12.58	8.09	2.67	13.84
ANKRD27	ANR27_HUMAN	ankyrin repeat domain 27 (VPS9 domain) (ANKRD27), mRNA	164	164	160	187	N	7.8	24.5	7.51	22.81
ANKRD28	ANR28_HUMAN	ankyrin repeat domain 28 (ANKRD28), transcript variant 2, mRNA	500	686	910	811	Y	85.9	46.01	38.92	48.84
ANKRD29	ANR29_HUMAN	ankyrin repeat domain 29 (ANKRD29), mRNA	153	373	485	435	Y	48	20.43	39.61	46.78
ANKRD32	ANR32_HUMAN	ankyrin repeat domain 32 (ANKRD32), mRNA	60	73	77	60	N	9.96	14.25	4.37	4.58
ANKRD33B	AN33B_HUMAN	ankyrin repeat domain 33B (ANKRD33B), mRNA	91	7	8	19	N	44.61	3.71	2.6	8.67
ANKRD34A	AN34A_HUMAN	ankyrin repeat domain 34A (ANKRD34A), mRNA	133	136	148	155	N	7.21	9	9.61	7.51
ANKRD34B	AN34B_HUMAN	ankyrin repeat domain 34B (ANKRD34B), mRNA	5	2	3	1	N	2.19	0.67	1.73	0.67
ANKRD35	ANR35_HUMAN	ankyrin repeat domain 35 (ANKRD35), mRNA	29	51	36	31	N	7.22	8.5	0.67	1.2
ANKRD37	ANR37_HUMAN	ankyrin repeat domain 37 (ANKRD37), mRNA	55	107	31	79	N	18.98	72.68	0.88	14.24
ANKRD39	ANR39_HUMAN	ankyrin repeat domain 39 (ANKRD39), mRNA	19	17	20	19	N	1.2	2.73	4.04	1.76
ANKRD40	ANR40_HUMAN	ankyrin repeat domain 40 (ANKRD40), mRNA	839	829	967	973	N	93.6	36.01	12.13	52.19
ANKRD42	ANR42_HUMAN	ankyrin repeat domain 42 (ANKRD42), mRNA	75	90	91	85	N	6.84	6.33	6.69	10.73
ANKRD44	B7Z6Z7_HUMAN	ankyrin repeat domain 44 (ANKRD44), transcript variant A, mRNA	156	64	50	94	Y	26.21	12.98	6.43	8.72
ANKRD45	ANR45_HUMAN	ankyrin repeat domain 45 (ANKRD45), mRNA	4	4	1	4	N	1	1	0.33	0.88
ANKRD46	ANR46_HUMAN	ankyrin repeat domain 46 (ANKRD46), mRNA	189	207	201	235	N	21.18	10.6	19.81	21.37
ANKRD49	ANR49_HUMAN	ankyrin repeat domain 49 (ANKRD49), mRNA	55	29	29	34	N	5.17	8.17	6.56	6.77
ANKRD5	ANKR5_HUMAN	ankyrin repeat domain 5 (ANKRD5), transcript variant 1, mRNA	87	1	1	5	N	41.56	1.33	0.58	1.2
ANKRD50	ANR50_HUMAN	ankyrin repeat domain 50 (ANKRD50), transcript variant 1, mRNA	123	192	210	208	Y	21.03	17.16	15.71	14.25
ANKRD52	ANR52_HUMAN	ankyrin repeat domain 52 (ANKRD52), mRNA	196	257	283	361	Y	22.81	39.82	11.67	32.64
ANKRD54	ANR54_HUMAN	ankyrin repeat domain 54 (ANKRD54), transcript variant 1, mRNA	76	85	78	96	N	2.89	5.81	11.72	3.51
ANKRD55	ANR55_HUMAN	ankyrin repeat domain 55 (ANKRD55), mRNA	4	4	6	7	N	1.53	1.67	3.51	3.06
ANKRD6	ANKR6_HUMAN	ankyrin repeat domain 6 (ANKRD6), transcript variant 3, mRNA	21	18	23	19	N	1.73	4.62	3.06	1.53
ANKRD9	ANKR9_HUMAN	ankyrin repeat domain 9 (ANKRD9), mRNA	111	134	144	147	N	11.85	17.7	2.67	8.95
ANKS1A	Q05CP0_HUMAN	ankyrin repeat and sterile alpha motif domain containing 1A (ANKS1A), mRNA	246	224	248	223	N	29.63	10.74	18.37	2.6
ANKS1B	B1VKB5_HUMAN	ankyrin repeat and sterile alpha motif domain containing 1B (ANKS1B), transcript variant 9, mRNA	2	1	1	2	N	1.53	1	0.58	1
ANKS3	ANKS3_HUMAN	ankyrin repeat and sterile alpha motif domain containing 3 (ANKS3), transcript variant 1, mRNA	120	131	95	99	N	10.14	9.82	1.15	3.21
ANKS6	B3KXP1_HUMAN	ankyrin repeat and sterile alpha motif domain containing 6 (ANKS6), mRNA	17	20	25	17	N	3.21	1.2	6.11	6.11
ANKUB1	E9PHT4_HUMAN	ankyrin repeat and ubiquitin domain containing 1 (ANKUB1), mRNA	1	0	4	2	N	0.33	0.33	1	1.15
ANKZF1	ANKZ1_HUMAN	ankyrin repeat and zinc finger domain containing 1 (ANKZF1), transcript variant 1, mRNA	484	471	343	364	N	2.91	13.09	4.51	5.69
ANLN	ANLN_HUMAN	anillin, actin binding protein (ANLN), mRNA	6	6	7	6	N	0.33	2.96	2.08	3.67
ANO1	ANO1_HUMAN	anoctamin 1, calcium activated chloride channel (ANO1), transcript variant 1, mRNA	39	33	26	27	N	6.94	1.76	1.33	1.53
ANO10	C9JHS1_HUMAN	anoctamin 10 (ANO10), transcript variant 1, mRNA	424	327	313	302	N	54.2	9.77	23.02	2.67
ANO2	ANO2_HUMAN	anoctamin 2 (ANO2), mRNA	1	0	0	0	N	0.67	0.33	0	0.33
ANO3	ANO3_HUMAN	anoctamin 3 (ANO3), mRNA	397	295	437	432	N	47.4	72.23	8.41	61.94
ANO5	ANO5_HUMAN	anoctamin 5 (ANO5), transcript variant 1, mRNA	65	57	51	69	N	12.1	5.49	15.86	9.39
ANO6	B9EGG0_HUMAN	anoctamin 6 (ANO6), transcript variant 5, mRNA	309	304	397	459	Y	26.15	10.4	42.27	2.91
ANO8	ANO8_HUMAN	anoctamin 8 (ANO8), mRNA	128	108	130	138	N	2.33	13.69	17.13	15.06
ANO9	ANO9_HUMAN	anoctamin 9 (ANO9), mRNA	1	1	0	0	N	1	0.67	0	0
ANP32A	AN32A_HUMAN	acidic (leucine-rich) nuclear phosphoprotein 32 family, member A (ANP32A), mRNA	868	1079	1083	948	N	29.76	32.82	20	30.75
ANP32B	AN32B_HUMAN	acidic (leucine-rich) nuclear phosphoprotein 32 family, member B (ANP32B), mRNA	490	413	341	326	Y	28.38	20.09	8.89	26.69
ANP32E	Q5TB20_HUMAN	acidic (leucine-rich) nuclear phosphoprotein 32 family, member E (ANP32E), transcript variant 3, mRNA	164	183	194	186	N	10.14	11.67	4.91	6.12
ANPEP	AMPN_HUMAN	alanyl (membrane) aminopeptidase (ANPEP), mRNA	83	73	89	75	N	14.43	11.53	24.46	11.06
ANTXR1	Q96EC6_HUMAN	anthrax toxin receptor 1 (ANTXR1), transcript variant 1, mRNA	90	44	48	48	N	2.89	3.84	8.96	5.93
ANTXR2	ANTR2_HUMAN	anthrax toxin receptor 2 (ANTXR2), transcript variant 1, mRNA	225	236	226	220	N	18.05	25.71	14.33	25.27
ANXA1	Q5TZZ9_HUMAN	annexin A1 (ANXA1), mRNA	2232	2106	2469	2517	N	206.56	95.9	99.21	112.98
ANXA11	Q5T0G8_HUMAN	annexin A11 (ANXA11), transcript variant c, mRNA	1726	1593	1476	1392	N	106.31	34.27	41.07	162.62
ANXA2	ANXA2_HUMAN	annexin A2 (ANXA2), transcript variant 3, mRNA	4014	4114	5812	6082	Y	330.53	288.53	479.42	310.38
ANXA3	ANXA3_HUMAN	annexin A3 (ANXA3), mRNA	210	251	375	344	Y	29.37	24.36	29.24	17.37
ANXA4	Q6LES2_HUMAN	annexin A4 (ANXA4), mRNA	458	368	318	326	N	53.11	23.3	39.8	21.61
ANXA5	ANXA5_HUMAN	annexin A5 (ANXA5), mRNA	4781	2388	2947	3163	Y	1038.46	179.12	189.09	454.32
ANXA6	ANXA6_HUMAN	annexin A6 (ANXA6), transcript variant 1, mRNA	2142	2236	2748	2418	N	184.01	231.17	113.87	127.36
ANXA7	B2R657_HUMAN	annexin A7 (ANXA7), transcript variant 2, mRNA	1386	1604	1953	1840	N	115.75	79.35	88.05	32.06
ANXA8	ANXA8_HUMAN	annexin A8 (ANXA8), mRNA	19	30	41	70	N	7.22	7.94	8.57	4.91
ANXA9	ANXA9_HUMAN	annexin A9 (ANXA9), mRNA	5	2	3	2	N	2.08	0.33	0.33	2
AOAH	AOAH_HUMAN	acyloxyacyl hydrolase (neutrophil) (AOAH), transcript variant 1, mRNA	31	9	15	20	N	13.05	4.51	6.94	3.38
AOC2	AOC2_HUMAN	amine oxidase, copper containing 2 (retina-specific) (AOC2), transcript variant 2, mRNA	683	674	440	390	Y	11.86	62.71	8.33	14.44
AOC3	AOC3_HUMAN	amine oxidase, copper containing 3 (vascular adhesion protein 1) (AOC3), mRNA	723	880	645	474	Y	3.48	141.55	25.66	4.67
AOX1	ADO_HUMAN	aldehyde oxidase 1 (AOX1), mRNA	900	768	566	624	Y	146.47	66.99	35.68	34.74
AP1AR	AP1AR_HUMAN	adaptor-related protein complex 1 associated regulatory protein (AP1AR), transcript variant 2, mRNA	58	42	45	41	N	8.02	4.91	5.21	5.29
AP1B1	AP1B1_HUMAN	adaptor-related protein complex 1, beta 1 subunit (AP1B1), transcript variant 2, mRNA	928	1017	1232	1135	N	133.43	61.76	27.51	86.46
AP1G1	AP1G1_HUMAN	adaptor-related protein complex 1, gamma 1 subunit (AP1G1), transcript variant 2, mRNA	496	538	615	597	N	64.07	27.72	25.22	13.53
AP1G2	AP1G2_HUMAN	adaptor-related protein complex 1, gamma 2 subunit (AP1G2), mRNA	469	288	268	284	Y	39.43	14.19	7.62	15.52
AP1M1	Q59EK3_HUMAN	adaptor-related protein complex 1, mu 1 subunit (AP1M1), transcript variant 2, mRNA	368	437	499	479	N	18.72	26.57	51.8	52.33
AP1M2	AP1M2_HUMAN	adaptor-related protein complex 1, mu 2 subunit (AP1M2), mRNA	1	2	1	2	N	0.67	2	1	1.2
AP1S1	AP1S1_HUMAN	adaptor-related protein complex 1, sigma 1 subunit (AP1S1), mRNA	173	244	244	220	N	17.7	12.49	15.76	18.23
AP1S2	Q549M9_HUMAN	adaptor-related protein complex 1, sigma 2 subunit (AP1S2), mRNA	102	65	54	52	Y	5.78	7.54	7.84	6
AP1S3	AP1S3_HUMAN	adaptor-related protein complex 1, sigma 3 subunit (AP1S3), mRNA	2	8	4	5	N	0.33	2.6	0.33	2.03
AP2A1	AP2A1_HUMAN	adaptor-related protein complex 2, alpha 1 subunit (AP2A1), transcript variant 2, mRNA	1421	1080	1395	1302	N	44.93	64.57	71.33	45.58
AP2A2	AP2A2_HUMAN	adaptor-related protein complex 2, alpha 2 subunit (AP2A2), transcript variant 2, mRNA	1142	704	1046	997	Y	21.01	44.88	22.93	12.17
AP2B1	AP2B1_HUMAN	adaptor-related protein complex 2, beta 1 subunit (AP2B1), transcript variant 2, mRNA	1222	1095	1186	1269	N	59.16	100.4	21.17	77.72
AP2M1	AP2M1_HUMAN	adaptor-related protein complex 2, mu 1 subunit (AP2M1), transcript variant 1, mRNA	1398	1103	1194	1250	N	63.59	39.89	69.24	49.48
AP2S1	AP2S1_HUMAN	adaptor-related protein complex 2, sigma 1 subunit (AP2S1), transcript variant AP17, mRNA	454	532	436	465	N	7.06	20.82	15.76	33.62
AP3B1	AP3B1_HUMAN	adaptor-related protein complex 3, beta 1 subunit (AP3B1), mRNA	351	284	384	341	N	4.37	18.33	6.98	25.36
AP3B2	AP3B2_HUMAN	adaptor-related protein complex 3, beta 2 subunit (AP3B2), mRNA	12	16	10	14	N	2.33	3.06	3.48	4.18
AP3D1	Q6PK82_HUMAN	adaptor-related protein complex 3, delta 1 subunit (AP3D1), transcript variant 2, mRNA	1178	975	1311	1273	N	51.6	22.17	75.74	29.21
AP3M1	AP3M1_HUMAN	adaptor-related protein complex 3, mu 1 subunit (AP3M1), transcript variant 2, mRNA	493	551	610	636	N	89.68	30.07	18.26	39.68
AP3M2	AP3M2_HUMAN	adaptor-related protein complex 3, mu 2 subunit (AP3M2), transcript variant 2, mRNA	86	55	66	70	N	14.99	5.13	9.21	2.65
AP3S1	AP3S1_HUMAN	adaptor-related protein complex 3, sigma 1 subunit (AP3S1), mRNA	147	160	167	167	N	10.97	5.24	2.65	10.17
AP3S2	AP3S2_HUMAN	adaptor-related protein complex 3, sigma 2 subunit (AP3S2), transcript variant 1, mRNA	297	255	313	314	N	20.99	13.32	17.68	21.57
AP4B1	AP4B1_HUMAN	adaptor-related protein complex 4, beta 1 subunit (AP4B1), mRNA	250	257	281	300	N	9.06	37.37	15.5	16.68
AP4E1	AP4E1_HUMAN	adaptor-related protein complex 4, epsilon 1 subunit (AP4E1), transcript variant 1, mRNA	76	101	115	104	N	8.5	2.6	7.57	17.07
AP4M1	AP4M1_HUMAN	adaptor-related protein complex 4, mu 1 subunit (AP4M1), mRNA	77	61	68	58	N	10.41	6.17	9.26	4.51
AP4S1	AP4S1_HUMAN	adaptor-related protein complex 4, sigma 1 subunit (AP4S1), transcript variant 2, mRNA	151	135	163	164	N	20.63	17.49	9.74	10.81
AP5B1	YK046_HUMAN	adaptor protein 5 (DKFZp761E198), mRNA	548	641	538	469	N	53.51	38.99	33.86	29.42
AP5S1	CT029_HUMAN	chromosome 20 open reading frame 29 (C20orf29), transcript variant 2, mRNA	61	57	58	62	N	6.69	13.53	2.03	9
APAF1	APAF_HUMAN	apoptotic peptidase activating factor 1 (APAF1), transcript variant 3, mRNA	82	82	79	73	N	4.84	7.77	4.04	15.14
APBA1	APBA1_HUMAN	amyloid beta (A4) precursor protein-binding, family A, member 1 (APBA1), mRNA	8	4	4	2	N	1.73	1.2	1	0.88
APBA2	Q5XKC0_HUMAN	amyloid beta (A4) precursor protein-binding, family A, member 2 (APBA2), transcript variant 2, mRNA	3	2	3	4	N	1.33	1	1.2	0.33
APBA3	APBA3_HUMAN	amyloid beta (A4) precursor protein-binding, family A, member 3 (APBA3), mRNA	1129	859	749	728	Y	92.65	19.36	33.24	35.14
APBB1	APBB1_HUMAN	amyloid beta (A4) precursor protein-binding, family B, member 1 (Fe65) (APBB1), transcript variant 2, mRNA	113	183	194	185	Y	10.15	25.62	15.01	10.79
APBB1IP	AB1IP_HUMAN	amyloid beta (A4) precursor protein-binding, family B, member 1 interacting protein (APBB1IP), mRNA	69	36	41	42	N	9.07	5.86	1.67	6.98
APBB2	B4E2F2_HUMAN	amyloid beta (A4) precursor protein-binding, family B, member 2 (APBB2), transcript variant 5, mRNA	97	117	167	163	Y	22.21	15.19	19.43	4.48
APBB3	APBB3_HUMAN	amyloid beta (A4) precursor protein-binding, family B, member 3 (APBB3), transcript variant 4, mRNA	77	45	28	54	N	14.64	6.49	2.85	2.6
APC	B7Z2B6_HUMAN	adenomatous polyposis coli (APC), transcript variant 2, mRNA	306	265	338	342	N	10.65	21.67	22.05	21.17
APC2	APC2_HUMAN	adenomatosis polyposis coli 2 (APC2), mRNA	0	0	2	0	N	0	0	0.88	0
APCDD1	APCD1_HUMAN	adenomatosis polyposis coli down-regulated 1 (APCDD1), mRNA	37	69	39	37	N	1.53	4.37	3.67	1.76
APCDD1L	APCDL_HUMAN	adenomatosis polyposis coli down-regulated 1-like (APCDD1L), mRNA	1	0	1	1	N	1.33	0	0.67	0.58
APEH	ACPH_HUMAN	N-acylaminoacyl-peptide hydrolase (APEH), mRNA	1259	1652	2098	1823	Y	219.97	31.8	68.75	26.77
APEX1	APEX1_HUMAN	APEX nuclease (multifunctional DNA repair enzyme) 1 (APEX1), transcript variant 1, mRNA	287	385	317	320	N	9.71	44.47	7	33.29
APEX2	E5KN95_HUMAN	APEX nuclease (apurinic/apyrimidinic endonuclease) 2 (APEX2), nuclear gene encoding mitochondrial protein, mRNA	69	48	42	59	N	7.13	6.23	4.41	3.53
APH1A	Q5TB22_HUMAN	anterior pharynx defective 1 homolog A (C. elegans) (APH1A), transcript variant 3, mRNA	693	746	640	573	N	39.96	55.8	8.76	17.01
APH1B	Q564N3_HUMAN	anterior pharynx defective 1 homolog B (C. elegans) (APH1B), transcript variant 1, mRNA	104	130	168	156	Y	8.39	10.82	13.45	15.07
API5	B4DRJ2_HUMAN	apoptosis inhibitor 5 (API5), transcript variant 1, mRNA	386	328	383	390	N	8.99	10.41	14.05	18.44
APIP	MTNB_HUMAN	APAF1 interacting protein (APIP), mRNA	243	287	166	198	Y	16.18	13.65	9.28	17.15
APITD1	CENPS_HUMAN	apoptosis-inducing, TAF9-like domain 1 (APITD1), transcript variant A, mRNA	46	38	35	35	N	7.02	12.57	3.18	3.84
APLF	APLF_HUMAN	aprataxin and PNKP like factor (APLF), mRNA	28	57	24	23	N	5.57	20.55	2.52	1.67
APLN	APEL_HUMAN	apelin (APLN), mRNA	19	7	6	10	N	0.67	2.03	0.88	1.33
APLNR	B3KQN4_HUMAN	apelin receptor (APLNR), transcript variant 1, mRNA	35	65	27	16	N	7.22	27.94	2.33	1.45
APLP1	APLP1_HUMAN	amyloid beta (A4) precursor-like protein 1 (APLP1), transcript variant 2, mRNA	17	54	20	20	N	0.67	4.04	1.2	6.33
APLP2	B4E3I5_HUMAN	amyloid beta (A4) precursor-like protein 2 (APLP2), transcript variant 1, mRNA	6979	8232	6461	6738	N	417.48	346.42	378.51	90.3
APOA1	APOA1_HUMAN	apolipoprotein A-I (APOA1), mRNA	0	3	20	23	N	0.33	0.88	18.17	16.6
APOA1BP	AIBP_HUMAN	apolipoprotein A-I binding protein (APOA1BP), mRNA	697	971	964	919	N	95.52	54.5	6.96	22.52
APOA2	APOA2_HUMAN	apolipoprotein A-II (APOA2), mRNA	1	0	3	4	N	0.88	0.33	2.67	2.08
APOB	Q7Z7Q0_HUMAN	apolipoprotein B (including Ag(x) antigen) (APOB), mRNA	0	0	3	2	N	0	0	2.67	1.67
APOBEC2	ABEC2_HUMAN	apolipoprotein B mRNA editing enzyme, catalytic polypeptide-like 2 (APOBEC2), mRNA	29	2	8	7	N	15.39	0.58	5.24	1.15
APOBEC3A	ABC3A_HUMAN	apolipoprotein B mRNA editing enzyme, catalytic polypeptide-like 3A (APOBEC3A), transcript variant 1, mRNA	10	7	3	4	N	4.04	0.88	1.45	2.65
APOBEC3F	Q6ICH3_HUMAN	apolipoprotein B mRNA editing enzyme, catalytic polypeptide-like 3F (APOBEC3F), transcript variant 1, mRNA	24	11	7	13	N	1.33	1	1.86	3.18
APOBEC3H	ABC3H_HUMAN	apolipoprotein B mRNA editing enzyme, catalytic polypeptide-like 3H (APOBEC3H), transcript variant 2, mRNA	13	7	7	4	N	2.08	0.58	1.45	2.08
APOBR	APOBR_HUMAN	apolipoprotein B receptor (APOBR), mRNA	32	20	17	14	N	8.01	7.81	2.96	3.84
APOC2	APOC2_HUMAN	apolipoprotein C-II (APOC2), mRNA	3	1	27	7	N	3.33	0.58	2.4	4.26
APOC3	APOC3_HUMAN	apolipoprotein C-III (APOC3), mRNA	0	1	2	1	N	0	0.67	0.58	0.67
APOD	APOD_HUMAN	apolipoprotein D (APOD), mRNA	1343	703	388	371	Y	404.43	121.23	47.17	4.63
APOE	APOE_HUMAN	apolipoprotein E (APOE), mRNA	480	190	315	312	Y	51.94	25.87	34.12	28.88
APOH	APOH_HUMAN	apolipoprotein H (beta-2-glycoprotein I) (APOH), mRNA	0	0	5	7	N	0	0	4.67	2.03
APOL1	APOL1_HUMAN	apolipoprotein L, 1 (APOL1), transcript variant 1, mRNA	55	71	81	75	N	5.51	9.45	7.22	6.43
APOL2	APOL2_HUMAN	apolipoprotein L, 2 (APOL2), transcript variant alpha, mRNA	480	491	521	485	N	31.9	61.01	61.82	45.54
APOL6	B3KTP4_HUMAN	apolipoprotein L, 6 (APOL6), mRNA	60	54	48	62	N	23.03	17.48	1.86	1.73
APOLD1	A0AVN6_HUMAN	apolipoprotein L domain containing 1 (APOLD1), transcript variant 2, mRNA	142	234	122	145	Y	17.44	19	6.17	15.62
APOM	APOM_HUMAN	apolipoprotein M (APOM), mRNA	32	35	31	30	N	5.61	8.97	4.58	3.46
APOO	APOO_HUMAN	apolipoprotein O (APOO), transcript variant 1, mRNA	579	827	698	667	N	43.83	49.7	43.66	10.54
APOOL	APOOL_HUMAN	apolipoprotein O-like (APOOL), mRNA	615	739	756	683	N	79.32	26.19	56.11	26.62
APOPT1	CN153_HUMAN	apoptogenic 1 (APOPT1), mRNA	609	684	659	681	N	63.83	43.88	8.19	30.95
APP	B4DGD0_HUMAN	amyloid beta (A4) precursor protein (APP), transcript variant 6, mRNA	2167	3373	3369	3512	Y	206.03	105.3	82.52	59.43
APPBP2	APBP2_HUMAN	amyloid beta precursor protein (cytoplasmic tail) binding protein 2 (APPBP2), mRNA	396	507	606	575	Y	77.03	37.88	32.97	37.75
APPL1	DP13A_HUMAN	adaptor protein, phosphotyrosine interaction, PH domain and leucine zipper containing 1 (APPL1), mRNA	139	93	132	126	N	10.41	15.98	10.44	2.03
APPL2	DP13B_HUMAN	adaptor protein, phosphotyrosine interaction, PH domain and leucine zipper containing 2 (APPL2), transcript variant 2, mRNA	596	620	1200	870	Y	93.63	80.06	98.05	12.25
APRT	APT_HUMAN	adenine phosphoribosyltransferase (APRT), transcript variant 1, mRNA	260	298	239	247	N	23.17	17.62	19.67	12.25
APTX	Q5T782_HUMAN	aprataxin (APTX), transcript variant 11, mRNA	121	96	113	99	N	2.91	9.85	5.49	4.33
AQP1	E9PC21_HUMAN	aquaporin 1 (Colton blood group) (AQP1), transcript variant 1, mRNA	2537	3406	1753	1429	Y	67.82	611.87	324.96	260.07
AQP11	AQP11_HUMAN	aquaporin 11 (AQP11), mRNA	5	4	6	7	N	2.08	2.6	2.03	1.67
AQP3	AQP3_HUMAN	aquaporin 3 (Gill blood group) (AQP3), mRNA	7	5	5	8	N	1.53	1.53	1.67	1.45
AQP4	AQP4_HUMAN	aquaporin 4 (AQP4), transcript variant a, mRNA	1	3	1	0	N	0.33	0.33	0.58	0.33
AQP7	AQP7_HUMAN	aquaporin 7 (AQP7), mRNA	3299	2722	3502	3690	N	85.62	134.17	259.15	79.85
AQP9	AQP9_HUMAN	aquaporin 9 (AQP9), mRNA	1	5	1	1	N	0.67	4.18	0.33	1.33
AQPEP	AMPQ_HUMAN	laeverin (AQPEP), mRNA	52	30	21	17	N	7.36	3.84	3	2.03
AQR	AQR_HUMAN	aquarius homolog (mouse) (AQR), mRNA	330	326	441	344	N	48.62	7	22.11	33.96
AR	F1D8N5_HUMAN	androgen receptor (AR), transcript variant 1, mRNA	45	40	43	60	N	3.51	5.46	6.17	3.28
ARAF	ARAF_HUMAN	v-raf murine sarcoma 3611 viral oncogene homolog (ARAF), mRNA	566	476	518	504	N	39.87	6.24	15.37	2.33
ARAP1	B2RTS2_HUMAN	ArfGAP with RhoGAP domain, ankyrin repeat and PH domain 1 (ARAP1), transcript variant 4, mRNA	391	212	171	203	Y	29.5	14.01	18.12	29.37
ARAP2	ARAP2_HUMAN	ArfGAP with RhoGAP domain, ankyrin repeat and PH domain 2 (ARAP2), mRNA	25	11	9	15	N	4.04	2.33	1.2	5.49
ARAP3	Q05CH1_HUMAN	ArfGAP with RhoGAP domain, ankyrin repeat and PH domain 3 (ARAP3), mRNA	788	632	504	619	Y	79.37	54.18	40.81	21.36
ARC	ARC_HUMAN	activity-regulated cytoskeleton-associated protein (ARC), mRNA	0	1	0	0	N	0	1	0	0
ARCN1	B4E1X2_HUMAN	archain 1 (ARCN1), transcript variant 1, mRNA	666	619	674	597	N	15.67	10.59	41.05	5.13
ARF1	ARF1_HUMAN	ADP-ribosylation factor 1 (ARF1), transcript variant 4, mRNA	2796	2745	2598	2747	N	23.67	119.65	41.03	115.04
ARF3	ARF3_HUMAN	ADP-ribosylation factor 3 (ARF3), mRNA	227	286	351	324	Y	29.84	17.01	16.83	9.91
ARF4	ARF4_HUMAN	ADP-ribosylation factor 4 (ARF4), mRNA	841	720	781	808	N	17.7	10.69	45.74	18.48
ARF5	A4D0Z3_HUMAN	ADP-ribosylation factor 5 (ARF5), mRNA	385	371	335	333	N	8.35	18.52	12.49	18.62
ARF6	Q6FGZ2_HUMAN	ADP-ribosylation factor 6 (ARF6), mRNA	343	229	255	271	N	4.1	25.63	7.21	13.35
ARFGAP1	ARFG1_HUMAN	ADP-ribosylation factor GTPase activating protein 1 (ARFGAP1), transcript variant 2, mRNA	223	247	258	242	N	7.31	17.05	7.09	7.31
ARFGAP2	ARFG2_HUMAN	ADP-ribosylation factor GTPase activating protein 2 (ARFGAP2), transcript variant 1, mRNA	794	754	704	711	N	3.33	22.18	25.66	26
ARFGAP3	ARFG3_HUMAN	ADP-ribosylation factor GTPase activating protein 3 (ARFGAP3), transcript variant 1, mRNA	480	349	285	303	Y	69	18.85	15.18	18.32
ARFGEF1	BIG1_HUMAN	ADP-ribosylation factor guanine nucleotide-exchange factor 1 (brefeldin A-inhibited) (ARFGEF1), mRNA	381	321	376	378	N	26.86	16.37	12.12	21
ARFGEF2	Q59FR3_HUMAN	ADP-ribosylation factor guanine nucleotide-exchange factor 2 (brefeldin A-inhibited) (ARFGEF2), mRNA	519	570	765	766	N	89.17	22.21	26.1	51.73
ARFIP1	Q2M2X4_HUMAN	ADP-ribosylation factor interacting protein 1 (ARFIP1), transcript variant 3, mRNA	123	123	145	139	N	12.66	7.06	4.73	8.19
ARFIP2	ARFP2_HUMAN	ADP-ribosylation factor interacting protein 2 (ARFIP2), transcript variant 2, mRNA	242	218	206	214	N	9.33	4.18	12	12.72
ARFRP1	B7ZKX7_HUMAN	ADP-ribosylation factor related protein 1 (ARFRP1), transcript variant 1, mRNA	255	321	278	332	N	9	22.04	20.53	6.56
ARG1	ARGI1_HUMAN	arginase, liver (ARG1), transcript variant 2, mRNA	8	3	8	7	N	2.03	0.33	2.89	1.76
ARG2	ARGI2_HUMAN	arginase, type II (ARG2), nuclear gene encoding mitochondrial protein, mRNA	55	20	41	44	N	10.17	5.36	1.45	4.73
ARGFX	ARGFX_HUMAN	arginine-fifty homeobox (ARGFX), mRNA	175	161	152	157	N	7.81	18.75	15.34	7.81
ARGLU1	ARGL1_HUMAN	arginine and glutamate rich 1 (ARGLU1), mRNA	938	692	720	619	Y	90.02	23.1	17.47	6.51
ARHGAP1	RHG01_HUMAN	Rho GTPase activating protein 1 (ARHGAP1), mRNA	244	189	205	211	N	21.38	14.68	15.01	8.09
ARHGAP10	RHG10_HUMAN	Rho GTPase activating protein 10 (ARHGAP10), mRNA	136	139	124	156	N	18.37	14.11	7	9.54
ARHGAP11A	RHGBA_HUMAN	Rho GTPase activating protein 11A (ARHGAP11A), transcript variant 1, mRNA	10	10	10	8	N	3.06	2.4	2.67	1.53
ARHGAP12	RHG12_HUMAN	Rho GTPase activating protein 12 (ARHGAP12), mRNA	126	118	150	135	N	12.55	13.28	7.02	6.84
ARHGAP15	RHG15_HUMAN	Rho GTPase activating protein 15 (ARHGAP15), mRNA	36	55	45	53	N	12.17	2.52	12.9	8.57
ARHGAP17	RHG17_HUMAN	Rho GTPase activating protein 17 (ARHGAP17), transcript variant 1, mRNA	594	469	505	474	N	20.85	55.82	30.66	9.84
ARHGAP18	RHG18_HUMAN	Rho GTPase activating protein 18 (ARHGAP18), mRNA	107	98	153	130	N	21.93	16.83	8.74	17.94
ARHGAP19	RHG19_HUMAN	Rho GTPase activating protein 19 (ARHGAP19), transcript variant 1, mRNA	33	18	40	28	N	4.63	2.6	7.62	3.06
ARHGAP20	RHG20_HUMAN	Rho GTPase activating protein 20 (ARHGAP20), mRNA	5	4	4	4	N	1	1.76	0.88	0.88
ARHGAP21	RHG21_HUMAN	Rho GTPase activating protein 21 (ARHGAP21), mRNA	1723	1600	2276	2067	N	107.97	84.74	70.02	50.58
ARHGAP22	RHG22_HUMAN	Rho GTPase activating protein 22 (ARHGAP22), mRNA	12	5	10	9	N	1.33	1.2	4.41	0
ARHGAP23	RHG23_HUMAN	Rho GTPase activating protein 23 (ARHGAP23), mRNA	85	82	79	81	N	13.38	7.94	15.38	10.71
ARHGAP24	RHG24_HUMAN	Rho GTPase activating protein 24 (ARHGAP24), transcript variant 3, mRNA	290	166	164	178	Y	60.86	6.08	16.52	15.77
ARHGAP25	RHG25_HUMAN	Rho GTPase activating protein 25 (ARHGAP25), transcript variant 4, mRNA	264	201	267	281	N	31.18	26.67	21.73	28.39
ARHGAP26	RHG26_HUMAN	Rho GTPase activating protein 26 (ARHGAP26), transcript variant 2, mRNA	75	53	72	89	N	4.98	6.94	3.33	9.24
ARHGAP27	Q8N2Y9_HUMAN	Rho GTPase activating protein 27 (ARHGAP27), transcript variant 1, mRNA	153	177	193	173	N	21.46	16.9	28.29	5.81
ARHGAP28	B4DXL2_HUMAN	Rho GTPase activating protein 28 (ARHGAP28), mRNA	23	28	22	34	N	3.18	6.74	4.41	2.89
ARHGAP29	RHG29_HUMAN	Rho GTPase activating protein 29 (ARHGAP29), mRNA	488	431	467	600	N	21.53	9.94	23.54	34.83
ARHGAP30	RHG30_HUMAN	Rho GTPase activating protein 30 (ARHGAP30), transcript variant 2, mRNA	120	53	29	80	Y	11.78	6.51	7.36	27.53
ARHGAP31	RHG31_HUMAN	Rho GTPase activating protein 31 (ARHGAP31), mRNA	453	396	583	488	N	23.15	10.58	41.29	28
ARHGAP32	Q86T64_HUMAN	Rho GTPase activating protein 32 (ARHGAP32), transcript variant 1, mRNA	79	48	62	73	N	8.29	3.67	5.51	11.35
ARHGAP33	A1A5D2_HUMAN	Rho GTPase activating protein 33 (ARHGAP33), transcript variant 1, mRNA	17	11	8	6	N	7.23	5.67	0.33	1.73
ARHGAP35	RHG35_HUMAN	Rho GTPase activating protein 35 (ARHGAP35), mRNA	299	257	384	348	N	9.02	23.38	6.08	17.9
ARHGAP36	RHG36_HUMAN	Rho GTPase activating protein 36 (ARHGAP36), mRNA	2	1	1	0	N	1.15	0.58	1.33	0
ARHGAP39	RHG39_HUMAN	Rho GTPase activating protein 39 (ARHGAP39), mRNA	48	45	40	43	N	8.65	4.67	1.76	2.52
ARHGAP4	RHG04_HUMAN	Rho GTPase activating protein 4 (ARHGAP4), transcript variant 2, mRNA	61	29	27	45	N	3.18	2.19	4	11.36
ARHGAP42	RHG42_HUMAN	Rho GTPase activating protein 42 (ARHGAP42), mRNA	39	50	82	76	N	8.57	6.11	3.71	2.52
ARHGAP44	Q69Z00_HUMAN	Rho GTPase activating protein 44 (ARHGAP44), mRNA	6	6	3	6	N	1.73	1.53	1.2	2.31
ARHGAP5	RHG05_HUMAN	Rho GTPase activating protein 5 (ARHGAP5), transcript variant 2, mRNA	530	480	610	576	N	35.5	52.59	48.32	17.35
ARHGAP6	RHG06_HUMAN	Rho GTPase activating protein 6 (ARHGAP6), transcript variant 1, mRNA	25	25	27	27	N	2.08	4.36	4.18	3.18
ARHGAP8	A6ZJ79_HUMAN	Rho GTPase activating protein 8 (ARHGAP8), transcript variant 2, mRNA	20	43	59	46	N	8.95	3.84	7.42	6.84
ARHGAP9	E9PDX9_HUMAN	Rho GTPase activating protein 9 (ARHGAP9), transcript variant 1, mRNA	76	20	14	45	N	19.41	5.57	2.52	23.54
ARHGDIA	GDIR1_HUMAN	Rho GDP dissociation inhibitor (GDI) alpha (ARHGDIA), transcript variant 2, mRNA	1015	766	886	858	N	70.8	10.99	31.32	8.35
ARHGDIB	GDIR2_HUMAN	Rho GDP dissociation inhibitor (GDI) beta (ARHGDIB), mRNA	407	211	230	279	Y	34.34	10.48	28.67	51.72
ARHGDIG	F1T0H7_HUMAN	Rho GDP dissociation inhibitor (GDI) gamma (ARHGDIG), mRNA	1	4	1	0	N	0.33	1.2	1	0.33
ARHGEF1	ARHG1_HUMAN	Rho guanine nucleotide exchange factor (GEF) 1 (ARHGEF1), transcript variant 2, mRNA	768	502	538	533	Y	74.98	14.19	24.77	84.03
ARHGEF10	ARHGA_HUMAN	Rho guanine nucleotide exchange factor (GEF) 10 (ARHGEF10), mRNA	82	95	122	128	N	4.73	13.2	29.61	26.08
ARHGEF10L	ARGAL_HUMAN	Rho guanine nucleotide exchange factor (GEF) 10-like (ARHGEF10L), transcript variant 1, mRNA	384	519	490	531	N	43.68	27.54	24.23	37.49
ARHGEF11	ARHGB_HUMAN	Rho guanine nucleotide exchange factor (GEF) 11 (ARHGEF11), transcript variant 2, mRNA	419	292	339	343	N	36.67	11.67	16.86	18.78
ARHGEF12	ARHGC_HUMAN	Rho guanine nucleotide exchange factor (GEF) 12 (ARHGEF12), transcript variant 2, mRNA	771	740	990	871	N	77.69	32.72	52.08	36.36
ARHGEF15	ARHGF_HUMAN	Rho guanine nucleotide exchange factor (GEF) 15 (ARHGEF15), transcript variant 2, mRNA	290	238	221	275	N	36.35	6.11	15.95	19.43
ARHGEF16	ARHGG_HUMAN	Rho guanine nucleotide exchange factor (GEF) 16 (ARHGEF16), mRNA	1	1	0	1	N	1	0.67	0	1
ARHGEF17	ARHGH_HUMAN	Rho guanine nucleotide exchange factor (GEF) 17 (ARHGEF17), mRNA	350	219	253	224	Y	43.24	2	17.68	9.94
ARHGEF18	ARHGI_HUMAN	Rho/Rac guanine nucleotide exchange factor (GEF) 18 (ARHGEF18), transcript variant 1, mRNA	129	110	136	157	N	12.86	13.42	2.91	15.06
ARHGEF19	ARHGJ_HUMAN	Rho guanine nucleotide exchange factor (GEF) 19 (ARHGEF19), mRNA	9	12	10	9	N	4.48	1.73	1.15	2.33
ARHGEF2	ARHG2_HUMAN	Rho/Rac guanine nucleotide exchange factor (GEF) 2 (ARHGEF2), transcript variant 3, mRNA	389	391	334	339	N	30.01	34.37	12.12	20.4
ARHGEF25	A9CQZ6_HUMAN	Rho guanine nucleotide exchange factor (GEF) 25 (ARHGEF25), transcript variant 3, mRNA	127	84	58	193	N	19.62	5.77	8.74	78.93
ARHGEF26	ARHGQ_HUMAN	Rho guanine nucleotide exchange factor (GEF) 26 (ARHGEF26), transcript variant 2, mRNA	14	12	6	7	N	1.15	2.03	2.33	0.33
ARHGEF3	ARHG3_HUMAN	Rho guanine nucleotide exchange factor (GEF) 3 (ARHGEF3), transcript variant 3, mRNA	121	59	43	60	Y	21.36	12.81	6.01	8.82
ARHGEF35	ARG35_HUMAN	Rho guanine nucleotide exchange factor (GEF) 35 (ARHGEF35), mRNA	5	3	6	12	N	1.76	1.86	1.33	2.52
ARHGEF37	ARH37_HUMAN	Rho guanine nucleotide exchange factor (GEF) 37 (ARHGEF37), mRNA	63	88	68	86	N	6.17	2.31	7.37	21.96
ARHGEF4	ARHG4_HUMAN	Rho guanine nucleotide exchange factor (GEF) 4 (ARHGEF4), transcript variant 1, mRNA	25	33	28	57	N	3.84	13.53	22.03	14.57
ARHGEF40	ARH40_HUMAN	Rho guanine nucleotide exchange factor (GEF) 40 (ARHGEF40), mRNA	351	373	456	412	N	36.77	45.67	32.69	8.25
ARHGEF5	ARHG5_HUMAN	Rho guanine nucleotide exchange factor (GEF) 5 (ARHGEF5), mRNA	14	6	14	17	N	1.45	1	1.86	2.4
ARHGEF6	ARHG6_HUMAN	Rac/Cdc42 guanine nucleotide exchange factor (GEF) 6 (ARHGEF6), mRNA	407	255	351	333	Y	14.57	7.23	7.36	8.17
ARHGEF7	ARHG7_HUMAN	Rho guanine nucleotide exchange factor (GEF) 7 (ARHGEF7), transcript variant 2, mRNA	365	408	464	342	N	52.12	63.52	50.08	32
ARHGEF9	ARHG9_HUMAN	Cdc42 guanine nucleotide exchange factor (GEF) 9 (ARHGEF9), transcript variant 1, mRNA	170	157	153	180	N	14.85	15.24	5.67	10.5
ARID1A	ARI1A_HUMAN	AT rich interactive domain 1A (SWI-like) (ARID1A), transcript variant 2, mRNA	562	313	337	386	Y	54.32	20.2	8.37	8.19
ARID1B	ARI1B_HUMAN	AT rich interactive domain 1B (SWI1-like) (ARID1B), transcript variant 1, mRNA	674	658	710	760	N	67.83	74.85	14.19	34.07
ARID2	ARID2_HUMAN	AT rich interactive domain 2 (ARID, RFX-like) (ARID2), mRNA	332	248	294	280	N	7.26	12.99	6.98	15.62
ARID3A	ARI3A_HUMAN	AT rich interactive domain 3A (BRIGHT-like) (ARID3A), mRNA	6	4	2	1	N	0.88	1.76	1.67	0.33
ARID3B	ARI3B_HUMAN	AT rich interactive domain 3B (BRIGHT-like) (ARID3B), mRNA	32	13	8	22	N	5.61	1.53	3.51	4.58
ARID4A	Q05CG0_HUMAN	AT rich interactive domain 4A (RBP1-like) (ARID4A), transcript variant 1, mRNA	194	163	125	170	N	25.48	5.61	14.19	5.78
ARID4B	ARI4B_HUMAN	AT rich interactive domain 4B (RBP1-like) (ARID4B), transcript variant 2, mRNA	324	266	251	255	N	33.63	21.87	15.5	12.39
ARID5A	ARI5A_HUMAN	AT rich interactive domain 5A (MRF1-like) (ARID5A), mRNA	22	21	6	23	N	5.57	5.9	1.53	4.36
ARID5B	ARI5B_HUMAN	AT rich interactive domain 5B (MRF1-like) (ARID5B), transcript variant 1, mRNA	109	39	45	38	Y	29.82	1.33	3.21	2.19
ARIH1	ARI1_HUMAN	ariadne homolog, ubiquitin-conjugating enzyme E2 binding protein, 1 (Drosophila) (ARIH1), mRNA	372	390	441	441	N	34.34	20.34	22.36	29.69
ARIH2	Q6IBL8_HUMAN	ariadne homolog 2 (Drosophila) (ARIH2), mRNA	277	234	249	276	N	8.08	18.5	7.69	10.14
ARL1	ARL1_HUMAN	ADP-ribosylation factor-like 1 (ARL1), mRNA	566	538	582	586	N	36.35	16.34	18.45	17.33
ARL10	Q6PCE2_HUMAN	ADP-ribosylation factor-like 10 (ARL10), mRNA	14	24	14	21	N	2.19	4.67	4.33	1.45
ARL13B	Q8TCL5_HUMAN	ADP-ribosylation factor-like 13B (ARL13B), transcript variant 3, mRNA	38	31	30	33	N	8.29	4.06	4.16	4.58
ARL15	ARL15_HUMAN	ADP-ribosylation factor-like 15 (ARL15), mRNA	78	92	96	81	N	11.33	6.33	8.11	2.08
ARL16	ARL16_HUMAN	ADP-ribosylation factor-like 16 (ARL16), mRNA	71	54	48	53	N	7.42	4.67	3.79	4.18
ARL2	ARL2_HUMAN	ADP-ribosylation factor-like 2 (ARL2), transcript variant 1, mRNA	276	374	345	355	N	15.84	3	12.33	31.72
ARL2BP	AR2BP_HUMAN	ADP-ribosylation factor-like 2 binding protein (ARL2BP), mRNA	223	158	164	166	N	14.36	5.77	3.38	2.65
ARL3	ARL3_HUMAN	ADP-ribosylation factor-like 3 (ARL3), mRNA	46	43	40	41	N	6.44	11.36	2.67	1.2
ARL4A	ARL4A_HUMAN	ADP-ribosylation factor-like 4A (ARL4A), transcript variant 1, mRNA	290	344	345	240	N	58.88	15.63	16.86	15.7
ARL4C	ARL4C_HUMAN	ADP-ribosylation factor-like 4C (ARL4C), mRNA	4	2	1	2	N	0.88	0.58	0.88	0.33
ARL4D	ARL4D_HUMAN	ADP-ribosylation factor-like 4D (ARL4D), mRNA	11	10	8	10	N	3.33	3.18	2.52	0.88
ARL5A	ARL5A_HUMAN	ADP-ribosylation factor-like 5A (ARL5A), transcript variant 1, mRNA	227	234	188	153	Y	25.21	24.73	3.21	3.48
ARL5B	B0YIW9_HUMAN	ADP-ribosylation factor-like 5B (ARL5B), mRNA	6	6	3	9	N	1.73	1.33	1.76	2.33
ARL6	ARL6_HUMAN	ADP-ribosylation factor-like 6 (ARL6), transcript variant 2, mRNA	26	23	20	16	N	7	1.2	5.13	3.79
ARL6IP1	AR6P1_HUMAN	ADP-ribosylation factor-like 6 interacting protein 1 (ARL6IP1), mRNA	198	182	230	234	N	13.8	4.58	14.9	13.02
ARL6IP4	B3V0L0_HUMAN	ADP-ribosylation-like factor 6 interacting protein 4 (ARL6IP4), transcript variant 4, mRNA	187	210	185	186	N	5.46	6.84	1.76	10.44
ARL6IP5	PRAF3_HUMAN	ADP-ribosylation-like factor 6 interacting protein 5 (ARL6IP5), mRNA	800	1155	1296	1243	Y	75.76	131.72	82.2	46.88
ARL6IP6	AR6P6_HUMAN	ADP-ribosylation-like factor 6 interacting protein 6 (ARL6IP6), transcript variant 1, mRNA	181	160	145	134	N	7.02	19.1	5.03	14.19
ARL8A	ARL8A_HUMAN	ADP-ribosylation factor-like 8A (ARL8A), mRNA	197	248	214	253	N	6.33	49.08	10.15	12.5
ARL8B	ARL8B_HUMAN	ADP-ribosylation factor-like 8B (ARL8B), mRNA	509	414	491	506	N	6.23	6	27.63	12.29
ARL9	ARL9_HUMAN	ADP-ribosylation factor-like 9 (ARL9), mRNA	4	15	8	14	N	1.45	6.01	1.76	3.33
ARMC1	ARMC1_HUMAN	armadillo repeat containing 1 (ARMC1), mRNA	311	270	317	310	N	33.23	7.86	10.68	4.58
ARMC10	B4DWJ8_HUMAN	armadillo repeat containing 10 (ARMC10), transcript variant B, mRNA	89	64	68	72	N	11.84	8.21	2.89	3.48
ARMC12	CF081_HUMAN	chromosome 6 open reading frame 81 (C6orf81), mRNA	330	108	36	60	Y	39.72	15.13	8.09	9.54
ARMC2	ARMC2_HUMAN	armadillo repeat containing 2 (ARMC2), mRNA	3	4	2	4	N	2.4	0.67	1	1.45
ARMC3	ARMC3_HUMAN	armadillo repeat containing 3 (ARMC3), mRNA	2	0	0	1	N	0.33	0	0.33	0.33
ARMC4	A8K906_HUMAN	armadillo repeat containing 4 (ARMC4), mRNA	128	122	139	141	N	38.43	26.56	37.4	17.79
ARMC5	ARMC5_HUMAN	armadillo repeat containing 5 (ARMC5), transcript variant 1, mRNA	79	64	55	69	N	13.32	1.53	12.77	3.53
ARMC6	ARMC6_HUMAN	armadillo repeat containing 6 (ARMC6), transcript variant 2, mRNA	77	128	113	110	N	17.78	13.58	16.09	12.41
ARMC7	ARMC7_HUMAN	armadillo repeat containing 7 (ARMC7), mRNA	51	49	48	51	N	7.54	3.79	7	0.58
ARMC8	ARMC8_HUMAN	armadillo repeat containing 8 (ARMC8), transcript variant 3, mRNA	227	173	219	214	N	19.64	11.67	14.8	12.03
ARMC9	ARMC9_HUMAN	armadillo repeat containing 9 (ARMC9), mRNA	100	251	218	214	Y	28.81	5.84	9.35	6.33
ARMCX1	ARMX1_HUMAN	armadillo repeat containing, X-linked 1 (ARMCX1), mRNA	491	484	512	493	N	19.29	36.55	20.21	17.13
ARMCX2	ARMX2_HUMAN	armadillo repeat containing, X-linked 2 (ARMCX2), mRNA	31	32	27	20	N	3	8.96	4.63	3.06
ARMCX3	ARMX3_HUMAN	armadillo repeat containing, X-linked 3 (ARMCX3), transcript variant 1, mRNA	547	536	406	387	N	31.89	46.82	9.28	27.43
ARMCX5	ARMX5_HUMAN	armadillo repeat containing, X-linked 5 (ARMCX5), transcript variant 2, mRNA	46	53	49	49	N	3.93	3.53	4.16	2.85
ARMCX6	ARMX6_HUMAN	armadillo repeat containing, X-linked 6 (ARMCX6), transcript variant 2, mRNA	11	12	11	10	N	4.51	0.33	4.37	3.21
ARNT	A8K6P0_HUMAN	aryl hydrocarbon receptor nuclear translocator (ARNT), transcript variant 1, mRNA	543	379	513	491	N	57.32	21.26	28.72	41.99
ARNT2	Q7Z3A3_HUMAN	aryl-hydrocarbon receptor nuclear translocator 2 (ARNT2), mRNA	0	0	0	1	N	0.33	0	0.33	0.58
ARNTL	BMAL1_HUMAN	aryl hydrocarbon receptor nuclear translocator-like (ARNTL), transcript variant 3, mRNA	82	114	48	66	Y	21.37	22.92	1.53	4.58
ARNTL2	BMAL2_HUMAN	aryl hydrocarbon receptor nuclear translocator-like 2 (ARNTL2), transcript variant 4, mRNA	227	4	10	8	N	179.35	2.19	2.33	4.18
ARPC1A	ARC1A_HUMAN	actin related protein 2/3 complex, subunit 1A, 41kDa (ARPC1A), transcript variant 1, mRNA	1401	1312	1366	1449	N	63.63	57.61	44.56	30.66
ARPC1B	A4D275_HUMAN	actin related protein 2/3 complex, subunit 1B, 41kDa (ARPC1B), mRNA	1081	781	761	919	N	41.42	25.86	72.09	121.6
ARPC2	Q53R19_HUMAN	actin related protein 2/3 complex, subunit 2, 34kDa (ARPC2), transcript variant 2, mRNA	2420	2473	2658	2584	N	116.21	78.03	25.89	48.27
ARPC3	ARPC3_HUMAN	actin related protein 2/3 complex, subunit 3, 21kDa (ARPC3), mRNA	1546	1416	1446	1436	N	54.56	20.23	46.22	17.69
ARPC4	ARPC4_HUMAN	actin related protein 2/3 complex, subunit 4, 20kDa (ARPC4), transcript variant 1, mRNA	504	438	488	496	N	23.22	19.86	25.39	36.32
ARPC4-TTLL3	E7ETI0_HUMAN	ARPC4-TTLL3 readthrough (ARPC4-TTLL3), mRNA	9	8	3	6	N	2.33	3.53	0.33	1.76
ARPC5	ARPC5_HUMAN	actin related protein 2/3 complex, subunit 5, 16kDa (ARPC5), mRNA	167	129	112	127	N	15.72	3.93	5.9	10.35
ARPC5L	ARP5L_HUMAN	actin related protein 2/3 complex, subunit 5-like (ARPC5L), mRNA	263	301	304	319	N	36.68	4.63	18.59	7.13
ARPM1	ARPM1_HUMAN	actin related protein M1 (ARPM1), mRNA	20	17	11	14	N	1.76	2.73	2.85	4.04
ARPP19	ARP19_HUMAN	cAMP-regulated phosphoprotein, 19kDa (ARPP19), mRNA	565	734	943	836	Y	124.63	65.02	63.94	26.42
ARPP21	ARP21_HUMAN	cAMP-regulated phosphoprotein, 21kDa (ARPP21), transcript variant 3, mRNA	6	0	2	3	N	0.58	0.33	0.88	0.67
ARRB1	B7Z1Q3_HUMAN	arrestin, beta 1 (ARRB1), transcript variant 1, mRNA	78	58	51	49	N	6.39	9.07	2.4	0.88
ARRB2	ARRB2_HUMAN	arrestin, beta 2 (ARRB2), transcript variant 1, mRNA	277	280	217	236	N	12.53	2.89	10.33	11.17
ARRDC1	ARRD1_HUMAN	arrestin domain containing 1 (ARRDC1), mRNA	104	94	80	111	N	13.91	12	18.03	10.21
ARRDC2	ARRD2_HUMAN	arrestin domain containing 2 (ARRDC2), transcript variant 2, mRNA	75	60	44	45	N	14.57	10.84	6.36	9.94
ARRDC3	ARRD3_HUMAN	arrestin domain containing 3 (ARRDC3), mRNA	62	43	28	39	N	7.54	6.17	0.58	3.18
ARRDC4	ARRD4_HUMAN	arrestin domain containing 4 (ARRDC4), mRNA	29	29	19	35	N	1.15	4.63	2.4	3.61
ARSA	ARSA_HUMAN	arylsulfatase A (ARSA), transcript variant 1, mRNA	412	357	295	299	N	37.53	21.36	20.67	2
ARSB	Q8N322_HUMAN	arylsulfatase B (ARSB), transcript variant 1, mRNA	40	22	25	25	N	2.31	4.06	0.88	2.03
ARSD	ARSD_HUMAN	arylsulfatase D (ARSD), mRNA	2	5	6	3	N	0.67	1.2	2.33	1.73
ARSE	ARSE_HUMAN	arylsulfatase E (chondrodysplasia punctata 1) (ARSE), mRNA	18	16	15	10	N	3.53	5.24	3.93	2.19
ARSG	ARSG_HUMAN	arylsulfatase G (ARSG), mRNA	16	23	21	23	N	1.45	0.67	2.4	4.04
ARSI	ARSI_HUMAN	arylsulfatase family, member I (ARSI), mRNA	0	3	1	2	N	0.33	0.58	0.58	0.33
ARSJ	ARSJ_HUMAN	arylsulfatase family, member J (ARSJ), mRNA	5	5	4	10	N	1.86	2.73	1.53	2.19
ARSK	ARSK_HUMAN	arylsulfatase family, member K (ARSK), mRNA	158	181	155	143	N	9.77	3.21	1.73	8.17
ART1	NAR1_HUMAN	ADP-ribosyltransferase 1 (ART1), mRNA	1	2	0	0	N	1.33	0.88	0.33	0.33
ART3	NAR3_HUMAN	ADP-ribosyltransferase 3 (ART3), transcript variant 2, mRNA	20	2	5	3	N	5.51	1.45	3.21	1.53
ART4	NAR4_HUMAN	ADP-ribosyltransferase 4 (Dombrock blood group) (ART4), mRNA	9	1	4	6	N	2.08	0.88	0.67	2.4
ART5	NAR5_HUMAN	ADP-ribosyltransferase 5 (ART5), transcript variant 2, mRNA	2	0	1	1	N	1.86	0.33	0.58	0.33
ARV1	ARV1_HUMAN	ARV1 homolog (S. cerevisiae) (ARV1), mRNA	420	419	464	471	N	32.5	28.49	23.71	10.26
ARVCF	ARVC_HUMAN	armadillo repeat gene deleted in velocardiofacial syndrome (ARVCF), mRNA	61	56	36	41	N	10.73	3.38	5.51	6.69
AS3MT	Q0VDK3_HUMAN	arsenic (+3 oxidation state) methyltransferase (AS3MT), mRNA	141	165	146	133	N	9.53	8.5	15.45	6.44
ASAH1	A8K0B6_HUMAN	N-acylsphingosine amidohydrolase (acid ceramidase) 1 (ASAH1), transcript variant 1, mRNA	649	610	675	618	N	10.97	56.41	58.17	67.02
ASAP1	B2RNV3_HUMAN	ArfGAP with SH3 domain, ankyrin repeat and PH domain 1 (ASAP1), transcript variant 1, mRNA	719	657	927	980	N	134.52	31.76	55.51	36.67
ASAP2	ASAP2_HUMAN	ArfGAP with SH3 domain, ankyrin repeat and PH domain 2 (ASAP2), transcript variant 1, mRNA	121	138	193	218	Y	4.33	18.52	11.37	9.61
ASAP3	ASAP3_HUMAN	ArfGAP with SH3 domain, ankyrin repeat and PH domain 3 (ASAP3), transcript variant 1, mRNA	88	189	281	238	Y	29.42	25.54	9.26	9.96
ASB1	ASB1_HUMAN	ankyrin repeat and SOCS box containing 1 (ASB1), mRNA	101	134	127	122	N	7.21	5.24	3.18	8.62
ASB10	ASB10_HUMAN	ankyrin repeat and SOCS box containing 10 (ASB10), transcript variant 3, mRNA	3	0	2	0	N	1.76	0	1.53	0.33
ASB11	ASB11_HUMAN	ankyrin repeat and SOCS box containing 11 (ASB11), transcript variant 2, mRNA	1	1	1	0	N	1	0.67	0.67	0
ASB12	ASB12_HUMAN	ankyrin repeat and SOCS box containing 12 (ASB12), mRNA	1	0	1	2	N	0.58	0	0.67	0.88
ASB13	ASB13_HUMAN	ankyrin repeat and SOCS box containing 13 (ASB13), transcript variant 1, mRNA	14	20	19	14	N	1.86	2.91	4.18	2
ASB14	C9JX97_HUMAN	ankyrin repeat and SOCS box containing 14 (ASB14), transcript variant 1, mRNA	7	1	2	2	N	2.33	0.58	1.2	1.2
ASB15	ASB15_HUMAN	ankyrin repeat and SOCS box containing 15 (ASB15), mRNA	4	1	1	4	N	1.2	0.67	1	0.88
ASB16	ASB16_HUMAN	ankyrin repeat and SOCS box containing 16 (ASB16), mRNA	2	1	1	0	N	1.2	0.67	0.67	0
ASB18	ASB18_HUMAN	ankyrin repeat and SOCS box containing 18 (ASB18), mRNA	0	0	1	0	N	0	0	0.67	0
ASB2	ASB2_HUMAN	ankyrin repeat and SOCS box containing 2 (ASB2), transcript variant 2, mRNA	104	188	70	73	N	7.69	107.77	9.28	7.26
ASB3	ASB3_HUMAN	ankyrin repeat and SOCS box containing 3 (ASB3), transcript variant 2, mRNA	90	91	99	94	N	14.19	4.67	3.28	6.66
ASB4	Q8TBT2_HUMAN	ankyrin repeat and SOCS box containing 4 (ASB4), transcript variant 1, mRNA	2	0	1	0	N	0.67	0	0.67	0
ASB5	Q5HYF3_HUMAN	ankyrin repeat and SOCS box containing 5 (ASB5), mRNA	27	12	16	22	N	3.84	3.18	4.73	7.55
ASB6	ASB6_HUMAN	ankyrin repeat and SOCS box containing 6 (ASB6), transcript variant 1, mRNA	259	245	208	221	N	8.82	5.69	8.29	14.31
ASB7	ASB7_HUMAN	ankyrin repeat and SOCS box containing 7 (ASB7), transcript variant 2, mRNA	20	23	28	20	N	4.04	2.33	1.33	2.96
ASB8	ASB8_HUMAN	ankyrin repeat and SOCS box containing 8 (ASB8), mRNA	241	322	282	320	N	17.14	27.02	10.48	6.06
ASB9	Q9BVF5_HUMAN	ankyrin repeat and SOCS box containing 9 (ASB9), transcript variant 1, mRNA	1	1	0	1	N	0.67	0.67	0	0.58
ASCC1	ASCC1_HUMAN	activating signal cointegrator 1 complex subunit 1 (ASCC1), transcript variant 4, mRNA	367	313	268	297	N	28.99	3.71	7.31	11.78
ASCC2	ASCC2_HUMAN	activating signal cointegrator 1 complex subunit 2 (ASCC2), transcript variant 2, mRNA	380	406	456	413	N	64.7	28.36	27.1	18.41
ASCC3	HELC1_HUMAN	activating signal cointegrator 1 complex subunit 3 (ASCC3), transcript variant 1, mRNA	194	168	196	150	N	27.38	3.46	1.45	14.25
ASF1A	ASF1A_HUMAN	ASF1 anti-silencing function 1 homolog A (S. cerevisiae) (ASF1A), mRNA	94	86	112	115	N	29.57	7	7.55	3.79
ASF1B	ASF1B_HUMAN	ASF1 anti-silencing function 1 homolog B (S. cerevisiae) (ASF1B), mRNA	11	12	7	11	N	0.88	5.29	1.15	2.85
ASGR1	B7WP80_HUMAN	asialoglycoprotein receptor 1 (ASGR1), transcript variant 2, mRNA	271	341	257	281	N	19.86	39.63	4.58	50.23
ASGR2	Q7Z4G9_HUMAN	asialoglycoprotein receptor 2 (ASGR2), transcript variant 4, mRNA	32	35	43	22	N	4.33	8.74	7.06	4.41
ASH1L	ASH1L_HUMAN	ash1 (absent, small, or homeotic)-like (Drosophila) (ASH1L), mRNA	845	700	772	827	N	77.83	65.23	13.2	28.05
ASH2L	ASH2L_HUMAN	ash2 (absent, small, or homeotic)-like (Drosophila) (ASH2L), transcript variant 1, mRNA	197	220	293	237	N	22.58	9.84	19.86	8.02
ASIC1	ACCN2_HUMAN	amiloride-sensitive cation channel 2, neuronal (ACCN2), transcript variant 2, mRNA	347	1046	1181	837	Y	175.56	108.57	100.05	92.58
ASIC2	ACCN1_HUMAN	amiloride-sensitive cation channel 1, neuronal (ACCN1), transcript variant MDEG1, mRNA	1	2	0	0	N	0.33	0.88	0.33	0.33
ASIC3	ACCN3_HUMAN	amiloride-sensitive cation channel 3 (ACCN3), transcript variant 3, mRNA	6	8	13	7	N	0.88	1.67	5.51	2.08
ASIC4	ACCN4_HUMAN	amiloride-sensitive cation channel 4, pituitary (ACCN4), transcript variant 2, mRNA	222	600	746	487	Y	119.72	60.3	62.25	53.99
ASIP	ASIP_HUMAN	agouti signaling protein (ASIP), mRNA	0	1	0	0	N	0.33	0.67	0.33	0.33
ASL	ARLY_HUMAN	argininosuccinate lyase (ASL), transcript variant 2, mRNA	517	311	321	286	Y	66.24	36.1	41.22	18.19
ASMTL	ASML_HUMAN	acetylserotonin O-methyltransferase-like (ASMTL), transcript variant 1, mRNA	303	285	312	263	N	6.57	53.17	30.22	15.81
ASNA1	ASNA_HUMAN	arsA arsenite transporter, ATP-binding, homolog 1 (bacterial) (ASNA1), mRNA	866	779	829	846	N	54.48	5.17	35.03	12.29
ASNS	B4DXZ1_HUMAN	asparagine synthetase (glutamine-hydrolyzing) (ASNS), transcript variant 2, mRNA	125	152	136	162	N	8.29	15.53	16.6	18.59
ASNSD1	ASND1_HUMAN	asparagine synthetase domain containing 1 (ASNSD1), mRNA	498	606	542	489	N	45.99	19.47	39.96	14.38
ASPA	Q6FH48_HUMAN	aspartoacylase (ASPA), transcript variant 1, mRNA	93	328	283	236	Y	68.88	93.79	9.33	37.81
ASPDH	ASPD_HUMAN	aspartate dehydrogenase domain containing (ASPDH), transcript variant 1, mRNA	0	0	1	2	N	0	0	0.67	1.2
ASPH	B4DIC9_HUMAN	aspartate beta-hydroxylase (ASPH), transcript variant 3, mRNA	1848	1945	1816	1672	N	167.02	141.87	133.32	45.39
ASPM	ASPM_HUMAN	asp (abnormal spindle) homolog, microcephaly associated (Drosophila) (ASPM), transcript variant 1, mRNA	33	13	13	13	N	9.45	1.33	2.4	2.4
ASPN	ASPN_HUMAN	asporin (ASPN), transcript variant 1, mRNA	188	140	175	143	N	12.39	21.5	9.07	9.54
ASPSCR1	ASPC1_HUMAN	alveolar soft part sarcoma chromosome region, candidate 1 (ASPSCR1), transcript variant 1, mRNA	695	666	554	528	N	50.06	16.17	18.5	21.7
ASRGL1	ASGL1_HUMAN	asparaginase like 1 (ASRGL1), transcript variant 2, mRNA	322	279	453	433	N	61.8	43.46	73.11	108.21
ASS1	ASSY_HUMAN	argininosuccinate synthase 1 (ASS1), transcript variant 2, mRNA	1355	8	9	16	Y	280.5	0.88	3.84	1.86
ASTE1	ASTE1_HUMAN	asteroid homolog 1 (Drosophila) (ASTE1), mRNA	146	112	115	108	N	15.3	9.6	8.08	7.06
ASTN1	E9PFR8_HUMAN	astrotactin 1 (ASTN1), transcript variant 2, mRNA	2	3	6	3	N	0.88	0.33	0.58	0.33
ASTN2	ASTN2_HUMAN	astrotactin 2 (ASTN2), transcript variant 6, mRNA	557	442	414	484	N	25.21	19.63	22.36	35.67
ASUN	M89BB_HUMAN	chromosome 12 open reading frame 11 (C12orf11), mRNA	250	212	181	193	N	22.37	8.09	6.12	10.5
ASXL1	Q498B9_HUMAN	additional sex combs like 1 (Drosophila) (ASXL1), transcript variant 1, mRNA	466	386	397	403	N	37.9	67.1	39.3	26.69
ASXL2	ASXL2_HUMAN	additional sex combs like 2 (Drosophila) (ASXL2), mRNA	213	178	261	267	N	20.17	7	6.56	24.88
ASXL3	ASXL3_HUMAN	additional sex combs like 3 (Drosophila) (ASXL3), mRNA	2	0	1	2	N	0.33	0.33	1	1.2
ATAD1	ATAD1_HUMAN	ATPase family, AAA domain containing 1 (ATAD1), mRNA	501	519	496	509	N	39.4	27.59	57.25	13.48
ATAD2	ATAD2_HUMAN	ATPase family, AAA domain containing 2 (ATAD2), mRNA	80	71	87	105	N	15.51	6.36	6.66	4.84
ATAD2B	ATD2B_HUMAN	ATPase family, AAA domain containing 2B (ATAD2B), transcript variant 2, mRNA	198	175	159	148	N	25.03	16.58	20.74	5.55
ATAD3A	B3KPB3_HUMAN	ATPase family, AAA domain containing 3A (ATAD3A), nuclear gene encoding mitochondrial protein, transcript variant 3, mRNA	671	934	1033	1023	Y	121.93	89.07	97.6	48.26
ATAD5	ATAD5_HUMAN	ATPase family, AAA domain containing 5 (ATAD5), mRNA	34	31	41	34	N	1.45	4.58	6.69	7.94
ATAT1	B7Z4Q7_HUMAN	alpha tubulin acetyltransferase 1 (ATAT1), transcript variant 1, mRNA	23	38	28	26	N	4.51	2	4.73	1.76
ATCAY	ATCAY_HUMAN	ataxia, cerebellar, Cayman type (ATCAY), mRNA	2	1	2	1	N	0.88	1	0.58	0.88
ATE1	ATE1_HUMAN	arginyltransferase 1 (ATE1), transcript variant 2, mRNA	257	183	215	188	N	14.1	10.91	8.95	1.45
ATF1	ATF1_HUMAN	activating transcription factor 1 (ATF1), mRNA	176	147	145	151	N	11.17	13.05	1.33	16.56
ATF2	Q8TAR1_HUMAN	activating transcription factor 2 (ATF2), mRNA	541	602	648	679	N	22.98	18.1	27.83	31.52
ATF3	Q7Z567_HUMAN	activating transcription factor 3 (ATF3), transcript variant 1, mRNA	47	67	45	180	Y	4.51	8.25	7.84	63.63
ATF4	Q96AQ3_HUMAN	activating transcription factor 4 (tax-responsive enhancer element B67) (ATF4), transcript variant 2, mRNA	1411	1491	1119	1376	N	118.17	188.95	60.92	70.79
ATF5	ATF5_HUMAN	activating transcription factor 5 (ATF5), transcript variant 1, mRNA	461	540	415	442	N	78.94	15.14	13.57	27.83
ATF6	ATF6A_HUMAN	activating transcription factor 6 (ATF6), mRNA	294	299	330	326	N	2.08	9.29	23.02	18.28
ATF6B	Q6AZW6_HUMAN	activating transcription factor 6 beta (ATF6B), transcript variant 2, mRNA	411	347	313	294	N	25.42	16.33	11.89	21.94
ATF7	A5D6Y4_HUMAN	activating transcription factor 7 (ATF7), transcript variant 2, mRNA	328	193	249	274	Y	58.83	9.07	6.33	11.93
ATF7IP	MCAF1_HUMAN	activating transcription factor 7 interacting protein (ATF7IP), mRNA	352	259	225	223	Y	30	23.38	11.46	13.96
ATF7IP2	MCAF2_HUMAN	activating transcription factor 7 interacting protein 2 (ATF7IP2), mRNA	66	39	55	41	N	2.73	4.91	7.67	4.1
ATG10	ATG10_HUMAN	ATG10 autophagy related 10 homolog (S. cerevisiae) (ATG10), transcript variant 3, mRNA	83	103	77	63	N	6.44	1.86	10.97	5.86
ATG12	ATG12_HUMAN	ATG12 autophagy related 12 homolog (S. cerevisiae) (ATG12), transcript variant 1, mRNA	152	161	149	150	N	10.65	14.73	18.77	14.64
ATG13	A8K0S6_HUMAN	ATG13 autophagy related 13 homolog (S. cerevisiae) (ATG13), transcript variant 4, mRNA	434	389	503	461	N	13.25	5.69	4.06	27.85
ATG14	BAKOR_HUMAN	ATG14 autophagy related 14 homolog (S. cerevisiae) (ATG14), mRNA	76	78	77	89	N	3.28	9.21	1.73	4.04
ATG16L1	A3EXL0_HUMAN	ATG16 autophagy related 16-like 1 (S. cerevisiae) (ATG16L1), transcript variant 2, mRNA	250	235	216	230	N	11.85	4.37	5.61	4.06
ATG16L2	A16L2_HUMAN	ATG16 autophagy related 16-like 2 (S. cerevisiae) (ATG16L2), mRNA	69	72	88	77	N	22.62	3.53	2.73	5.67
ATG2A	ATG2A_HUMAN	ATG2 autophagy related 2 homolog A (S. cerevisiae) (ATG2A), mRNA	423	347	385	389	N	34.42	13.13	18.18	25.96
ATG2B	ATG2B_HUMAN	ATG2 autophagy related 2 homolog B (S. cerevisiae) (ATG2B), mRNA	524	462	564	553	N	30.6	31.94	31.44	20.63
ATG3	ATG3_HUMAN	ATG3 autophagy related 3 homolog (S. cerevisiae) (ATG3), mRNA	729	776	736	711	N	23.35	18.93	38.63	59.82
ATG4A	ATG4A_HUMAN	ATG4 autophagy related 4 homolog A (S. cerevisiae) (ATG4A), transcript variant 1, mRNA	143	146	148	126	N	6.43	7.37	10.65	14.93
ATG4B	B3KVU2_HUMAN	ATG4 autophagy related 4 homolog B (S. cerevisiae) (ATG4B), transcript variant 1, mRNA	346	344	379	380	N	8.95	9.64	13.08	14.19
ATG4C	ATG4C_HUMAN	ATG4 autophagy related 4 homolog C (S. cerevisiae) (ATG4C), transcript variant 1, mRNA	188	165	218	166	N	35.03	15.62	11.2	7.33
ATG4D	ATG4D_HUMAN	ATG4 autophagy related 4 homolog D (S. cerevisiae) (ATG4D), mRNA	232	305	315	301	N	19.08	15.62	22.18	11.14
ATG5	A9UGY9_HUMAN	ATG5 autophagy related 5 homolog (S. cerevisiae) (ATG5), mRNA	113	122	81	108	N	3.79	2.91	10.67	5.36
ATG7	B4E170_HUMAN	ATG7 autophagy related 7 homolog (S. cerevisiae) (ATG7), transcript variant 1, mRNA	335	368	525	414	Y	33.86	26.06	10.69	16.01
ATG9A	ATG9A_HUMAN	ATG9 autophagy related 9 homolog A (S. cerevisiae) (ATG9A), transcript variant 1, mRNA	570	519	543	563	N	54.03	34.17	27.91	25.74
ATG9B	ATG9B_HUMAN	ATG9 autophagy related 9 homolog B (S. cerevisiae) (ATG9B), mRNA	9	10	9	13	N	0.33	1.67	1.2	4.58
ATHL1	ATHL1_HUMAN	ATH1, acid trehalase-like 1 (yeast) (ATHL1), mRNA	149	131	114	108	N	11.53	8.5	5.21	21.74
ATIC	PUR9_HUMAN	5-aminoimidazole-4-carboxamide ribonucleotide formyltransferase/IMP cyclohydrolase (ATIC), mRNA	540	679	536	562	N	65.18	51.47	24.36	46.2
ATL1	Q53F53_HUMAN	atlastin GTPase 1 (ATL1), transcript variant 1, mRNA	7	6	11	13	N	2.31	3.06	3.18	1.45
ATL2	ATLA2_HUMAN	atlastin GTPase 2 (ATL2), transcript variant 2, mRNA	1005	1122	1445	1512	N	160.01	242.26	189.92	203.65
ATL3	ATLA3_HUMAN	atlastin GTPase 3 (ATL3), mRNA	297	336	424	447	Y	36.01	14.43	18.62	14.73
ATM	ATM_HUMAN	ataxia telangiectasia mutated (ATM), mRNA	123	79	103	101	N	12.66	2.03	5.17	10.69
ATMIN	ATMIN_HUMAN	ATM interactor (ATMIN), mRNA	306	241	242	260	N	25.58	17.1	15.43	5.21
ATN1	Q86V38_HUMAN	atrophin 1 (ATN1), transcript variant 2, mRNA	4916	5426	5404	5906	N	117.22	141.41	115.33	217.89
ATOH8	ATOH8_HUMAN	atonal homolog 8 (Drosophila) (ATOH8), mRNA	24	21	15	15	N	5.7	0.33	5.81	5.55
ATOX1	ATOX1_HUMAN	ATX1 antioxidant protein 1 homolog (yeast) (ATOX1), mRNA	175	232	266	300	Y	15.88	7.84	23.21	19.86
ATP10A	AT10A_HUMAN	ATPase, class V, type 10A (ATP10A), mRNA	48	101	73	89	N	7.67	29.95	14.5	34.51
ATP10D	AT10D_HUMAN	ATPase, class V, type 10D (ATP10D), mRNA	58	68	70	85	N	15.84	16.33	2.03	14.77
ATP11A	E9PEJ6_HUMAN	ATPase, class VI, type 11A (ATP11A), transcript variant 2, mRNA	276	264	355	395	N	13.62	10.93	28.69	34.48
ATP11B	AT11B_HUMAN	ATPase, class VI, type 11B (ATP11B), mRNA	159	151	135	141	N	11.85	25.44	13.65	7.57
ATP11C	AT11C_HUMAN	ATPase, class VI, type 11C (ATP11C), transcript variant 2, mRNA	93	73	70	102	N	4.37	3.48	7.75	12.02
ATP13A1	AT131_HUMAN	ATPase type 13A1 (ATP13A1), mRNA	713	615	588	552	N	35.87	44.41	42.06	20.74
ATP13A2	Q6S9Z9_HUMAN	ATPase type 13A2 (ATP13A2), transcript variant 2, mRNA	96	114	101	101	N	6.81	21.96	24.63	12.74
ATP13A3	AT133_HUMAN	ATPase type 13A3 (ATP13A3), mRNA	132	135	150	180	N	7.02	12.81	11.14	9.21
ATP1A1	B7Z2T5_HUMAN	ATPase, Na+/K+ transporting, alpha 1 polypeptide (ATP1A1), transcript variant 1, mRNA	4643	4635	4237	4660	N	339.61	830.6	317.58	185.03
ATP1A2	AT1A2_HUMAN	ATPase, Na+/K+ transporting, alpha 2 polypeptide (ATP1A2), mRNA	3679	3619	3645	3575	N	748.55	901.48	581.21	175.26
ATP1A3	AT1A3_HUMAN	ATPase, Na+/K+ transporting, alpha 3 polypeptide (ATP1A3), mRNA	1721	1579	1676	1764	N	48.88	268.52	106.08	40.53
ATP1A4	AT1A4_HUMAN	ATPase, Na+/K+ transporting, alpha 4 polypeptide (ATP1A4), transcript variant 1, mRNA	1	1	1	3	N	0.58	0.88	0.67	0.88
ATP1B1	A3KLL5_HUMAN	ATPase, Na+/K+ transporting, beta 1 polypeptide (ATP1B1), mRNA	1672	4706	3768	4087	Y	860.15	901.3	118.42	865.25
ATP1B2	AT1B2_HUMAN	ATPase, Na+/K+ transporting, beta 2 polypeptide (ATP1B2), mRNA	57	35	35	35	N	9.02	3.84	4.48	3.38
ATP1B3	AT1B3_HUMAN	ATPase, Na+/K+ transporting, beta 3 polypeptide (ATP1B3), mRNA	763	820	782	869	N	52.54	0.58	27.97	50.3
ATP1B4	AT1B4_HUMAN	ATPase, Na+/K+ transporting, beta 4 polypeptide (ATP1B4), transcript variant 1, mRNA	1	0	1	0	N	0.58	0	0.67	0
ATP2A1	AT2A1_HUMAN	ATPase, Ca++ transporting, cardiac muscle, fast twitch 1 (ATP2A1), transcript variant a, mRNA	666	69	250	137	Y	109.13	6.43	134.2	49.45
ATP2A2	AT2A2_HUMAN	ATPase, Ca++ transporting, cardiac muscle, slow twitch 2 (ATP2A2), transcript variant b, mRNA	5167	3837	3848	3789	N	618.43	173.59	237.74	72.22
ATP2A3	AT2A3_HUMAN	ATPase, Ca++ transporting, ubiquitous (ATP2A3), transcript variant 3, mRNA	284	142	154	153	Y	29.38	4.7	16.38	26.27
ATP2B1	AT2B1_HUMAN	ATPase, Ca++ transporting, plasma membrane 1 (ATP2B1), transcript variant 2, mRNA	359	281	249	306	N	32.27	4.48	18.15	16.01
ATP2B2	Q4J699_HUMAN	ATPase, Ca++ transporting, plasma membrane 2 (ATP2B2), transcript variant 2, mRNA	14	15	13	21	N	3.53	5.17	3.38	8.88
ATP2B3	AT2B3_HUMAN	ATPase, Ca++ transporting, plasma membrane 3 (ATP2B3), transcript variant 1, mRNA	147	93	103	87	N	31.43	8.02	15.59	7.88
ATP2B4	AT2B4_HUMAN	ATPase, Ca++ transporting, plasma membrane 4 (ATP2B4), transcript variant 2, mRNA	528	439	443	391	N	45.52	70.87	30.09	37.74
ATP2C1	B4DSW3_HUMAN	ATPase, Ca++ transporting, type 2C, member 1 (ATP2C1), transcript variant 4, mRNA	556	418	431	424	N	46.56	33.28	20.58	17.58
ATP4A	Q658V6_HUMAN	ATPase, H+/K+ exchanging, alpha polypeptide (ATP4A), mRNA	156	385	264	11	N	59.31	301.68	146.12	9.4
ATP4B	ATP4B_HUMAN	ATPase, H+/K+ exchanging, beta polypeptide (ATP4B), mRNA	0	0	1	1	N	0.33	0.33	0.58	0.58
ATP5A1	ATPA_HUMAN	ATP synthase, H+ transporting, mitochondrial F1 complex, alpha subunit 1, cardiac muscle (ATP5A1), nuclear gene encoding mitochondrial protein, transcript variant 2, mRNA	55281	85562	76273	70976	Y	5861.49	1332.8	2010.61	2024.39
ATP5B	ATPB_HUMAN	ATP synthase, H+ transporting, mitochondrial F1 complex, beta polypeptide (ATP5B), nuclear gene encoding mitochondrial protein, mRNA	83404	127616	111205	111203	Y	10741.5	1230.21	1100.97	2248.67
ATP5C1	ATPG_HUMAN	ATP synthase, H+ transporting, mitochondrial F1 complex, gamma polypeptide 1 (ATP5C1), nuclear gene encoding mitochondrial protein, transcript variant 2, mRNA	8772	10899	10886	10317	N	760.52	32.21	634.04	213.71
ATP5D	ATPD_HUMAN	ATP synthase, H+ transporting, mitochondrial F1 complex, delta subunit (ATP5D), nuclear gene encoding mitochondrial protein, transcript variant 1, mRNA	4019	5212	5242	5340	N	291.55	176.58	153.98	96.18
ATP5F1	Q08ET0_HUMAN	ATP synthase, H+ transporting, mitochondrial Fo complex, subunit B1 (ATP5F1), nuclear gene encoding mitochondrial protein, mRNA	8635	9999	10050	9518	N	835.06	199.48	412.56	237.69
ATP5G1	AT5G1_HUMAN	ATP synthase, H+ transporting, mitochondrial Fo complex, subunit C1 (subunit 9) (ATP5G1), nuclear gene encoding mitochondrial protein, transcript variant 2, mRNA	1952	1636	1294	1341	Y	161.39	184.26	35.89	67.15
ATP5G2	AT5G2_HUMAN	ATP synthase, H+ transporting, mitochondrial Fo complex, subunit C2 (subunit 9) (ATP5G2), nuclear gene encoding mitochondrial protein, transcript variant 2, mRNA	1839	1515	1498	1522	N	196.29	121.88	76.82	52.83
ATP5G3	AT5G3_HUMAN	ATP synthase, H+ transporting, mitochondrial Fo complex, subunit C3 (subunit 9) (ATP5G3), nuclear gene encoding mitochondrial protein, transcript variant 2, mRNA	1642	1184	1756	1723	N	395.98	76.67	74.3	156.37
ATP5H	A0PJH2_HUMAN	ATP synthase, H+ transporting, mitochondrial Fo complex, subunit d (ATP5H), nuclear gene encoding mitochondrial protein, transcript variant 1, mRNA	7023	8903	7638	7504	N	415.15	379.43	354.43	210.26
ATP5I	ATP5I_HUMAN	ATP synthase, H+ transporting, mitochondrial Fo complex, subunit E (ATP5I), nuclear gene encoding mitochondrial protein, transcript variant 1, mRNA	1337	1490	1263	1274	N	56.62	34.53	75.77	18.68
ATP5J	Q6NZ59_HUMAN	ATP synthase, H+ transporting, mitochondrial Fo complex, subunit F6 (ATP5J), nuclear gene encoding mitochondrial protein, transcript variant 4, mRNA	983	949	1046	969	N	78.01	11.86	49.54	19.97
ATP5J2	C9J8H9_HUMAN	ATP synthase, H+ transporting, mitochondrial Fo complex, subunit F2 (ATP5J2), nuclear gene encoding mitochondrial protein, transcript variant 2, mRNA	3703	4992	3835	3820	N	246.91	196.41	58.36	106.59
ATP5J2-PTCD1	B4DJ38_HUMAN	ATP5J2-PTCD1 readthrough (ATP5J2-PTCD1), mRNA	391	394	409	441	N	52.26	45.83	33.13	22.36
ATP5L	ATP5L_HUMAN	ATP synthase, H+ transporting, mitochondrial Fo complex, subunit G (ATP5L), nuclear gene encoding mitochondrial protein, transcript variant 1, mRNA	5161	5547	4912	4957	N	222.56	53.64	193.61	155.19
ATP5O	ATPO_HUMAN	ATP synthase, H+ transporting, mitochondrial F1 complex, O subunit (ATP5O), nuclear gene encoding mitochondrial protein, mRNA	7086	8840	8254	7736	N	631.77	287.72	374.16	193.66
ATP5S	ATP5S_HUMAN	ATP synthase, H+ transporting, mitochondrial Fo complex, subunit s (factor B) (ATP5S), nuclear gene encoding mitochondrial protein, transcript variant 1, mRNA	106	153	140	129	N	14.84	3.76	9.13	1.2
ATP5SL	E9PDC6_HUMAN	ATP5S-like (ATP5SL), transcript variant 1, mRNA	402	499	519	485	N	47.75	33.65	19.77	22.26
ATP6AP1	Q9H0C7_HUMAN	ATPase, H+ transporting, lysosomal accessory protein 1 (ATP6AP1), mRNA	1954	2459	2483	2727	N	219.15	175.6	88.58	61.15
ATP6AP1L	VAS1L_HUMAN	ATPase, H+ transporting, lysosomal accessory protein 1-like (ATP6AP1L), mRNA	10	9	7	4	N	1.53	0.58	1.67	2.19
ATP6AP2	RENR_HUMAN	ATPase, H+ transporting, lysosomal accessory protein 2 (ATP6AP2), mRNA	367	384	336	351	N	14.17	17.58	10.04	10.97
ATP6V0A1	Q53ET5_HUMAN	ATPase, H+ transporting, lysosomal V0 subunit a1 (ATP6V0A1), transcript variant 3, mRNA	561	334	440	405	Y	44.76	6.35	10.91	37.62
ATP6V0A2	VPP2_HUMAN	ATPase, H+ transporting, lysosomal V0 subunit a2 (ATP6V0A2), mRNA	480	532	495	494	N	1.45	24.37	7.22	33.62
ATP6V0A4	A4D1R4_HUMAN	ATPase, H+ transporting, lysosomal V0 subunit a4 (ATP6V0A4), transcript variant 1, mRNA	2	2	4	2	N	1.67	0.33	1.33	1.2
ATP6V0B	VATO_HUMAN	ATPase, H+ transporting, lysosomal 21kDa, V0 subunit b (ATP6V0B), transcript variant 2, mRNA	598	618	437	512	N	43.32	14.67	7.22	6.33
ATP6V0C	VATL_HUMAN	ATPase, H+ transporting, lysosomal 16kDa, V0 subunit c (ATP6V0C), transcript variant 1, mRNA	901	1061	1075	1170	N	30.24	34.71	52.16	30.6
ATP6V0D1	VA0D1_HUMAN	ATPase, H+ transporting, lysosomal 38kDa, V0 subunit d1 (ATP6V0D1), mRNA	798	797	939	947	N	56.68	47.61	24.64	54.99
ATP6V0E1	VA0E1_HUMAN	ATPase, H+ transporting, lysosomal 9kDa, V0 subunit e1 (ATP6V0E1), mRNA	425	463	477	494	N	17.15	9.07	11.33	17.04
ATP6V0E2	VA0E2_HUMAN	ATPase, H+ transporting V0 subunit e2 (ATP6V0E2), transcript variant 2, mRNA	1	1	0	0	N	0.88	0.67	0.33	0
ATP6V1A	VATA_HUMAN	ATPase, H+ transporting, lysosomal 70kDa, V1 subunit A (ATP6V1A), mRNA	749	738	1000	995	N	123.93	15.95	42.53	36.77
ATP6V1B2	VATB2_HUMAN	ATPase, H+ transporting, lysosomal 56/58kDa, V1 subunit B2 (ATP6V1B2), mRNA	658	492	663	712	N	62.93	14.73	23.64	11.89
ATP6V1C1	VATC1_HUMAN	ATPase, H+ transporting, lysosomal 42kDa, V1 subunit C1 (ATP6V1C1), mRNA	388	479	467	497	N	32.62	22.05	15.5	38.55
ATP6V1C2	VATC2_HUMAN	ATPase, H+ transporting, lysosomal 42kDa, V1 subunit C2 (ATP6V1C2), transcript variant 2, mRNA	4	11	4	12	N	3.84	6.77	2.65	2.08
ATP6V1D	VATD_HUMAN	ATPase, H+ transporting, lysosomal 34kDa, V1 subunit D (ATP6V1D), mRNA	471	514	780	657	Y	64.13	15.17	78.35	34.35
ATP6V1E1	Q53Y06_HUMAN	ATPase, H+ transporting, lysosomal 31kDa, V1 subunit E1 (ATP6V1E1), transcript variant 1, mRNA	968	1272	1400	1265	N	140.68	94.75	53.15	68.58
ATP6V1F	A4D1K0_HUMAN	ATPase, H+ transporting, lysosomal 14kDa, V1 subunit F (ATP6V1F), transcript variant 1, mRNA	275	329	359	314	N	26.91	13.84	10.84	5.51
ATP6V1G1	VATG1_HUMAN	ATPase, H+ transporting, lysosomal 13kDa, V1 subunit G1 (ATP6V1G1), mRNA	447	261	227	255	Y	61.85	10.2	12.17	20.85
ATP6V1G2	Q6NVJ2_HUMAN	ATPase, H+ transporting, lysosomal 13kDa, V1 subunit G2 (ATP6V1G2), transcript variant 1, mRNA	2	1	4	0	N	1	0.67	1.86	0
ATP6V1G3	VATG3_HUMAN	ATPase, H+ transporting, lysosomal 13kDa, V1 subunit G3 (ATP6V1G3), transcript variant 1, mRNA	15	11	55	57	N	7.88	5.57	1.15	24.34
ATP6V1H	B3KUZ7_HUMAN	ATPase, H+ transporting, lysosomal 50/57kDa, V1 subunit H (ATP6V1H), transcript variant 2, mRNA	513	615	627	564	N	72.34	27.85	28.51	12.12
ATP7A	Q762B6_HUMAN	ATPase, Cu++ transporting, alpha polypeptide (ATP7A), mRNA	74	62	102	100	Y	14.31	8.69	10.12	6.51
ATP7B	ATP7B_HUMAN	ATPase, Cu++ transporting, beta polypeptide (ATP7B), transcript variant 1, mRNA	84	34	44	57	N	23.05	6.03	6.12	12.06
ATP8A1	AT8A1_HUMAN	ATPase, aminophospholipid transporter (APLT), class I, type 8A, member 1 (ATP8A1), transcript variant 2, mRNA	188	301	327	338	Y	35.57	21.46	12.74	40.57
ATP8A2	Q6ZU25_HUMAN	ATPase, aminophospholipid transporter, class I, type 8A, member 2 (ATP8A2), mRNA	10	5	5	5	N	2.08	1.53	1.15	1.45
ATP8B1	AT8B1_HUMAN	ATPase, aminophospholipid transporter, class I, type 8B, member 1 (ATP8B1), mRNA	65	43	29	47	N	6.33	3.18	4.18	0.33
ATP8B2	AT8B2_HUMAN	ATPase, class I, type 8B, member 2 (ATP8B2), transcript variant 1, mRNA	158	71	89	94	Y	21.73	6.96	8.41	6.03
ATP8B3	AT8B3_HUMAN	ATPase, aminophospholipid transporter, class I, type 8B, member 3 (ATP8B3), transcript variant 2, mRNA	76	8	45	52	N	24.44	4.41	5.7	6.12
ATP8B4	AT8B4_HUMAN	ATPase, class I, type 8B, member 4 (ATP8B4), mRNA	12	10	6	14	N	2	2.4	1.45	1.67
ATP9A	ATP9A_HUMAN	ATPase, class II, type 9A (ATP9A), mRNA	211	186	257	231	N	18.27	12.33	13.42	21.17
ATP9B	Q69YZ7_HUMAN	ATPase, class II, type 9B (ATP9B), mRNA	380	341	359	337	N	33.98	8.19	23.38	9.07
ATPAF1	A8MRA7_HUMAN	ATP synthase mitochondrial F1 complex assembly factor 1 (ATPAF1), nuclear gene encoding mitochondrial protein, transcript variant 2, mRNA	97	45	34	58	N	6.24	18.08	3.18	16.59
ATPAF1-AS1	ATAS1_HUMAN	ATPAF1 antisense RNA 1 (non-protein coding) (ATPAF1-AS1), mRNA	2	1	0	0	N	1.53	0.67	0	0.33
ATPAF2	ATPF2_HUMAN	ATP synthase mitochondrial F1 complex assembly factor 2 (ATPAF2), nuclear gene encoding mitochondrial protein, mRNA	455	577	579	517	N	53.36	34.22	30.94	31.32
ATPBD4	ATBD4_HUMAN	ATP binding domain 4 (ATPBD4), transcript variant 1, mRNA	54	64	61	59	N	1.76	3.61	3.21	3.76
ATR	ATR_HUMAN	ataxia telangiectasia and Rad3 related (ATR), mRNA	288	281	268	235	N	2.96	6.17	18.61	11.59
ATRIP	ATRIP_HUMAN	ATR interacting protein (ATRIP), transcript variant 2, mRNA	75	56	45	62	N	4.84	4.36	2.4	5.69
ATRN	ATRN_HUMAN	attractin (ATRN), transcript variant 4, mRNA	213	199	247	279	N	14.93	19.5	10.84	25.03
ATRNL1	ATRN1_HUMAN	attractin-like 1 (ATRNL1), mRNA	3	4	5	2	N	0.58	1.86	2.33	0.58
ATRX	ATRX_HUMAN	alpha thalassemia/mental retardation syndrome X-linked (ATRX), transcript variant 1, mRNA	271	318	321	300	N	23.13	25.97	25.54	16.91
ATXN1	ATX1_HUMAN	ataxin 1 (ATXN1), transcript variant 1, mRNA	46	50	75	60	N	8.84	3.71	8.35	1.2
ATXN10	A6NLC4_HUMAN	ataxin 10 (ATXN10), transcript variant 1, mRNA	446	551	566	545	N	52.12	24.25	22.3	19.92
ATXN1L	ATX1L_HUMAN	ataxin 1-like (ATXN1L), transcript variant 1, mRNA	120	123	164	184	Y	9.26	0.58	13.17	13.01
ATXN2	ATX2_HUMAN	ataxin 2 (ATXN2), mRNA	1094	1391	2108	1899	Y	133.33	171.16	172.29	74.19
ATXN2L	ATX2L_HUMAN	ataxin 2-like (ATXN2L), transcript variant B, mRNA	1038	734	727	766	N	127.37	72.13	49.4	30.62
ATXN3	ATX3_HUMAN	ataxin 3 (ATXN3), transcript variant reference, mRNA	48	52	44	50	N	7.75	10.12	3.84	1.73
ATXN7	Q9UPD8_HUMAN	ataxin 7 (ATXN7), transcript variant SCA7a, mRNA	57	62	56	69	N	5.46	2.65	2.31	1.2
ATXN7L1	A4D0Q2_HUMAN	ataxin 7-like 1 (ATXN7L1), transcript variant 3, mRNA	55	29	28	31	N	7.06	5.33	0.58	1.2
ATXN7L2	AT7L2_HUMAN	ataxin 7-like 2 (ATXN7L2), mRNA	61	50	33	39	N	11.62	6.39	5.77	8.76
ATXN7L3	AT7L3_HUMAN	ataxin 7-like 3 (ATXN7L3), transcript variant 2, mRNA	171	129	106	138	Y	16.76	2.65	5.9	13.69
ATXN7L3B	A7L3B_HUMAN	ataxin 7-like 3B (ATXN7L3B), mRNA	82	67	74	79	N	13.05	4.04	4.1	7.54
AUH	AUHM_HUMAN	AU RNA binding protein/enoyl-CoA hydratase (AUH), nuclear gene encoding mitochondrial protein, mRNA	823	1205	1066	1090	N	44.35	76.21	14.19	52.31
AUP1	AUP1_HUMAN	ancient ubiquitous protein 1 (AUP1), mRNA	1284	1176	1121	1174	N	47.91	28.68	25.78	30.01
AURKA	STK6_HUMAN	aurora kinase A (AURKA), transcript variant 4, mRNA	17	9	12	18	N	2.85	1.86	3.38	1.86
AURKAIP1	AKIP_HUMAN	aurora kinase A interacting protein 1 (AURKAIP1), transcript variant 1, mRNA	974	1109	1059	1025	N	30.69	9.21	51.03	38.92
AURKB	C7G533_HUMAN	aurora kinase B (AURKB), mRNA	3	3	4	1	N	2.03	0.67	0.88	0.88
AURKC	AURKC_HUMAN	aurora kinase C (AURKC), transcript variant 1, mRNA	36	54	42	42	N	4.26	5.51	4.93	2.91
AUTS2	Q6PJU5_HUMAN	autism susceptibility candidate 2 (AUTS2), transcript variant 1, mRNA	197	97	113	54	Y	64.73	15.07	5.69	5.86
AVEN	AVEN_HUMAN	apoptosis, caspase activation inhibitor (AVEN), mRNA	108	79	96	89	N	9.35	3.93	4.18	5.9
AVIL	AVIL_HUMAN	advillin (AVIL), mRNA	8	6	6	6	N	2.03	2.08	2.52	1.2
AVL9	AVL9_HUMAN	AVL9 homolog (S. cerevisiase) (AVL9), mRNA	81	85	90	98	N	8.09	4.98	21.46	10.93
AVPI1	AVPI1_HUMAN	arginine vasopressin-induced 1 (AVPI1), mRNA	326	106	97	143	Y	77.2	9.94	6.08	19.27
AVPR1A	V1AR_HUMAN	arginine vasopressin receptor 1A (AVPR1A), mRNA	5	2	3	3	N	2.03	0.33	0.58	2.67
AVPR2	V2R_HUMAN	arginine vasopressin receptor 2 (AVPR2), transcript variant 1, mRNA	20	25	10	18	N	6.69	9.28	3.76	3.84
AXDND1	AXDN1_HUMAN	axonemal dynein light chain domain containing 1 (AXDND1), mRNA	1	2	2	3	N	0.33	2.33	0.88	1.45
AXIN1	AXIN1_HUMAN	axin 1 (AXIN1), transcript variant 2, mRNA	176	156	153	141	N	12.06	13.04	2.31	13.69
AXIN2	AXIN2_HUMAN	axin 2 (AXIN2), mRNA	55	61	35	65	N	8.51	6.35	2.08	20.66
AXL	UFO_HUMAN	AXL receptor tyrosine kinase (AXL), transcript variant 2, mRNA	215	162	161	183	N	26.12	9.45	10.93	11
AZGP1	ZA2G_HUMAN	alpha-2-glycoprotein 1, zinc-binding (AZGP1), mRNA	87	4	3	6	N	36.61	1.33	1.15	1.67
AZI1	AZI1_HUMAN	5-azacytidine induced 1 (AZI1), transcript variant 1, mRNA	75	75	100	97	N	4.33	11.79	11.55	9.77
AZI2	AZI2_HUMAN	5-azacytidine induced 2 (AZI2), transcript variant 1, mRNA	158	177	212	186	N	21.39	5.04	20.26	11.46
AZIN1	AZIN1_HUMAN	antizyme inhibitor 1 (AZIN1), transcript variant 2, mRNA	371	482	315	453	Y	31.47	68.76	12.06	29.99
B2M	B2MG_HUMAN	beta-2-microglobulin (B2M), mRNA	3180	2879	2387	3242	N	62.2	259.14	206.66	191.48
B3GALNT1	Q7L9G8_HUMAN	beta-1,3-N-acetylgalactosaminyltransferase 1 (globoside blood group) (B3GALNT1), transcript variant 1, mRNA	76	60	46	54	N	11.32	9.74	3.21	8.02
B3GALNT2	B3GL2_HUMAN	beta-1,3-N-acetylgalactosaminyltransferase 2 (B3GALNT2), mRNA	261	237	273	322	N	7.67	7.54	13.98	24.67
B3GALT1	B3GT1_HUMAN	UDP-Gal:betaGlcNAc beta 1,3-galactosyltransferase, polypeptide 1 (B3GALT1), mRNA	1	0	1	2	N	0.67	0	1.33	2
B3GALT2	B3GT2_HUMAN	UDP-Gal:betaGlcNAc beta 1,3-galactosyltransferase, polypeptide 2 (B3GALT2), mRNA	2	1	1	0	N	0.58	0.67	0.33	0
B3GALT4	B3GT4_HUMAN	UDP-Gal:betaGlcNAc beta 1,3-galactosyltransferase, polypeptide 4 (B3GALT4), mRNA	62	99	88	96	N	4.26	6.36	2.19	4.84
B3GALT5	B3GT5_HUMAN	UDP-Gal:betaGlcNAc beta 1,3-galactosyltransferase, polypeptide 5 (B3GALT5), transcript variant 1, mRNA	0	0	1	1	N	0	0.33	0.67	1
B3GALT6	B3GT6_HUMAN	UDP-Gal:betaGal beta 1,3-galactosyltransferase polypeptide 6 (B3GALT6), mRNA	32	26	18	23	N	1.86	2.31	4.36	2.52
B3GALTL	B3GLT_HUMAN	beta 1,3-galactosyltransferase-like (B3GALTL), mRNA	159	202	164	184	N	12.99	11.14	8.29	5.46
B3GAT1	B3GA1_HUMAN	beta-1,3-glucuronyltransferase 1 (glucuronosyltransferase P) (B3GAT1), transcript variant 1, mRNA	0	1	0	0	N	0.33	1	0.33	0.33
B3GAT2	B3GA2_HUMAN	beta-1,3-glucuronyltransferase 2 (glucuronosyltransferase S) (B3GAT2), mRNA	8	9	7	6	N	2.73	3.93	0.88	0.67
B3GAT3	B3GA3_HUMAN	beta-1,3-glucuronyltransferase 3 (glucuronosyltransferase I) (B3GAT3), mRNA	186	173	135	120	Y	17.8	15.84	11.85	9.53
B3GNT1	B3GN1_HUMAN	UDP-GlcNAc:betaGal beta-1,3-N-acetylglucosaminyltransferase 1 (B3GNT1), mRNA	92	166	134	120	Y	4.91	7.54	10.6	11.68
B3GNT2	Q54AC1_HUMAN	UDP-GlcNAc:betaGal beta-1,3-N-acetylglucosaminyltransferase 2 (B3GNT2), mRNA	159	198	213	222	N	13.92	40.41	31.8	22.52
B3GNT4	B3GN4_HUMAN	UDP-GlcNAc:betaGal beta-1,3-N-acetylglucosaminyltransferase 4 (B3GNT4), mRNA	11	18	14	11	N	1.76	3.51	3.28	2.19
B3GNT5	B3GN5_HUMAN	UDP-GlcNAc:betaGal beta-1,3-N-acetylglucosaminyltransferase 5 (B3GNT5), mRNA	2	2	2	1	N	1.45	0.58	1	0.88
B3GNT7	B3GN7_HUMAN	UDP-GlcNAc:betaGal beta-1,3-N-acetylglucosaminyltransferase 7 (B3GNT7), mRNA	0	2	1	2	N	0.33	0.58	0.33	1.33
B3GNT8	B3GN8_HUMAN	UDP-GlcNAc:betaGal beta-1,3-N-acetylglucosaminyltransferase 8 (B3GNT8), mRNA	93	82	100	73	N	22.23	12.35	9.94	13.5
B3GNT9	B3GN9_HUMAN	UDP-GlcNAc:betaGal beta-1,3-N-acetylglucosaminyltransferase 9 (B3GNT9), mRNA	50	25	21	26	N	15.06	6.77	0.58	1
B3GNTL1	B3GNL_HUMAN	UDP-GlcNAc:betaGal beta-1,3-N-acetylglucosaminyltransferase-like 1 (B3GNTL1), mRNA	68	61	64	70	N	3.76	2.85	5.04	8.41
B4GALNT1	Q59FK0_HUMAN	beta-1,4-N-acetyl-galactosaminyl transferase 1 (B4GALNT1), mRNA	42	21	32	40	N	9.39	2.33	3.53	5.69
B4GALNT3	Q8N9V0_HUMAN	beta-1,4-N-acetyl-galactosaminyl transferase 3 (B4GALNT3), mRNA	2	0	0	1	N	1.53	0	0	1
B4GALNT4	B4GN4_HUMAN	beta-1,4-N-acetyl-galactosaminyl transferase 4 (B4GALNT4), mRNA	8	5	3	4	N	1	2.19	0	2.19
B4GALT1	B4GT1_HUMAN	UDP-Gal:betaGlcNAc beta 1,4- galactosyltransferase, polypeptide 1 (B4GALT1), mRNA	355	224	312	311	Y	10.2	19.64	26.06	12.99
B4GALT2	B4GT2_HUMAN	UDP-Gal:betaGlcNAc beta 1,4- galactosyltransferase, polypeptide 2 (B4GALT2), transcript variant 2, mRNA	66	92	101	93	N	7.88	9.87	16.41	6.44
B4GALT3	B4GT3_HUMAN	UDP-Gal:betaGlcNAc beta 1,4- galactosyltransferase, polypeptide 3 (B4GALT3), transcript variant 2, mRNA	212	131	83	130	Y	22.52	4.91	6.74	5.9
B4GALT4	B4GT4_HUMAN	UDP-Gal:betaGlcNAc beta 1,4- galactosyltransferase, polypeptide 4 (B4GALT4), transcript variant 2, mRNA	78	74	123	126	Y	4.98	14.38	7.62	5.9
B4GALT5	B4GT5_HUMAN	UDP-Gal:betaGlcNAc beta 1,4- galactosyltransferase, polypeptide 5 (B4GALT5), mRNA	37	49	66	67	N	7.75	5.21	11.37	3.93
B4GALT6	B4GT6_HUMAN	UDP-Gal:betaGlcNAc beta 1,4- galactosyltransferase, polypeptide 6 (B4GALT6), mRNA	20	18	24	29	N	2.03	3.76	5.51	5.33
B4GALT7	B4GT7_HUMAN	xylosylprotein beta 1,4-galactosyltransferase, polypeptide 7 (galactosyltransferase I) (B4GALT7), mRNA	100	114	116	103	N	11.79	12.71	8.19	2.85
B9D1	B9D1_HUMAN	B9 protein domain 1 (B9D1), transcript variant 2, mRNA	105	106	54	65	Y	9.85	18.41	6.12	2.73
B9D2	B9D2_HUMAN	B9 protein domain 2 (B9D2), mRNA	45	64	55	70	N	4.63	6.93	4.1	6.01
BAALC	BAALC_HUMAN	brain and acute leukemia, cytoplasmic (BAALC), transcript variant 1, mRNA	2	2	1	2	N	1.2	0.33	1	0.88
BAAT	BAAT_HUMAN	bile acid CoA: amino acid N-acyltransferase (glycine N-choloyltransferase) (BAAT), transcript variant 1, mRNA	8	6	6	8	N	0.88	0.58	3.28	2.91
BABAM1	BABA1_HUMAN	BRISC and BRCA1 A complex member 1 (BABAM1), transcript variant 1, mRNA	306	280	298	275	N	8.25	10.82	14.15	13.13
BACE1	BACE1_HUMAN	beta-site APP-cleaving enzyme 1 (BACE1), transcript variant a, mRNA	183	152	172	161	N	5.86	12.13	10.53	8.08
BACE2	BACE2_HUMAN	beta-site APP-cleaving enzyme 2 (BACE2), transcript variant a, mRNA	546	672	500	508	N	53.74	34.53	31.18	3
BACH1	BACH1_HUMAN	BTB and CNC homology 1, basic leucine zipper transcription factor 1 (BACH1), transcript variant 2, mRNA	150	106	81	110	N	28.15	36.91	4.04	4.81
BACH2	BACH2_HUMAN	BTB and CNC homology 1, basic leucine zipper transcription factor 2 (BACH2), transcript variant 1, mRNA	5	2	1	2	N	2.31	0.58	0.58	1.2
BAD	Q6FH21_HUMAN	BCL2-associated agonist of cell death (BAD), transcript variant 2, mRNA	104	116	129	114	N	6.11	11.05	7.75	2.89
BAG1	BAG1_HUMAN	BCL2-associated athanogene (BAG1), transcript variant 1, mRNA	3397	3960	4426	4163	N	292.36	77.2	184.83	111.5
BAG2	BAG2_HUMAN	BCL2-associated athanogene 2 (BAG2), mRNA	54	117	83	70	Y	11.46	12.99	5.33	10.17
BAG3	BAG3_HUMAN	BCL2-associated athanogene 3 (BAG3), mRNA	967	1280	1052	1054	N	33.08	170.1	27.82	26
BAG4	BAG4_HUMAN	BCL2-associated athanogene 4 (BAG4), transcript variant 1, mRNA	71	82	70	69	N	5.9	8.5	13.35	7.21
BAG5	BAG5_HUMAN	BCL2-associated athanogene 5 (BAG5), transcript variant 3, mRNA	208	225	204	239	N	12.55	21.88	10.73	8.02
BAG6	B4DZ12_HUMAN	BCL2-associated athanogene 6 (BAG6), transcript variant 6, mRNA	2676	3025	3603	3407	N	253.83	35.18	113.35	81.59
BAHCC1	BAHC1_HUMAN	BAH domain and coiled-coil containing 1 (BAHCC1), mRNA	111	93	72	77	N	10.17	10.48	6.74	1.2
BAHD1	BAHD1_HUMAN	bromo adjacent homology domain containing 1 (BAHD1), mRNA	134	117	115	125	N	21.78	18.35	8.84	3.79
BAI1	BAI1_HUMAN	brain-specific angiogenesis inhibitor 1 (BAI1), mRNA	14	10	12	22	N	3.38	3.28	2.91	4.7
BAI2	BAI2_HUMAN	brain-specific angiogenesis inhibitor 2 (BAI2), mRNA	14	13	15	16	N	0.88	4.63	1.53	2.73
BAI3	BAI3_HUMAN	brain-specific angiogenesis inhibitor 3 (BAI3), mRNA	11	3	4	1	N	2.65	1.2	0.88	0.88
BAIAP2	BAIP2_HUMAN	BAI1-associated protein 2 (BAIAP2), transcript variant 4, mRNA	312	361	250	228	N	34.14	68.69	11.05	22.38
BAIAP2L1	BI2L1_HUMAN	BAI1-associated protein 2-like 1 (BAIAP2L1), mRNA	63	37	42	32	N	6.36	5.9	10.59	2.4
BAIAP2L2	BI2L2_HUMAN	BAI1-associated protein 2-like 2 (BAIAP2L2), mRNA	7	2	2	2	N	3.21	0.88	0.67	0.88
BAIAP3	B4DRP1_HUMAN	BAI1-associated protein 3 (BAIAP3), transcript variant 1, mRNA	0	1	0	1	N	0.33	1.33	0	0.67
BAK1	BAK_HUMAN	BCL2-antagonist/killer 1 (BAK1), mRNA	77	103	69	65	N	3.61	0.88	7.37	5.51
BAMBI	BAMBI_HUMAN	BMP and activin membrane-bound inhibitor homolog (Xenopus laevis) (BAMBI), mRNA	16	22	41	25	N	1.2	3.67	0.88	5.57
BANF1	BAF_HUMAN	barrier to autointegration factor 1 (BANF1), transcript variant 2, mRNA	1464	1439	1337	1157	N	113.74	74.53	104.48	53.48
BANK1	BANK1_HUMAN	B-cell scaffold protein with ankyrin repeats 1 (BANK1), transcript variant 3, mRNA	1	0	0	1	N	0.67	0	0	1
BANP	F5GZM0_HUMAN	BTG3 associated nuclear protein (BANP), transcript variant 3, mRNA	118	111	47	57	Y	30.95	14	2.91	1.33
BAP1	BAP1_HUMAN	BRCA1 associated protein-1 (ubiquitin carboxy-terminal hydrolase) (BAP1), mRNA	1326	1465	1875	1771	N	25.44	65.85	60.85	63.85
BARD1	A0AVN2_HUMAN	BRCA1 associated RING domain 1 (BARD1), mRNA	31	34	38	47	N	4.81	4.51	6.56	13.8
BARHL2	BARH2_HUMAN	BarH-like homeobox 2 (BARHL2), mRNA	0	1	0	1	N	0	0.67	0	0.67
BARX2	BARX2_HUMAN	BARX homeobox 2 (BARX2), mRNA	2	0	0	0	N	1	0	0	0
BASP1	BASP1_HUMAN	brain abundant, membrane attached signal protein 1 (BASP1), mRNA	11	5	5	3	N	4.73	0.88	0.58	1.86
BATF	BATF_HUMAN	basic leucine zipper transcription factor, ATF-like (BATF), mRNA	6	8	6	5	N	1.76	1.15	1.67	1.67
BATF2	BATF2_HUMAN	basic leucine zipper transcription factor, ATF-like 2 (BATF2), mRNA	10	3	3	4	N	1.86	1.76	1.2	1.15
BATF3	BATF3_HUMAN	basic leucine zipper transcription factor, ATF-like 3 (BATF3), mRNA	6	1	1	4	N	1.76	1	0.58	1.2
BAX	BAX_HUMAN	BCL2-associated X protein (BAX), transcript variant alpha, mRNA	138	85	70	96	Y	9.53	7.81	1.67	9.91
BAZ1A	BAZ1A_HUMAN	bromodomain adjacent to zinc finger domain, 1A (BAZ1A), transcript variant 2, mRNA	256	197	188	198	N	15.3	15.71	14.15	14.47
BAZ1B	BAZ1B_HUMAN	bromodomain adjacent to zinc finger domain, 1B (BAZ1B), mRNA	1501	1069	1231	1330	N	58.4	46.83	28.9	23.52
BAZ2A	BAZ2A_HUMAN	bromodomain adjacent to zinc finger domain, 2A (BAZ2A), mRNA	846	749	719	797	N	59.19	15.96	15.32	32.54
BAZ2B	BAZ2B_HUMAN	bromodomain adjacent to zinc finger domain, 2B (BAZ2B), mRNA	157	128	126	147	N	13.78	6.49	5.36	11.84
BBC3	E9PAW3_HUMAN	BCL2 binding component 3 (BBC3), transcript variant 4, mRNA	19	19	10	12	N	2.96	2.08	0.88	3.93
BBIP1	BBIP1_HUMAN	BBSome interacting protein 1 (BBIP1), transcript variant 5, mRNA	398	358	320	293	N	12.78	30.2	4.04	4.67
BBOX1	BODG_HUMAN	butyrobetaine (gamma), 2-oxoglutarate dioxygenase (gamma-butyrobetaine hydroxylase) 1 (BBOX1), mRNA	136	142	193	6	N	127.11	76.54	138.04	2.08
BBS1	BBS1_HUMAN	Bardet-Biedl syndrome 1 (BBS1), mRNA	53	78	64	71	N	8.14	6.36	5.9	4.48
BBS10	BBS10_HUMAN	Bardet-Biedl syndrome 10 (BBS10), mRNA	102	109	118	113	N	4.81	8.14	15.5	4.93
BBS12	BBS12_HUMAN	Bardet-Biedl syndrome 12 (BBS12), transcript variant 2, mRNA	268	255	194	204	N	42.79	55.87	14.74	15.95
BBS2	BBS2_HUMAN	Bardet-Biedl syndrome 2 (BBS2), mRNA	509	579	473	492	N	43.8	66.08	19.38	19.1
BBS4	BBS4_HUMAN	Bardet-Biedl syndrome 4 (BBS4), transcript variant 1, mRNA	119	170	160	146	N	8.39	25.06	7.33	5.46
BBS5	BBS5_HUMAN	Bardet-Biedl syndrome 5 (BBS5), mRNA	111	211	225	140	Y	28.01	33.86	35.39	20.76
BBS7	BBS7_HUMAN	Bardet-Biedl syndrome 7 (BBS7), transcript variant 1, mRNA	130	117	121	118	N	12.34	10.33	1.2	14.66
BBS9	PTHB1_HUMAN	Bardet-Biedl syndrome 9 (BBS9), transcript variant 4, mRNA	35	30	20	27	N	5.17	6.24	1.86	1.53
BBX	BBX_HUMAN	bobby sox homolog (Drosophila) (BBX), transcript variant 2, mRNA	69	56	72	78	N	3.48	10.87	4.58	8.11
BCAM	BCAM_HUMAN	basal cell adhesion molecule (Lutheran blood group) (BCAM), transcript variant 1, mRNA	1712	660	551	568	N	608.2	20.67	28.18	43.09
BCAN	PGCB_HUMAN	brevican (BCAN), transcript variant 2, mRNA	6	5	3	6	N	0.88	0.88	0.33	2.4
BCAP29	BAP29_HUMAN	B-cell receptor-associated protein 29 (BCAP29), transcript variant 2, mRNA	224	221	223	233	N	10.07	6.08	11.7	8.25
BCAP31	B3KQ79_HUMAN	B-cell receptor-associated protein 31 (BCAP31), transcript variant 1, mRNA	873	1364	1325	1280	Y	104.37	27.82	61.49	93.55
BCAR1	E9PCV2_HUMAN	breast cancer anti-estrogen resistance 1 (BCAR1), transcript variant 7, mRNA	178	162	128	152	N	14.62	16.46	14.57	2.85
BCAR3	BCAR3_HUMAN	breast cancer anti-estrogen resistance 3 (BCAR3), mRNA	318	312	518	471	Y	20.18	51.2	27.5	63.93
BCAS1	BCAS1_HUMAN	breast carcinoma amplified sequence 1 (BCAS1), mRNA	1	1	0	1	N	0.58	0.58	0	0.33
BCAS2	B2R7W3_HUMAN	breast carcinoma amplified sequence 2 (BCAS2), mRNA	676	611	574	555	N	23.22	32.31	27.71	21.14
BCAS3	BCAS3_HUMAN	breast carcinoma amplified sequence 3 (BCAS3), transcript variant 2, mRNA	248	265	338	294	N	14.38	17.06	9.17	6.57
BCAT1	B3KY27_HUMAN	branched chain amino-acid transaminase 1, cytosolic (BCAT1), transcript variant 5, mRNA	5	2	3	2	N	1.73	0.88	0.33	1.2
BCAT2	BCAT2_HUMAN	branched chain amino-acid transaminase 2, mitochondrial (BCAT2), nuclear gene encoding mitochondrial protein, transcript variant a, mRNA	731	40	37	39	Y	239.9	6.69	2.6	3.71
BCCIP	BCCIP_HUMAN	BRCA2 and CDKN1A interacting protein (BCCIP), transcript variant B, mRNA	643	612	600	603	N	45.17	14.19	24.09	18.84
BCDIN3D	BN3D2_HUMAN	BCDIN3 domain containing (BCDIN3D), mRNA	78	61	61	75	N	7.45	7.06	3.53	2.52
BCHE	CHLE_HUMAN	butyrylcholinesterase (BCHE), mRNA	16	9	8	7	N	4.67	1.33	1.15	2
BCKDHA	ODBA_HUMAN	branched chain keto acid dehydrogenase E1, alpha polypeptide (BCKDHA), nuclear gene encoding mitochondrial protein, transcript variant 1, mRNA	4101	5056	4314	4194	N	169.99	138.86	52.54	105.68
BCKDHB	ODBB_HUMAN	branched chain keto acid dehydrogenase E1, beta polypeptide (BCKDHB), nuclear gene encoding mitochondrial protein, transcript variant 2, mRNA	1209	753	742	676	Y	75.24	58.01	41.7	29.41
BCKDK	A8MY43_HUMAN	branched chain ketoacid dehydrogenase kinase (BCKDK), nuclear gene encoding mitochondrial protein, transcript variant 1, mRNA	1284	1187	1074	936	N	23.67	75.37	25.57	38.7
BCL10	Q5VUF1_HUMAN	B-cell CLL/lymphoma 10 (BCL10), mRNA	76	54	44	45	N	7.26	3.79	6.64	3.76
BCL11A	D6W5D9_HUMAN	B-cell CLL/lymphoma 11A (zinc finger protein) (BCL11A), transcript variant 3, mRNA	17	10	8	17	N	3.33	1.53	2.33	2.6
BCL2	BCL2_HUMAN	B-cell CLL/lymphoma 2 (BCL2), nuclear gene encoding mitochondrial protein, transcript variant alpha, mRNA	39	15	16	15	N	1.86	2.6	1.86	2.6
BCL2A1	Q86W13_HUMAN	BCL2-related protein A1 (BCL2A1), transcript variant 1, mRNA	14	2	2	7	N	1.15	2	1.45	3.28
BCL2L1	Q5TE63_HUMAN	BCL2-like 1 (BCL2L1), nuclear gene encoding mitochondrial protein, transcript variant 2, mRNA	315	253	253	248	N	30.28	13.04	25.42	31.48
BCL2L11	B2L11_HUMAN	BCL2-like 11 (apoptosis facilitator) (BCL2L11), transcript variant 6, mRNA	26	9	6	11	N	4.58	2.03	2.65	3.38
BCL2L12	Q3SY13_HUMAN	BCL2-like 12 (proline rich) (BCL2L12), transcript variant 1, mRNA	100	80	65	74	N	15.63	17.32	5	7.8
BCL2L13	B2L13_HUMAN	BCL2-like 13 (apoptosis facilitator) (BCL2L13), nuclear gene encoding mitochondrial protein, mRNA	678	686	907	799	N	64.09	47.29	11.89	24.61
BCL2L14	B2L14_HUMAN	BCL2-like 14 (apoptosis facilitator) (BCL2L14), transcript variant 2, mRNA	1	1	0	1	N	0.67	0.67	0.33	0.58
BCL2L15	B2L15_HUMAN	BCL2-like 15 (BCL2L15), mRNA	34	19	13	16	N	5.84	2.03	3.18	2.85
BCL2L2	B2CL2_HUMAN	BCL2-like 2 (BCL2L2), transcript variant 2, mRNA	62	96	95	88	N	5.57	8.41	13.23	6.89
BCL3	BCL3_HUMAN	B-cell CLL/lymphoma 3 (BCL3), mRNA	120	66	46	73	Y	6.06	3.38	7.26	4.67
BCL6	B8PSA7_HUMAN	B-cell CLL/lymphoma 6 (BCL6), transcript variant 1, mRNA	2369	3248	4138	3167	Y	377.23	409.89	228.57	169.84
BCL6B	A8KA13_HUMAN	B-cell CLL/lymphoma 6, member B (BCL6B), mRNA	68	79	44	85	N	9.02	3.71	3.18	21.66
BCL7A	BCL7A_HUMAN	B-cell CLL/lymphoma 7A (BCL7A), transcript variant 2, mRNA	151	147	166	159	N	39.31	12.06	23.14	7.22
BCL7B	BCL7B_HUMAN	B-cell CLL/lymphoma 7B (BCL7B), transcript variant 1, mRNA	240	241	250	292	N	9.26	10.73	1.73	19.72
BCL7C	BCL7C_HUMAN	B-cell CLL/lymphoma 7C (BCL7C), mRNA	30	15	14	20	N	4.93	2.52	2.03	0.88
BCL9	BCL9_HUMAN	B-cell CLL/lymphoma 9 (BCL9), mRNA	232	136	106	152	Y	32.93	8.45	16.48	23.13
BCL9L	BCL9L_HUMAN	B-cell CLL/lymphoma 9-like (BCL9L), mRNA	753	654	663	725	N	24.59	85.88	39.68	19.7
BCLAF1	BCLF1_HUMAN	BCL2-associated transcription factor 1 (BCLAF1), transcript variant 2, mRNA	584	470	487	533	N	61.19	43.47	38.43	32.75
BCMO1	BCDO1_HUMAN	beta-carotene 15,15'-monooxygenase 1 (BCMO1), mRNA	1	1	1	1	N	0.33	0.67	0.67	0.67
BCO2	Q8IUS0_HUMAN	beta-carotene oxygenase 2 (BCO2), transcript variant 2, mRNA	50	90	54	61	N	4.93	16.33	9.94	15.88
BCOR	BCOR_HUMAN	BCL6 corepressor (BCOR), transcript variant 5, mRNA	189	156	137	170	N	14.08	16.91	6.56	26.56
BCORL1	BCORL_HUMAN	BCL6 corepressor-like 1 (BCORL1), mRNA	202	204	159	173	N	25.21	13.87	25.3	3.51
BCR	BCR_HUMAN	breakpoint cluster region (BCR), transcript variant 1, mRNA	350	309	358	365	N	24.44	8.54	14.29	23.07
BCS1L	BCS1_HUMAN	BCS1-like (S. cerevisiae) (BCS1L), nuclear gene encoding mitochondrial protein, transcript variant 2, mRNA	300	423	324	309	N	26.58	30.86	7.88	15.63
BDH1	BDH_HUMAN	3-hydroxybutyrate dehydrogenase, type 1 (BDH1), nuclear gene encoding mitochondrial protein, transcript variant 3, mRNA	1744	2699	2821	2204	Y	297.25	305.22	311.62	93.12
BDH2	BDH2_HUMAN	3-hydroxybutyrate dehydrogenase, type 2 (BDH2), mRNA	102	194	87	101	Y	11.61	18.9	1.33	12.06
BDKRB2	BKRB2_HUMAN	bradykinin receptor B2 (BDKRB2), mRNA	10	6	6	14	N	4.63	1	2.03	5.04
BDNF	BDNF_HUMAN	brain-derived neurotrophic factor (BDNF), transcript variant 9, mRNA	0	1	0	1	N	0	1	0	0.67
BDP1	BDP1_HUMAN	B double prime 1, subunit of RNA polymerase III transcription initiation factor IIIB (BDP1), mRNA	222	235	275	278	N	16.95	21.76	30.51	12.47
BEAN1	BEAN1_HUMAN	brain expressed, associated with NEDD4, 1 (BEAN1), transcript variant 2, mRNA	8	4	5	9	N	0.33	1.45	1.45	0.88
BECN1	BECN1_HUMAN	beclin 1, autophagy related (BECN1), mRNA	418	383	447	381	N	32.72	6.33	15.95	27.39
BEGAIN	BEGIN_HUMAN	brain-enriched guanylate kinase-associated homolog (rat) (BEGAIN), transcript variant 2, mRNA	2	1	1	2	N	1.2	1	1	0.88
BEND3	BEND3_HUMAN	BEN domain containing 3 (BEND3), mRNA	19	10	12	20	N	2.91	1.67	3.06	2.19
BEND5	BEND5_HUMAN	BEN domain containing 5 (BEND5), mRNA	33	39	49	53	N	5.61	11.67	1.73	7.06
BEND6	BEND6_HUMAN	BEN domain containing 6 (BEND6), mRNA	1	0	2	1	N	0.88	0	0.88	0.33
BEND7	BEND7_HUMAN	BEN domain containing 7 (BEND7), transcript variant 2, mRNA	30	16	29	19	N	2	1.33	3.51	0.88
BEST1	BEST1_HUMAN	bestrophin 1 (BEST1), transcript variant 1, mRNA	18	4	1	6	N	4.37	1.53	0.58	4.84
BEST3	B5MDI8_HUMAN	bestrophin 3 (BEST3), transcript variant 2, mRNA	1	2	2	1	N	0.67	1	1.33	0.88
BET1	Q53XK0_HUMAN	blocked early in transport 1 homolog (S. cerevisiae) (BET1), mRNA	207	230	214	200	N	13.35	18.1	8.11	4.62
BEX1	BEX1_HUMAN	brain expressed, X-linked 1 (BEX1), mRNA	92	51	46	62	N	19.92	9.26	3.53	5.24
BEX2	BEX2_HUMAN	brain expressed X-linked 2 (BEX2), transcript variant 3, mRNA	101	74	53	61	Y	8.41	8	9.02	4.63
BEX4	BEX4_HUMAN	brain expressed, X-linked 4 (BEX4), transcript variant 2, mRNA	8	5	4	4	N	3.18	0.33	1.45	1.73
BEX5	BEX5_HUMAN	brain expressed, X-linked 5 (BEX5), transcript variant 2, mRNA	0	1	2	0	N	0	0.67	0.67	0
BFAR	BFAR_HUMAN	bifunctional apoptosis regulator (BFAR), mRNA	634	598	735	684	N	25.06	40.13	39.37	30.01
BFSP1	B7Z999_HUMAN	beaded filament structural protein 1, filensin (BFSP1), transcript variant 2, mRNA	4	0	3	1	N	0.58	0	1.53	0.58
BGLAP	OSTCN_HUMAN	bone gamma-carboxyglutamate (gla) protein (BGLAP), mRNA	6	3	5	4	N	1.76	0	0.88	0.33
BGN	PGS1_HUMAN	biglycan (BGN), mRNA	170	180	178	188	N	18.56	12.17	17.01	1.45
BHLHA15	BHA15_HUMAN	basic helix-loop-helix family, member a15 (BHLHA15), mRNA	1	0	0	0	N	0.67	0	0	0
BHLHB9	BHLH9_HUMAN	basic helix-loop-helix domain containing, class B, 9 (BHLHB9), transcript variant 2, mRNA	50	33	60	64	N	5.84	4.63	3.76	9.68
BHLHE40	BHE40_HUMAN	basic helix-loop-helix family, member e40 (BHLHE40), mRNA	184	224	44	239	Y	52.68	48.38	3.84	64.94
BHLHE41	Q8TAT1_HUMAN	basic helix-loop-helix family, member e41 (BHLHE41), mRNA	103	97	173	168	Y	6.96	12.5	15.63	8.08
BHMT	BHMT1_HUMAN	betaine--homocysteine S-methyltransferase (BHMT), mRNA	4	1	2	1	N	1.53	0.58	1.67	0.88
BHMT2	BHMT2_HUMAN	betaine--homocysteine S-methyltransferase 2 (BHMT2), transcript variant 1, mRNA	1	0	0	0	N	0.67	0	0	0
BICC1	BICC1_HUMAN	bicaudal C homolog 1 (Drosophila) (BICC1), mRNA	23	15	17	23	N	1.45	6.23	2.6	6.51
BICD1	BICD1_HUMAN	bicaudal D homolog 1 (Drosophila) (BICD1), transcript variant 2, mRNA	1	3	2	3	N	0.67	2.52	0.67	1.73
BICD2	Q96FU2_HUMAN	bicaudal D homolog 2 (Drosophila) (BICD2), transcript variant 1, mRNA	238	219	231	279	N	23.18	12.47	15.07	5.55
BID	B2ZP79_HUMAN	BH3 interacting domain death agonist (BID), transcript variant 2, mRNA	20	22	32	25	N	3.93	1.53	2.08	1.53
BIN1	BIN1_HUMAN	bridging integrator 1 (BIN1), transcript variant 8, mRNA	1200	823	863	797	Y	127.47	12.17	40.13	12.34
BIN2	BIN2_HUMAN	bridging integrator 2 (BIN2), mRNA	78	31	29	54	N	8.95	0.58	5.36	22.38
BIN3	BIN3_HUMAN	bridging integrator 3 (BIN3), mRNA	48	48	47	45	N	9.53	4.06	5.49	3.18
BIRC2	BIRC2_HUMAN	baculoviral IAP repeat containing 2 (BIRC2), mRNA	466	411	381	386	N	6.94	23.8	33.05	23.33
BIRC3	BIRC3_HUMAN	baculoviral IAP repeat containing 3 (BIRC3), transcript variant 2, mRNA	1060	521	255	396	Y	128.01	70.38	25.01	29.16
BIRC5	BIRC5_HUMAN	baculoviral IAP repeat containing 5 (BIRC5), transcript variant 1, mRNA	8	15	47	6	N	1.2	3.84	29.9	1.33
BIRC6	BIRC6_HUMAN	baculoviral IAP repeat containing 6 (BIRC6), mRNA	901	777	925	901	N	17.32	13.17	20.21	40.34
BIRC7	BIRC7_HUMAN	baculoviral IAP repeat containing 7 (BIRC7), transcript variant 2, mRNA	0	1	0	1	N	0	0.58	0	0.58
BIVM	BIVM_HUMAN	basic, immunoglobulin-like variable motif containing (BIVM), transcript variant 1, mRNA	125	118	105	106	N	10.84	2.85	12.12	2.33
BLCAP	BLCAP_HUMAN	bladder cancer associated protein (BLCAP), transcript variant 1, mRNA	955	777	678	688	N	99.1	51.8	3.21	23.73
BLM	BLM_HUMAN	Bloom syndrome, RecQ helicase-like (BLM), mRNA	11	14	12	9	N	4.37	1.86	4.06	0.88
BLMH	BLMH_HUMAN	bleomycin hydrolase (BLMH), mRNA	258	271	267	294	N	2.96	8.95	14.73	19.38
BLNK	BLNK_HUMAN	B-cell linker (BLNK), transcript variant 1, mRNA	140	287	284	236	N	72.49	68.11	26.74	16.95
BLOC1S1	BL1S1_HUMAN	biogenesis of lysosomal organelles complex-1, subunit 1 (BLOC1S1), transcript variant 1, mRNA	626	652	445	461	N	65.83	20.66	11.62	23.31
BLOC1S2	BL1S2_HUMAN	biogenesis of lysosomal organelles complex-1, subunit 2 (BLOC1S2), transcript variant 1, mRNA	115	114	94	105	N	7.31	10.58	10.12	6.66
BLOC1S3	BL1S3_HUMAN	biogenesis of lysosomal organelles complex-1, subunit 3 (BLOC1S3), mRNA	95	67	46	60	N	17.37	9.49	5.04	7.69
BLVRA	BIEA_HUMAN	biliverdin reductase A (BLVRA), transcript variant 1, mRNA	37	13	15	18	N	2.67	3.28	3.84	1.2
BLVRB	BLVRB_HUMAN	biliverdin reductase B (flavin reductase (NADPH)) (BLVRB), mRNA	1008	1292	1181	1239	N	127.01	124.39	105.09	54.77
BLZF1	GO45_HUMAN	basic leucine zipper nuclear factor 1 (BLZF1), mRNA	131	117	109	116	N	10.71	13.67	9.91	7.8
BMF	BMF_HUMAN	Bcl2 modifying factor (BMF), transcript variant 1, mRNA	31	11	8	15	N	8.08	1.86	1.76	3.53
BMI1	BMI1_HUMAN	BMI1 polycomb ring finger oncogene (BMI1), mRNA	464	381	395	437	N	47.92	17.29	5.78	12.2
BMP1	BMP1_HUMAN	bone morphogenetic protein 1 (BMP1), transcript variant 3, mRNA	811	724	1144	1034	Y	89.67	68.68	51.63	33.23
BMP2	BMP2_HUMAN	bone morphogenetic protein 2 (BMP2), mRNA	8	5	4	2	N	0.88	2.91	1.2	0.58
BMP2K	BMP2K_HUMAN	BMP2 inducible kinase (BMP2K), transcript variant 2, mRNA	131	169	230	255	Y	39.49	25.01	29.95	14.53
BMP3	BMP3_HUMAN	bone morphogenetic protein 3 (BMP3), mRNA	54	45	44	45	N	12.22	13.2	0.88	10.54
BMP4	BMP4_HUMAN	bone morphogenetic protein 4 (BMP4), transcript variant 1, mRNA	65	40	46	44	N	12	3.18	0.88	11.89
BMP5	BMP5_HUMAN	bone morphogenetic protein 5 (BMP5), mRNA	62	44	49	55	N	4.63	2.52	5.24	2.52
BMP6	Q4VBA3_HUMAN	bone morphogenetic protein 6 (BMP6), mRNA	43	65	78	90	N	6.33	2.6	4.58	2.19
BMP7	A8K571_HUMAN	bone morphogenetic protein 7 (BMP7), mRNA	4	3	3	2	N	0.67	1.86	2.19	0.58
BMP8A	BMP8A_HUMAN	bone morphogenetic protein 8a (BMP8A), mRNA	3	0	3	1	N	1.76	0.33	0.33	0.33
BMP8B	BMP8B_HUMAN	bone morphogenetic protein 8b (BMP8B), mRNA	3	2	5	2	N	0.58	1.2	1.15	0.33
BMPER	BMPER_HUMAN	BMP binding endothelial regulator (BMPER), mRNA	14	10	8	11	N	2.73	2.03	0.88	0.33
BMPR1A	BMR1A_HUMAN	bone morphogenetic protein receptor, type IA (BMPR1A), mRNA	187	150	173	173	N	5.61	7.02	9.68	9.91
BMPR1B	BMR1B_HUMAN	bone morphogenetic protein receptor, type IB (BMPR1B), mRNA	10	7	8	8	N	3.06	1.45	1.45	2.4
BMPR2	BMPR2_HUMAN	bone morphogenetic protein receptor, type II (serine/threonine kinase) (BMPR2), mRNA	83	62	97	99	N	5.69	8.89	19.16	8.74
BMS1	BMS1_HUMAN	BMS1 homolog, ribosome assembly protein (yeast) (BMS1), mRNA	526	512	524	477	N	23.29	16.04	10.49	8.33
BMX	BMX_HUMAN	BMX non-receptor tyrosine kinase (BMX), transcript variant 1, mRNA	8	5	7	5	N	2.65	0.88	1.2	2.85
BNC2	BNC2_HUMAN	basonuclin 2 (BNC2), mRNA	28	23	40	42	N	9.24	2.19	6.33	7.06
BNIP1	SEC20_HUMAN	BCL2/adenovirus E1B 19kDa interacting protein 1 (BNIP1), transcript variant BNIP1, mRNA	124	172	191	145	Y	22.28	17.74	9.61	11.2
BNIP2	BNIP2_HUMAN	BCL2/adenovirus E1B 19kDa interacting protein 2 (BNIP2), mRNA	295	313	297	285	N	17.29	21.66	19.43	15.56
BNIP3	BNIP3_HUMAN	BCL2/adenovirus E1B 19kDa interacting protein 3 (BNIP3), nuclear gene encoding mitochondrial protein, mRNA	1635	1236	1800	1848	N	213.91	196.85	140.48	28.95
BNIP3L	Q6IBV1_HUMAN	BCL2/adenovirus E1B 19kDa interacting protein 3-like (BNIP3L), mRNA	2865	2946	3909	3720	N	68.49	84.51	100.71	135.47
BNIPL	BNIPL_HUMAN	BCL2/adenovirus E1B 19kD interacting protein like (BNIPL), transcript variant 2, mRNA	17	9	4	9	N	3.84	2.08	1.33	2.6
BOC	Q96DN7_HUMAN	Boc homolog (mouse) (BOC), mRNA	162	76	91	91	Y	36.46	5.67	2.73	1.15
BOD1	BOD1_HUMAN	biorientation of chromosomes in cell division 1 (BOD1), transcript variant 1, mRNA	66	64	51	47	N	9.26	2.89	1.53	5.55
BOD1L	BOD1L_HUMAN	biorientation of chromosomes in cell division 1-like (BOD1L), mRNA	554	418	432	487	N	48.21	15.31	13.01	29.1
BOK	BOK_HUMAN	BCL2-related ovarian killer (BOK), mRNA	9	4	5	6	N	3.93	2.4	1.45	2.08
BOLA1	BOLA1_HUMAN	bolA homolog 1 (E. coli) (BOLA1), mRNA	202	202	216	182	N	35.22	29.36	20.42	21.65
BOLA3	BOLA3_HUMAN	bolA homolog 3 (E. coli) (BOLA3), transcript variant 1, mRNA	722	832	786	702	N	51.28	50.68	11.32	32.72
BOP1	BOP1_HUMAN	block of proliferation 1 (BOP1), mRNA	541	581	565	598	N	35.91	46.93	48.22	16.76
BORA	BORA_HUMAN	bora, aurora kinase A activator (BORA), mRNA	27	18	15	15	N	2.52	1.45	0.88	2.19
BPGM	PMGE_HUMAN	2,3-bisphosphoglycerate mutase (BPGM), transcript variant 1, mRNA	140	259	405	387	Y	54.11	22.07	33.41	23.41
BPHL	BPHL_HUMAN	biphenyl hydrolase-like (serine hydrolase) (BPHL), transcript variant 1, mRNA	546	887	683	661	Y	12.33	31.76	35.47	36.04
BPIFB1	LPLC1_HUMAN	BPI fold containing family B, member 1 (BPIFB1), mRNA	129	161	211	236	N	32.05	13.86	20.26	95.19
BPNT1	BPNT1_HUMAN	3'(2'), 5'-bisphosphate nucleotidase 1 (BPNT1), mRNA	884	1091	1406	1334	Y	180.3	41.67	81.96	39.75
BPTF	BPTF_HUMAN	bromodomain PHD finger transcription factor (BPTF), transcript variant 1, mRNA	376	318	282	316	N	30.53	11.37	16.23	30.07
BRAF	BRAF_HUMAN	v-raf murine sarcoma viral oncogene homolog B1 (BRAF), mRNA	135	138	151	157	N	16.17	6.35	15.63	6.66
BRAP	Q59H81_HUMAN	BRCA1 associated protein (BRAP), mRNA	219	211	292	293	N	40.29	13.35	7.22	16.37
BRAT1	BRAT1_HUMAN	BRCA1-associated ATM activator 1 (BRAT1), mRNA	163	154	131	142	N	18.03	12.17	13.8	6.36
BRCA1	Q1RMC1_HUMAN	breast cancer 1, early onset (BRCA1), transcript variant 4, mRNA	1	0	1	0	N	0.67	0	0.33	0
BRCA2	BRCA2_HUMAN	breast cancer 2, early onset (BRCA2), mRNA	5	2	1	0	N	0.58	1.15	0.33	0.33
BRCC3	BRCC3_HUMAN	BRCA1/BRCA2-containing complex, subunit 3 (BRCC3), transcript variant 3, mRNA	140	160	152	166	N	18.17	11.29	6.81	5.55
BRD1	BRD1_HUMAN	bromodomain containing 1 (BRD1), mRNA	430	416	445	523	N	5.36	14	13.23	28.03
BRD2	Q658Y7_HUMAN	bromodomain containing 2 (BRD2), transcript variant 2, mRNA	978	1041	781	966	N	68.8	32.95	5.51	8.72
BRD3	BRD3_HUMAN	bromodomain containing 3 (BRD3), mRNA	177	145	122	139	N	22.93	21.7	8.17	8.89
BRD4	Q4G0X8_HUMAN	bromodomain containing 4 (BRD4), transcript variant short, mRNA	469	404	408	436	N	29.02	22.5	30.6	12.39
BRD7	BRD7_HUMAN	bromodomain containing 7 (BRD7), transcript variant 2, mRNA	818	929	1036	944	N	71.99	28.49	39.75	52.87
BRD8	BRD8_HUMAN	bromodomain containing 8 (BRD8), transcript variant 1, mRNA	483	334	336	354	N	58.43	20.03	17.27	30.92
BRD9	B4DMQ2_HUMAN	bromodomain containing 9 (BRD9), transcript variant 1, mRNA	569	577	573	506	N	47.06	14.29	12.12	26
BRE	BRE_HUMAN	brain and reproductive organ-expressed (TNFRSF1A modulator) (BRE), transcript variant 3, mRNA	528	399	381	359	N	21.71	31.8	3.61	4.1
BRF1	TF3B_HUMAN	BRF1 homolog, subunit of RNA polymerase III transcription initiation factor IIIB (S. cerevisiae) (BRF1), transcript variant 1, mRNA	175	165	202	204	N	8.09	6.93	11.72	15.19
BRF2	BRF2_HUMAN	BRF2, subunit of RNA polymerase III transcription initiation factor, BRF1-like (BRF2), mRNA	63	77	64	64	N	6.69	11.62	2.67	5.84
BRI3	BRI3_HUMAN	brain protein I3 (BRI3), transcript variant 1, mRNA	375	589	386	421	Y	36.68	54.08	24.61	37.08
BRI3BP	BRI3B_HUMAN	BRI3 binding protein (BRI3BP), mRNA	53	149	110	157	Y	21.57	34.39	7.02	25.21
BRIP1	FANCJ_HUMAN	BRCA1 interacting protein C-terminal helicase 1 (BRIP1), mRNA	12	13	13	17	N	5.46	0.58	0.58	3.79
BRIX1	BRX1_HUMAN	BRX1, biogenesis of ribosomes, homolog (S. cerevisiae) (BRIX1), mRNA	333	331	285	213	Y	23.18	7.31	8.69	16.33
BRK1	BRK1_HUMAN	BRICK1, SCAR/WAVE actin-nucleating complex subunit (BRK1), mRNA	380	347	354	351	N	10.69	7.84	22.58	1.45
BRMS1	BRMS1_HUMAN	breast cancer metastasis suppressor 1 (BRMS1), transcript variant 1, mRNA	194	136	164	164	N	14.99	8.62	1.45	3.06
BRMS1L	BRM1L_HUMAN	breast cancer metastasis-suppressor 1-like (BRMS1L), mRNA	82	86	83	64	N	5.29	8.35	5.55	5.61
BROX	BROX_HUMAN	BRO1 domain and CAAX motif containing (BROX), mRNA	280	201	264	256	N	11.55	15.34	8.17	0.88
BRP44	BR44_HUMAN	brain protein 44 (BRP44), transcript variant 2, mRNA	1917	2549	2670	2464	N	280.85	156.63	122.4	62.96
BRP44L	BR44L_HUMAN	brain protein 44-like (BRP44L), mRNA	2086	2673	2898	2740	N	312.25	81.94	155.69	84.92
BRPF1	BRPF1_HUMAN	bromodomain and PHD finger containing, 1 (BRPF1), transcript variant 2, mRNA	246	279	256	330	N	15.17	29.81	6.89	7.94
BRPF3	BRPF3_HUMAN	bromodomain and PHD finger containing, 3 (BRPF3), mRNA	211	169	187	242	N	38.08	17.07	12.81	12.33
BRSK1	BRSK1_HUMAN	BR serine/threonine kinase 1 (BRSK1), mRNA	6	2	1	3	N	1.53	0.33	1	1.73
BRSK2	BRSK2_HUMAN	BR serine/threonine kinase 2 (BRSK2), mRNA	1	1	1	1	N	0.67	1	0.88	0.58
BRWD1	BRWD1_HUMAN	bromodomain and WD repeat domain containing 1 (BRWD1), transcript variant 2, mRNA	393	386	360	426	N	40.84	34.59	13.12	16.23
BRWD3	BRWD3_HUMAN	bromodomain and WD repeat domain containing 3 (BRWD3), mRNA	90	61	55	66	N	5.57	5.51	3.28	3.51
BSCL2	BSCL2_HUMAN	Berardinelli-Seip congenital lipodystrophy 2 (seipin) (BSCL2), transcript variant 3, mRNA	876	1413	1313	1508	Y	99.93	96.34	155.51	133.74
BSDC1	B4DMS7_HUMAN	BSD domain containing 1 (BSDC1), transcript variant 2, mRNA	363	446	509	549	Y	56.56	34.31	18.77	32.19
BSG	Q54A51_HUMAN	basigin (Ok blood group) (BSG), transcript variant 1, mRNA	3380	3470	4122	3955	N	175.03	244.33	104.34	408.3
BSN	BSN_HUMAN	bassoon (presynaptic cytomatrix protein) (BSN), mRNA	20	14	28	26	N	6.23	4.81	4.51	3.06
BSPRY	BSPRY_HUMAN	B-box and SPRY domain containing (BSPRY), mRNA	55	46	59	59	N	7.45	7.51	9.85	4.58
BST1	BST1_HUMAN	bone marrow stromal cell antigen 1 (BST1), mRNA	154	243	213	173	Y	11.53	18.22	3.46	6.17
BST2	BST2_HUMAN	bone marrow stromal cell antigen 2 (BST2), mRNA	175	116	61	118	N	54.69	43.14	14.08	3
BSX	BSH_HUMAN	brain-specific homeobox (BSX), mRNA	1	3	4	3	N	0.88	0.33	2.67	0.88
BTAF1	Q2M1V9_HUMAN	BTAF1 RNA polymerase II, B-TFIID transcription factor-associated, 170kDa (Mot1 homolog, S. cerevisiae) (BTAF1), mRNA	343	289	258	298	N	19.01	14.77	8.84	12.98
BTBD1	A6NMI8_HUMAN	BTB (POZ) domain containing 1 (BTBD1), transcript variant 1, mRNA	335	337	424	384	N	29.14	7.51	8.54	8.29
BTBD10	BTBDA_HUMAN	BTB (POZ) domain containing 10 (BTBD10), mRNA	60	105	98	110	Y	6.17	5.78	5.2	4.73
BTBD11	BTBDB_HUMAN	BTB (POZ) domain containing 11 (BTBD11), transcript variant b, mRNA	13	5	15	11	N	2.31	1.15	4.41	3.18
BTBD19	BTBDJ_HUMAN	BTB (POZ) domain containing 19 (BTBD19), mRNA	25	28	26	29	N	3.71	3.79	4.91	4.04
BTBD2	BTBD2_HUMAN	BTB (POZ) domain containing 2 (BTBD2), mRNA	406	396	410	391	N	36.79	21.53	28.43	4.41
BTBD3	BTBD3_HUMAN	BTB (POZ) domain containing 3 (BTBD3), transcript variant 2, mRNA	108	101	130	133	N	16.02	16.91	3.51	15.38
BTBD6	BTBD6_HUMAN	BTB (POZ) domain containing 6 (BTBD6), mRNA	275	273	330	357	N	26.81	6.66	12.72	7.51
BTBD7	BTBD7_HUMAN	BTB (POZ) domain containing 7 (BTBD7), transcript variant 1, mRNA	62	50	48	55	N	9.21	2.6	1	5.24
BTBD9	BTBD9_HUMAN	BTB (POZ) domain containing 9 (BTBD9), transcript variant 4, mRNA	144	158	194	187	N	16.76	2.6	9.61	10.53
BTC	BTC_HUMAN	betacellulin (BTC), mRNA	2	2	0	2	N	0.58	1.53	0	0.58
BTD	BTD_HUMAN	biotinidase (BTD), mRNA	213	275	200	278	N	31.76	3.38	7.88	9.45
BTF3	BTF3_HUMAN	basic transcription factor 3 (BTF3), transcript variant 2, mRNA	2713	2743	2427	2332	N	131.64	120.4	77.98	83.91
BTF3L4	BT3L4_HUMAN	basic transcription factor 3-like 4 (BTF3L4), transcript variant 1, mRNA	280	358	350	324	N	26.54	8.09	22.06	35.69
BTG1	Q6IBC8_HUMAN	B-cell translocation gene 1, anti-proliferative (BTG1), mRNA	329	254	178	238	Y	35.35	18.45	12.44	14
BTG2	BTG2_HUMAN	BTG family, member 2 (BTG2), mRNA	162	155	46	165	N	70.6	50.64	1.67	29.26
BTG3	BTG3_HUMAN	BTG family, member 3 (BTG3), transcript variant 2, mRNA	206	144	126	153	N	45.58	22.17	5.51	4.93
BTK	BTK_HUMAN	Bruton agammaglobulinemia tyrosine kinase (BTK), mRNA	75	69	31	45	N	2.85	10.17	5	10.02
BTLA	BTLA_HUMAN	B and T lymphocyte associated (BTLA), transcript variant 1, mRNA	3	2	1	3	N	1.53	1	0.67	2.19
BTN1A1	BT1A1_HUMAN	butyrophilin, subfamily 1, member A1 (BTN1A1), mRNA	32	46	45	43	N	8.41	10.35	5.84	2.52
BTN2A1	BT2A1_HUMAN	butyrophilin, subfamily 2, member A1 (BTN2A1), transcript variant 3, mRNA	35	55	41	47	N	2.91	10.27	8.69	8.57
BTN2A2	A6NM84_HUMAN	butyrophilin, subfamily 2, member A2 (BTN2A2), transcript variant 3, mRNA	17	26	18	12	N	2.08	5.9	4.18	3.71
BTN3A1	A8K547_HUMAN	butyrophilin, subfamily 3, member A1 (BTN3A1), transcript variant 3, mRNA	31	66	61	58	N	9.35	4.91	11.22	12.5
BTN3A2	B4DRT7_HUMAN	butyrophilin, subfamily 3, member A2 (BTN3A2), transcript variant 1, mRNA	17	27	20	22	N	1.33	7.62	4.48	5.84
BTN3A3	E9PCP5_HUMAN	butyrophilin, subfamily 3, member A3 (BTN3A3), transcript variant 2, mRNA	172	261	223	253	N	27.43	35.22	46.83	69.26
BTNL9	Q8N324_HUMAN	butyrophilin-like 9 (BTNL9), mRNA	2148	1517	1422	1306	Y	303.86	134.52	154.61	60.37
BTRC	Q5W141_HUMAN	beta-transducin repeat containing (BTRC), transcript variant 1, mRNA	75	74	100	94	N	3.53	3.28	5.78	3.61
BUB1	BUB1_HUMAN	budding uninhibited by benzimidazoles 1 homolog (yeast) (BUB1), mRNA	628	620	613	695	N	41.24	54.88	27.24	9.5
BUB1B	BUB1B_HUMAN	budding uninhibited by benzimidazoles 1 homolog beta (yeast) (BUB1B), mRNA	4	3	8	4	N	1.2	0.88	2.4	1.67
BUB3	BUB3_HUMAN	budding uninhibited by benzimidazoles 3 homolog (yeast) (BUB3), transcript variant 2, mRNA	354	444	368	387	N	29.42	22.85	9.35	17.36
BUD13	BUD13_HUMAN	BUD13 homolog (S. cerevisiae) (BUD13), transcript variant 1, mRNA	141	141	84	128	Y	6.03	23.24	4.1	7.42
BUD31	BUD31_HUMAN	BUD31 homolog (S. cerevisiae) (BUD31), mRNA	618	574	638	584	N	8.41	16.05	40.32	13.04
BVES	POPD1_HUMAN	blood vessel epicardial substance (BVES), transcript variant C, mRNA	7	10	12	31	N	3.48	4.04	0.58	0.88
BYSL	BYST_HUMAN	bystin-like (BYSL), mRNA	95	106	89	103	N	8.72	12.81	5.36	21.15
BZRAP1	A7E2C5_HUMAN	benzodiazapine receptor (peripheral) associated protein 1 (BZRAP1), transcript variant 1, mRNA	95	72	90	83	N	6.36	6.17	8.84	1.45
BZW1	B4DLZ8_HUMAN	basic leucine zipper and W2 domains 1 (BZW1), transcript variant 4, mRNA	1120	1377	1543	1603	N	95.19	98.5	136.08	68.09
BZW2	BZW2_HUMAN	basic leucine zipper and W2 domains 2 (BZW2), transcript variant 2, mRNA	267	204	159	179	Y	20.8	18.84	17.65	10.74
C10orf10	B2R6A1_HUMAN	chromosome 10 open reading frame 10 (C10orf10), mRNA	200	218	79	294	Y	70.74	18.04	14.33	52.92
C10orf105	CJ105_HUMAN	chromosome 10 open reading frame 105 (C10orf105), transcript variant 1, mRNA	65	71	71	64	N	5.81	8.39	9.33	7.42
C10orf107	CJ107_HUMAN	chromosome 10 open reading frame 107 (C10orf107), mRNA	30	29	28	35	N	3.38	2.89	11.02	6.56
C10orf11	CJ011_HUMAN	chromosome 10 open reading frame 11 (C10orf11), mRNA	105	107	103	103	N	7.54	6.03	10.27	1.2
C10orf118	CJ118_HUMAN	chromosome 10 open reading frame 118 (C10orf118), mRNA	110	72	118	126	Y	9.84	8.25	16.67	9.5
C10orf12	CJ012_HUMAN	chromosome 10 open reading frame 12 (C10orf12), mRNA	27	23	27	37	N	1.86	6.57	3.76	6.64
C10orf137	EDRF1_HUMAN	chromosome 10 open reading frame 137 (C10orf137), transcript variant 2, mRNA	354	317	275	305	N	41.61	22.93	38.6	16.29
C10orf140	E9PAX1_HUMAN	chromosome 10 open reading frame 140 (C10orf140), mRNA	1	2	4	3	N	0.67	0.58	1.33	0.88
C10orf2	PEO1_HUMAN	chromosome 10 open reading frame 2 (C10orf2), transcript variant 1, mRNA	313	358	336	322	N	27.17	44.49	11.15	17.25
C10orf26	OPA1L_HUMAN	chromosome 10 open reading frame 26 (C10orf26), transcript variant 1, mRNA	296	290	319	300	N	14.84	13.61	28.83	9.82
C10orf28	Q4KMY3_HUMAN	chromosome 10 open reading frame 28 (C10orf28), mRNA	103	72	48	77	Y	12.88	4.51	7.64	9.02
C10orf32	CJ032_HUMAN	chromosome 10 open reading frame 32 (C10orf32), transcript variant 2, mRNA	32	28	33	37	N	1.67	1.86	6.33	1.73
C10orf35	CJ035_HUMAN	chromosome 10 open reading frame 35 (C10orf35), mRNA	18	30	37	38	N	5.36	3.48	0.33	4.33
C10orf46	CJ046_HUMAN	chromosome 10 open reading frame 46 (C10orf46), mRNA	70	71	91	77	N	4.62	4.1	1.86	6.33
C10orf47	CJ047_HUMAN	chromosome 10 open reading frame 47 (C10orf47), mRNA	11	14	35	30	N	3.48	2.65	3.18	2.33
C10orf54	GI24_HUMAN	chromosome 10 open reading frame 54 (C10orf54), mRNA	261	343	426	437	Y	46.98	37.72	32.33	56.08
C10orf58	CJ058_HUMAN	chromosome 10 open reading frame 58 (C10orf58), transcript variant 4, mRNA	1592	1080	1196	1166	N	173.28	76.73	122.11	150.78
C10orf62	CJ062_HUMAN	chromosome 10 open reading frame 62 (C10orf62), mRNA	1	1	1	2	N	0.58	0.67	0.67	2
C10orf71	CJ071_HUMAN	chromosome 10 open reading frame 71 (C10orf71), transcript variant 1, mRNA	19	0	3	2	N	6.96	0	3	1.67
C10orf76	CJ076_HUMAN	chromosome 10 open reading frame 76 (C10orf76), mRNA	216	211	280	221	N	28.34	25.27	3.67	11.26
C10orf82	CJ082_HUMAN	chromosome 10 open reading frame 82 (C10orf82), mRNA	51	7	5	5	N	29.25	2.03	2	0.58
C10orf88	CJ088_HUMAN	chromosome 10 open reading frame 88 (C10orf88), mRNA	103	84	82	96	N	5.24	7.64	12.25	2.96
C10orf90	CJ090_HUMAN	chromosome 10 open reading frame 90 (C10orf90), mRNA	0	0	0	1	N	0	0	0.33	0.58
C11orf1	CK001_HUMAN	chromosome 11 open reading frame 1 (C11orf1), mRNA	60	116	94	94	Y	4.67	8.25	5.57	4.51
C11orf16	CK016_HUMAN	chromosome 11 open reading frame 16 (C11orf16), mRNA	48	60	53	66	N	3.67	2.03	3.79	6.49
C11orf2	FFR_HUMAN	chromosome 11 open reading frame 2 (C11orf2), mRNA	355	330	340	338	N	21.18	10.5	49.85	30.75
C11orf24	CK024_HUMAN	chromosome 11 open reading frame 24 (C11orf24), mRNA	187	214	229	279	N	11.61	5.86	4.41	5.7
C11orf30	EMSY_HUMAN	chromosome 11 open reading frame 30 (C11orf30), mRNA	153	134	136	138	N	10.14	10	5.04	1.33
C11orf31	SELH_HUMAN	chromosome 11 open reading frame 31 (C11orf31), mRNA	200	151	117	123	Y	26.96	7.17	9.17	5.93
C11orf35	CK035_HUMAN	chromosome 11 open reading frame 35 (C11orf35), mRNA	18	8	10	10	N	3.61	3.53	2.4	3.33
C11orf41	CK041_HUMAN	chromosome 11 open reading frame 41 (C11orf41), mRNA	3	1	0	1	N	1.45	0.67	0	0.67
C11orf42	CK042_HUMAN	chromosome 11 open reading frame 42 (C11orf42), mRNA	2	1	2	1	N	1.45	0.88	1.86	0.58
C11orf46	CK046_HUMAN	chromosome 11 open reading frame 46 (C11orf46), mRNA	173	208	182	170	N	10.35	1.73	15.01	9.45
C11orf48	CK048_HUMAN	chromosome 11 open reading frame 48 (C11orf48), mRNA	265	216	169	174	Y	28.82	15.31	11.72	28
C11orf49	E9PAX7_HUMAN	chromosome 11 open reading frame 49 (C11orf49), transcript variant 3, mRNA	25	22	11	10	N	6.36	4.73	2.52	3.18
C11orf51	CK051_HUMAN	chromosome 11 open reading frame 51 (C11orf51), mRNA	327	435	443	402	N	14.05	13.32	29.63	3.33
C11orf52	CK052_HUMAN	chromosome 11 open reading frame 52 (C11orf52), mRNA	1	0	0	1	N	0.67	0	0	0.33
C11orf53	CK053_HUMAN	chromosome 11 open reading frame 53 (C11orf53), mRNA	0	0	1	1	N	0.33	0	1	0.58
C11orf54	CK054_HUMAN	chromosome 11 open reading frame 54 (C11orf54), mRNA	441	504	546	490	N	46.38	32.87	50.85	11.2
C11orf57	CK057_HUMAN	chromosome 11 open reading frame 57 (C11orf57), transcript variant 1, mRNA	43	42	44	55	N	6.66	5.13	7.97	3.93
C11orf58	SMAP_HUMAN	chromosome 11 open reading frame 58 (C11orf58), mRNA	775	1001	899	892	N	23.95	93.81	81.73	15.41
C11orf63	B3KUM2_HUMAN	chromosome 11 open reading frame 63 (C11orf63), transcript variant 1, mRNA	141	269	315	286	Y	48.22	30.82	6.96	20.88
C11orf65	CK065_HUMAN	chromosome 11 open reading frame 65 (C11orf65), mRNA	8	7	4	3	N	1.15	3.18	0.33	0.58
C11orf67	CK067_HUMAN	chromosome 11 open reading frame 67 (C11orf67), mRNA	108	151	131	113	N	12.81	9.84	7.97	14.5
C11orf68	CK068_HUMAN	chromosome 11 open reading frame 68 (C11orf68), transcript variant 1, mRNA	243	270	290	309	N	7.77	16.84	6.33	5.03
C11orf70	Q7Z2V0_HUMAN	chromosome 11 open reading frame 70 (C11orf70), transcript variant 1, mRNA	6	9	8	4	N	0.33	3.79	3.21	2.31
C11orf73	CK073_HUMAN	chromosome 11 open reading frame 73 (C11orf73), transcript variant 1, mRNA	473	559	501	489	N	35.41	19.6	22.14	12.86
C11orf74	CK074_HUMAN	chromosome 11 open reading frame 74 (C11orf74), mRNA	43	37	36	38	N	3.93	2.03	1.86	4.67
C11orf75	CK075_HUMAN	chromosome 11 open reading frame 75 (C11orf75), mRNA	59	60	66	61	N	0.67	2.73	4.1	3.33
C11orf80	CK080_HUMAN	chromosome 11 open reading frame 80 (C11orf80), mRNA	25	34	29	29	N	2.65	2.4	3.93	6.17
C11orf82	NOXIN_HUMAN	chromosome 11 open reading frame 82 (C11orf82), mRNA	2	2	3	5	N	1.2	1.15	0.58	0.58
C11orf83	CK083_HUMAN	chromosome 11 open reading frame 83 (C11orf83), mRNA	151	176	149	131	N	15.5	6.17	14.19	7.51
C11orf84	CK084_HUMAN	chromosome 11 open reading frame 84 (C11orf84), mRNA	130	158	115	162	N	8.74	23	8.74	5.24
C11orf85	CK085_HUMAN	chromosome 11 open reading frame 85 (C11orf85), mRNA	4	7	2	4	N	2.08	0.33	1.2	1.2
C11orf87	CK087_HUMAN	chromosome 11 open reading frame 87 (C11orf87), mRNA	0	1	0	0	N	0	0.67	0	0
C11orf9	MRF_HUMAN	chromosome 11 open reading frame 9 (C11orf9), transcript variant 2, mRNA	9	10	9	11	N	1.2	3.18	2.65	0.88
C11orf91	CK091_HUMAN	chromosome 11 open reading frame 91 (C11orf91), mRNA	91	91	111	90	N	10.97	5.21	13.02	7.88
C11orf93	CK093_HUMAN	chromosome 11 open reading frame 93 (C11orf93), mRNA	7	15	13	9	N	2.19	1.73	3.51	2
C11orf95	CK095_HUMAN	chromosome 11 open reading frame 95 (C11orf95), mRNA	106	97	92	106	N	13.53	16.8	7	10.53
C11orf96	CK096_HUMAN	chromosome 11 open reading frame 96 (C11orf96), mRNA	28	32	17	24	N	9.87	6.39	0.33	2.08
C12orf10	Q86UA3_HUMAN	chromosome 12 open reading frame 10 (C12orf10), mRNA	139	184	171	149	N	10.65	7.17	7.51	6.11
C12orf23	CL023_HUMAN	chromosome 12 open reading frame 23 (C12orf23), mRNA	46	31	34	36	N	5.36	3.21	2.08	7.55
C12orf26	CL026_HUMAN	chromosome 12 open reading frame 26 (C12orf26), mRNA	31	22	35	36	N	3.79	4.33	7.02	1.45
C12orf29	CL029_HUMAN	chromosome 12 open reading frame 29 (C12orf29), mRNA	47	41	35	33	N	5.55	4.93	4.1	4.98
C12orf34	CL034_HUMAN	chromosome 12 open reading frame 34 (C12orf34), mRNA	16	19	18	26	N	2.6	2.6	1.53	1.53
C12orf35	CL035_HUMAN	chromosome 12 open reading frame 35 (C12orf35), mRNA	285	143	202	221	Y	30.15	14.43	13.91	23.14
C12orf39	SPXN_HUMAN	chromosome 12 open reading frame 39 (C12orf39), mRNA	28	24	28	41	N	5.21	3.93	6.36	4.51
C12orf4	CL004_HUMAN	chromosome 12 open reading frame 4 (C12orf4), mRNA	137	147	155	151	N	10.69	13.28	13.23	5.51
C12orf40	CL040_HUMAN	chromosome 12 open reading frame 40 (C12orf40), mRNA	83	41	70	59	N	5.78	8.19	7.69	2.4
C12orf43	CL043_HUMAN	chromosome 12 open reading frame 43 (C12orf43), mRNA	17	16	11	9	N	4.37	2.85	0.88	2.03
C12orf44	ATGA1_HUMAN	chromosome 12 open reading frame 44 (C12orf44), transcript variant 1, mRNA	191	150	139	171	N	13.68	11.46	14.74	6.08
C12orf45	CL045_HUMAN	chromosome 12 open reading frame 45 (C12orf45), mRNA	29	35	27	32	N	4.37	5.78	3.06	2.19
C12orf49	CL049_HUMAN	chromosome 12 open reading frame 49 (C12orf49), mRNA	274	279	295	308	N	36.77	24.31	30.87	13.89
C12orf5	TIGAR_HUMAN	chromosome 12 open reading frame 5 (C12orf5), mRNA	162	215	210	198	N	19.5	25.71	19.97	24.17
C12orf52	RITA_HUMAN	chromosome 12 open reading frame 52 (C12orf52), mRNA	33	50	37	29	N	3.93	5.21	4.98	1.45
C12orf53	A8K0T3_HUMAN	chromosome 12 open reading frame 53 (C12orf53), transcript variant 1, mRNA	4	1	2	2	N	1	0.67	0.88	0.33
C12orf60	CL060_HUMAN	chromosome 12 open reading frame 60 (C12orf60), mRNA	0	0	1	0	N	0.33	0	0.58	0
C12orf65	CL065_HUMAN	chromosome 12 open reading frame 65 (C12orf65), transcript variant 1, mRNA	113	121	147	141	N	10.68	9.29	2.67	9.56
C12orf66	CL066_HUMAN	chromosome 12 open reading frame 66 (C12orf66), mRNA	62	44	38	36	N	6.51	11.02	2.33	5.49
C12orf68	CL068_HUMAN	chromosome 12 open reading frame 68 (C12orf68), mRNA	1	1	0	1	N	1	0.67	0.33	0.67
C12orf71	CL071_HUMAN	chromosome 12 open reading frame 71 (C12orf71), mRNA	10	3	0	1	N	5.7	1.33	0	0.67
C12orf75	OCC1_HUMAN	chromosome 12 open reading frame 75 (C12orf75), mRNA	6	2	30	0	N	1.67	0.88	29.34	0.33
C12orf76	CL076_HUMAN	chromosome 12 open reading frame 76 (C12orf76), mRNA	23	36	28	29	N	2.33	1.2	7.45	1.53
C13orf33	CM033_HUMAN	chromosome 13 open reading frame 33 (C13orf33), mRNA	511	324	482	387	N	130.97	110.28	54.72	142.38
C14orf1	Q6FII3_HUMAN	chromosome 14 open reading frame 1 (C14orf1), mRNA	64	62	55	59	N	9.07	9.33	3.84	3.18
C14orf101	CN101_HUMAN	chromosome 14 open reading frame 101 (C14orf101), mRNA	226	180	178	168	N	12.41	18.15	8.82	15.87
C14orf102	CN102_HUMAN	chromosome 14 open reading frame 102 (C14orf102), mRNA	219	195	225	213	N	19.04	5.67	20.11	4.91
C14orf109	CN109_HUMAN	chromosome 14 open reading frame 109 (C14orf109), transcript variant 2, mRNA	114	110	98	97	N	2.52	13.5	6.57	7.69
C14orf118	CN118_HUMAN	chromosome 14 open reading frame 118 (C14orf118), transcript variant 2, mRNA	42	40	50	55	N	4.18	2.65	3.18	2.89
C14orf119	CN119_HUMAN	chromosome 14 open reading frame 119 (C14orf119), mRNA	103	116	91	101	N	1.76	16.83	4.81	2.03
C14orf126	DTD2_HUMAN	chromosome 14 open reading frame 126 (C14orf126), mRNA	32	62	57	57	N	10.4	3.38	9.53	7.51
C14orf129	GSKIP_HUMAN	chromosome 14 open reading frame 129 (C14orf129), mRNA	219	229	279	233	N	29.01	20.21	4.16	22.56
C14orf133	VIPAR_HUMAN	chromosome 14 open reading frame 133 (C14orf133), transcript variant 3, mRNA	243	242	266	268	N	18.21	7.62	17.35	12.06
C14orf135	CN135_HUMAN	chromosome 14 open reading frame 135 (C14orf135), mRNA	343	217	193	206	Y	24.67	20.34	11.1	9.54
C14orf149	PRCM_HUMAN	chromosome 14 open reading frame 149 (C14orf149), mRNA	46	66	67	59	N	11.37	7.67	7.62	9.84
C14orf169	NO66_HUMAN	chromosome 14 open reading frame 169 (C14orf169), mRNA	39	43	37	50	N	6.08	6.06	2.08	10.37
C14orf176	CN176_HUMAN	chromosome 14 open reading frame 176 (C14orf176), mRNA	12	11	12	12	N	1.53	1	1.76	2.33
C14orf180	CN180_HUMAN	chromosome 14 open reading frame 180 (C14orf180), mRNA	1114	1686	1752	1701	Y	217.08	116.17	135.52	113.26
C14orf21	CN021_HUMAN	chromosome 14 open reading frame 21 (C14orf21), mRNA	49	49	44	48	N	1.2	3.28	6.44	4.48
C14orf28	CN028_HUMAN	chromosome 14 open reading frame 28 (C14orf28), mRNA	31	29	14	26	N	5.36	4.36	3.18	3.67
C14orf37	CN037_HUMAN	chromosome 14 open reading frame 37 (C14orf37), mRNA	6	6	2	5	N	4.37	4.51	0.58	0.88
C14orf39	Q08AQ4_HUMAN	chromosome 14 open reading frame 39 (C14orf39), mRNA	0	0	1	1	N	0.33	0	0.33	0.67
C14orf43	CN043_HUMAN	chromosome 14 open reading frame 43 (C14orf43), transcript variant 1, mRNA	101	71	52	92	N	22.37	11.26	15.01	9.29
C14orf45	CN045_HUMAN	chromosome 14 open reading frame 45 (C14orf45), mRNA	3	7	4	6	N	1.45	2.03	0.33	2.52
C14orf49	SYNE3_HUMAN	chromosome 14 open reading frame 49 (C14orf49), mRNA	151	87	110	106	N	26.51	5.24	11.85	10.91
C14orf79	CN079_HUMAN	chromosome 14 open reading frame 79 (C14orf79), mRNA	13	21	20	21	N	5.81	1.33	7.17	3.18
C14orf80	B5MDG3_HUMAN	chromosome 14 open reading frame 80 (C14orf80), transcript variant 1, mRNA	120	185	178	191	Y	24.84	8.82	12.25	11.05
C14orf93	CN093_HUMAN	chromosome 14 open reading frame 93 (C14orf93), transcript variant 1, mRNA	71	49	49	37	N	8.21	2.6	4.16	3
C15orf17	CO017_HUMAN	chromosome 15 open reading frame 17 (C15orf17), mRNA	59	62	58	63	N	8.09	3.76	1.2	4.91
C15orf23	T4AF1_HUMAN	chromosome 15 open reading frame 23 (C15orf23), transcript variant 1, mRNA	6	3	4	4	N	3.28	0.67	1.53	0.88
C15orf24	CO024_HUMAN	chromosome 15 open reading frame 24 (C15orf24), mRNA	496	528	393	401	N	5.24	28.2	23.44	30.99
C15orf26	CO026_HUMAN	chromosome 15 open reading frame 26 (C15orf26), mRNA	2	4	5	7	N	0.33	1.67	2.03	3.38
C15orf27	CO027_HUMAN	chromosome 15 open reading frame 27 (C15orf27), mRNA	875	674	639	651	N	21.84	39.18	50.32	43.18
C15orf29	CO029_HUMAN	chromosome 15 open reading frame 29 (C15orf29), mRNA	51	51	48	50	N	1.2	3.18	4.33	4.81
C15orf38	CO038_HUMAN	chromosome 15 open reading frame 38 (C15orf38), mRNA	210	211	181	172	N	51.07	9.82	10.99	2.52
C15orf39	CO039_HUMAN	chromosome 15 open reading frame 39 (C15orf39), mRNA	262	327	227	253	N	25.62	43.58	24	14.74
C15orf40	F5GX92_HUMAN	chromosome 15 open reading frame 40 (C15orf40), transcript variant 1, mRNA	185	190	131	129	N	21.96	14.11	3.06	4.93
C15orf41	CO041_HUMAN	chromosome 15 open reading frame 41 (C15orf41), transcript variant 2, mRNA	30	25	22	25	N	1.2	3.51	5.9	7
C15orf42	TICRR_HUMAN	chromosome 15 open reading frame 42 (C15orf42), mRNA	1	0	1	0	N	0.88	0	0.67	0.33
C15orf43	CO043_HUMAN	chromosome 15 open reading frame 43 (C15orf43), mRNA	31	31	45	29	N	7.88	2.31	5.24	2.85
C15orf44	B4DDI6_HUMAN	chromosome 15 open reading frame 44 (C15orf44), transcript variant 5, mRNA	120	110	113	106	N	4.04	4.41	3.84	6.89
C15orf52	CO052_HUMAN	chromosome 15 open reading frame 52 (C15orf52), mRNA	51	27	32	32	N	4.1	3.53	5.17	2.08
C15orf55	NUT_HUMAN	chromosome 15 open reading frame 55 (C15orf55), mRNA	1	1	1	2	N	0.33	1.33	0.33	1.15
C15orf57	CO057_HUMAN	chromosome 15 open reading frame 57 (C15orf57), transcript variant 1, mRNA	74	99	76	84	N	14.75	5.69	4.18	2.33
C15orf58	VTC2_HUMAN	chromosome 15 open reading frame 58 (C15orf58), mRNA	26	20	16	20	N	4.67	1.2	2.96	1.2
C15orf59	CO059_HUMAN	chromosome 15 open reading frame 59 (C15orf59), mRNA	1	0	1	2	N	0.67	0.33	1	0.58
C15orf61	CO061_HUMAN	chromosome 15 open reading frame 61 (C15orf61), mRNA	47	57	46	51	N	11.06	6.44	3.71	2.6
C15orf62	CO062_HUMAN	chromosome 15 open reading frame 62 (C15orf62), mRNA	10	12	17	16	N	1	3.51	5.13	1.76
C15orf63	HYPK_HUMAN	chromosome 15 open reading frame 63 (C15orf63), transcript variant 1, mRNA	345	344	318	317	N	30.86	1.73	15.32	3.93
C16orf11	CP011_HUMAN	chromosome 16 open reading frame 11 (C16orf11), mRNA	0	0	0	1	N	0	0	0.33	0.67
C16orf13	CP013_HUMAN	chromosome 16 open reading frame 13 (C16orf13), transcript variant 1, mRNA	338	465	261	250	Y	18.19	27.09	20	22.23
C16orf42	TSR3_HUMAN	chromosome 16 open reading frame 42 (C16orf42), mRNA	317	303	298	309	N	26.69	13.3	8	13.69
C16orf45	CP045_HUMAN	chromosome 16 open reading frame 45 (C16orf45), transcript variant 1, mRNA	15	6	8	5	N	3.93	0.67	1.2	0.88
C16orf46	CP046_HUMAN	chromosome 16 open reading frame 46 (C16orf46), transcript variant 2, mRNA	35	15	19	15	N	3.06	0.88	2.73	2.08
C16orf48	CP048_HUMAN	chromosome 16 open reading frame 48 (C16orf48), mRNA	7	7	4	6	N	1.76	1.73	2.6	2.4
C16orf5	B4DY75_HUMAN	chromosome 16 open reading frame 5 (C16orf5), transcript variant 2, mRNA	607	687	822	782	N	56.17	31.39	25.86	16.83
C16orf53	PA1_HUMAN	chromosome 16 open reading frame 53 (C16orf53), mRNA	127	104	116	112	N	7.84	5.61	11.92	5.21
C16orf54	CP054_HUMAN	chromosome 16 open reading frame 54 (C16orf54), mRNA	11	4	3	7	N	4.16	1.33	1.45	3.06
C16orf55	CP055_HUMAN	chromosome 16 open reading frame 55 (C16orf55), mRNA	2	4	4	6	N	0.88	1.76	0.88	2.67
C16orf57	CP057_HUMAN	chromosome 16 open reading frame 57 (C16orf57), transcript variant 1, mRNA	115	110	122	120	N	11.35	5.03	5.51	4.98
C16orf58	CP058_HUMAN	chromosome 16 open reading frame 58 (C16orf58), mRNA	292	294	311	342	N	2.33	20.26	6.39	12.45
C16orf59	CP059_HUMAN	chromosome 16 open reading frame 59 (C16orf59), mRNA	54	48	32	45	N	3.06	5.86	2.85	7.62
C16orf62	CP062_HUMAN	chromosome 16 open reading frame 62 (C16orf62), mRNA	912	835	837	799	N	5.29	40.41	19.95	17.93
C16orf7	CP007_HUMAN	chromosome 16 open reading frame 7 (C16orf7), mRNA	126	150	157	144	N	6.64	25.38	9.24	12.17
C16orf70	CP070_HUMAN	chromosome 16 open reading frame 70 (C16orf70), mRNA	218	256	230	238	N	9.07	9.87	17.39	11.22
C16orf71	CP071_HUMAN	chromosome 16 open reading frame 71 (C16orf71), mRNA	80	96	70	81	N	6.08	6.96	3.93	8.14
C16orf72	CP072_HUMAN	chromosome 16 open reading frame 72 (C16orf72), mRNA	280	261	195	258	N	5.24	12.68	6.49	25.32
C16orf73	CP073_HUMAN	chromosome 16 open reading frame 73 (C16orf73), transcript variant 2, mRNA	193	267	318	258	Y	27.69	21.46	33.51	14.4
C16orf79	CP079_HUMAN	chromosome 16 open reading frame 79 (C16orf79), mRNA	23	29	19	22	N	2.6	6.64	3.53	4.26
C16orf80	CP080_HUMAN	chromosome 16 open reading frame 80 (C16orf80), mRNA	104	129	120	106	N	16.65	0.33	9.91	1.76
C16orf86	CP086_HUMAN	chromosome 16 open reading frame 86 (C16orf86), mRNA	0	0	0	1	N	0	0.33	0	0.58
C16orf87	CP087_HUMAN	chromosome 16 open reading frame 87 (C16orf87), mRNA	32	39	26	38	N	1.45	5.51	3.76	2.33
C16orf88	CP088_HUMAN	chromosome 16 open reading frame 88 (C16orf88), mRNA	50	49	40	50	N	5.17	2.6	6.33	7.81
C16orf89	CP089_HUMAN	chromosome 16 open reading frame 89 (C16orf89), transcript variant 2, mRNA	9	23	25	19	N	1.45	1.76	1.76	2.89
C16orf90	CP090_HUMAN	chromosome 16 open reading frame 90 (C16orf90), mRNA	8	7	3	6	N	0	1.2	1.15	1.45
C16orf91	CSMT1_HUMAN	chromosome 16 open reading frame 91 (C16orf91), mRNA	143	205	190	172	N	15.7	16.17	14.75	9.54
C16orf93	CP093_HUMAN	chromosome 16 open reading frame 93 (C16orf93), transcript variant 2, mRNA	27	45	46	40	N	2.6	2.65	8.74	7.51
C16orf95	CP095_HUMAN	chromosome 16 open reading frame 95 (C16orf95), transcript variant 1, mRNA	7	17	19	8	N	2.33	3.51	1.86	4.06
C16orf96	C9JH24_HUMAN	chromosome 16 open reading frame 96 (C16orf96), mRNA	10	14	10	11	N	2.33	4.18	1.86	1.45
C17orf100	D3DTM5_HUMAN	chromosome 17 open reading frame 100 (C17orf100), mRNA	1	0	0	1	N	0.67	0.33	0	0.67
C17orf101	CQ101_HUMAN	chromosome 17 open reading frame 101 (C17orf101), transcript variant 2, mRNA	137	136	115	111	N	15.17	10.91	7.42	6.39
C17orf103	GTL3B_HUMAN	chromosome 17 open reading frame 103 (C17orf103), mRNA	31	55	47	45	N	7	8.97	12.81	2.6
C17orf104	CQ104_HUMAN	chromosome 17 open reading frame 104 (C17orf104), mRNA	1	0	1	0	N	0.88	0	0.58	0.33
C17orf108	CQ108_HUMAN	chromosome 17 open reading frame 108 (C17orf108), mRNA	40	46	52	45	N	6.96	5.93	5.13	4.51
C17orf109	CQ109_HUMAN	chromosome 17 open reading frame 109 (C17orf109), transcript variant 1, mRNA	2	2	1	2	N	0.33	1.15	0.58	1.2
C17orf28	CQ028_HUMAN	chromosome 17 open reading frame 28 (C17orf28), mRNA	193	172	154	160	N	23.97	24.68	11.98	13.32
C17orf39	CQ039_HUMAN	chromosome 17 open reading frame 39 (C17orf39), mRNA	51	80	62	77	N	5.81	0.67	6.08	1
C17orf48	ADPRM_HUMAN	chromosome 17 open reading frame 48 (C17orf48), mRNA	33	31	32	31	N	2.33	4.67	2.4	2.19
C17orf49	BAP18_HUMAN	chromosome 17 open reading frame 49 (C17orf49), transcript variant 3, mRNA	172	147	147	152	N	4.04	18.55	16.86	14.95
C17orf56	CQ056_HUMAN	chromosome 17 open reading frame 56 (C17orf56), mRNA	70	66	69	61	N	1.45	7.97	5.2	9.07
C17orf58	CQ058_HUMAN	chromosome 17 open reading frame 58 (C17orf58), transcript variant 2, mRNA	9	9	15	12	N	1.53	2.08	1.15	0.67
C17orf59	CQ059_HUMAN	chromosome 17 open reading frame 59 (C17orf59), mRNA	36	38	56	42	N	4.41	2.65	7.45	6.17
C17orf61	CQ061_HUMAN	chromosome 17 open reading frame 61 (C17orf61), mRNA	311	334	297	307	N	6.06	14.75	9.87	8.69
C17orf62	E1B6X3_HUMAN	chromosome 17 open reading frame 62 (C17orf62), transcript variant 1, mRNA	246	183	161	169	Y	27.54	13.53	17.78	16.09
C17orf63	B3KQ88_HUMAN	chromosome 17 open reading frame 63 (C17orf63), transcript variant 1, mRNA	59	66	58	67	N	4.67	6.36	8.11	2
C17orf70	A4ZI32_HUMAN	chromosome 17 open reading frame 70 (C17orf70), transcript variant 2, mRNA	63	65	65	74	N	4.37	5.17	3.53	2.67
C17orf75	NJMU_HUMAN	chromosome 17 open reading frame 75 (C17orf75), mRNA	183	189	172	140	N	11.79	9.5	11.84	14.24
C17orf79	COPR5_HUMAN	chromosome 17 open reading frame 79 (C17orf79), mRNA	246	357	253	268	N	33.5	50	33.84	11.68
C17orf80	CQ080_HUMAN	chromosome 17 open reading frame 80 (C17orf80), transcript variant 3, mRNA	131	149	109	113	N	6.33	14.57	14.53	7.09
C17orf81	A8K1M5_HUMAN	chromosome 17 open reading frame 81 (C17orf81), transcript variant 3, mRNA	403	395	341	345	N	17.57	26.12	4.18	24.33
C17orf85	CQ085_HUMAN	chromosome 17 open reading frame 85 (C17orf85), transcript variant 1, mRNA	104	76	74	86	N	0.33	0.88	5.7	4.26
C17orf89	CQ089_HUMAN	chromosome 17 open reading frame 89 (C17orf89), mRNA	133	137	120	121	N	21.96	11.32	8.74	8.72
C17orf90	CQ090_HUMAN	chromosome 17 open reading frame 90 (C17orf90), mRNA	226	320	254	271	N	5.24	19.15	13.57	15.45
C17orf96	CQ096_HUMAN	chromosome 17 open reading frame 96 (C17orf96), mRNA	23	22	11	14	N	3.61	6.43	3.28	2.31
C17orf97	CQ097_HUMAN	chromosome 17 open reading frame 97 (C17orf97), mRNA	68	52	60	40	N	22.7	2.4	8.39	3.46
C18orf1	CR001_HUMAN	chromosome 18 open reading frame 1 (C18orf1), transcript variant c1, mRNA	54	83	68	67	N	5.78	9	2.19	6.74
C18orf21	Q8TBS0_HUMAN	chromosome 18 open reading frame 21 (C18orf21), transcript variant 1, mRNA	164	202	179	175	N	4.33	25.7	24.13	8.21
C18orf25	CR025_HUMAN	chromosome 18 open reading frame 25 (C18orf25), transcript variant 2, mRNA	169	151	128	146	N	15.04	19.66	5.04	15.14
C18orf26	CR026_HUMAN	chromosome 18 open reading frame 26 (C18orf26), mRNA	1	12	4	1	N	1	7.26	0.33	0.67
C18orf32	CR032_HUMAN	chromosome 18 open reading frame 32 (C18orf32), transcript variant 2, mRNA	23	30	18	24	N	2.6	2.31	5.81	2.33
C18orf42	CR042_HUMAN	chromosome 18 open reading frame 42 (C18orf42), mRNA	3	2	9	12	N	0.33	0.58	0.67	2.19
C18orf54	CR054_HUMAN	chromosome 18 open reading frame 54 (C18orf54), mRNA	117	61	66	70	Y	12.01	2.08	2.33	8.21
C18orf8	MIC1_HUMAN	chromosome 18 open reading frame 8 (C18orf8), mRNA	464	483	515	486	N	23.02	6.74	13.86	19.43
C19orf10	CS010_HUMAN	chromosome 19 open reading frame 10 (C19orf10), mRNA	293	304	270	253	N	5.13	2.89	11.37	17.01
C19orf12	CS012_HUMAN	chromosome 19 open reading frame 12 (C19orf12), transcript variant 1, mRNA	1048	936	661	758	Y	24.91	165.4	26.15	67.86
C19orf24	CS024_HUMAN	chromosome 19 open reading frame 24 (C19orf24), mRNA	143	104	82	78	Y	10.73	10.14	6.84	7.02
C19orf25	CS025_HUMAN	chromosome 19 open reading frame 25 (C19orf25), mRNA	34	38	27	41	N	3.48	5.33	3.53	1.86
C19orf26	DOS_HUMAN	chromosome 19 open reading frame 26 (C19orf26), mRNA	20	10	19	19	N	4.18	3.53	8	3.21
C19orf29	CS029_HUMAN	chromosome 19 open reading frame 29 (C19orf29), transcript variant 1, mRNA	156	121	101	104	Y	20.02	9.29	8.65	2.96
C19orf38	HIDE1_HUMAN	chromosome 19 open reading frame 38 (C19orf38), mRNA	5	15	4	7	N	2.85	5.61	1.45	0.33
C19orf42	CS042_HUMAN	chromosome 19 open reading frame 42 (C19orf42), mRNA	475	567	534	495	N	35.98	33.5	33.14	22.27
C19orf43	CS043_HUMAN	chromosome 19 open reading frame 43 (C19orf43), mRNA	247	176	192	192	N	3.79	4.37	11.86	5.24
C19orf44	CS044_HUMAN	chromosome 19 open reading frame 44 (C19orf44), mRNA	26	25	27	31	N	3.79	3.46	3.71	4.91
C19orf45	CS045_HUMAN	chromosome 19 open reading frame 45 (C19orf45), mRNA	4	4	3	3	N	0.33	0.67	1.15	2.19
C19orf46	SYNE4_HUMAN	chromosome 19 open reading frame 46 (C19orf46), mRNA	19	14	9	13	N	0.58	2.33	2.4	2
C19orf48	CS048_HUMAN	chromosome 19 open reading frame 48 (C19orf48), mRNA	55	74	54	53	N	7.23	20.52	3.06	4.73
C19orf51	CS051_HUMAN	chromosome 19 open reading frame 51 (C19orf51), mRNA	0	0	2	0	N	0	0	1.2	0
C19orf52	CS052_HUMAN	chromosome 19 open reading frame 52 (C19orf52), mRNA	154	198	201	219	N	7.86	3.38	9.07	18.15
C19orf53	L10K_HUMAN	chromosome 19 open reading frame 53 (C19orf53), mRNA	269	248	246	233	N	9.17	25.7	9.82	5.77
C19orf54	CS054_HUMAN	chromosome 19 open reading frame 54 (C19orf54), mRNA	252	212	182	221	N	23.18	15.84	1.86	19.35
C19orf55	CS055_HUMAN	chromosome 19 open reading frame 55 (C19orf55), mRNA	39	30	25	28	N	10.4	4.48	2.33	0.67
C19orf57	CS057_HUMAN	chromosome 19 open reading frame 57 (C19orf57), mRNA	3	3	5	1	N	0.33	0.33	0.33	0.58
C19orf6	B3KTL0_HUMAN	chromosome 19 open reading frame 6 (C19orf6), transcript variant 2, mRNA	617	902	769	770	N	42.23	58.81	28.62	51.06
C19orf60	E9PAS0_HUMAN	chromosome 19 open reading frame 60 (C19orf60), transcript variant 2, mRNA	167	274	201	240	Y	9.64	42.36	18.85	17
C19orf63	INM02_HUMAN	chromosome 19 open reading frame 63 (C19orf63), transcript variant HSS1, mRNA	673	886	792	812	N	76.18	42.74	53.99	65.46
C19orf66	CS066_HUMAN	chromosome 19 open reading frame 66 (C19orf66), mRNA	98	61	64	81	N	13.3	6.39	8.37	7.17
C19orf69	CS069_HUMAN	chromosome 19 open reading frame 69 (C19orf69), mRNA	16	49	31	13	N	3.28	6.23	4.06	2.08
C19orf70	QIL1_HUMAN	chromosome 19 open reading frame 70 (C19orf70), mRNA	1518	1981	2173	2066	N	155.34	48.56	97.83	28.92
C19orf75	CS075_HUMAN	chromosome 19 open reading frame 75 (C19orf75), mRNA	10	9	9	1	N	2.52	1.33	1.15	0.67
C19orf80	TD26_HUMAN	chromosome 19 open reading frame 80 (C19orf80), mRNA	194	451	84	291	Y	97.53	131.28	19.8	8.97
C1D	C1D_HUMAN	C1D nuclear receptor corepressor (C1D), transcript variant 1, mRNA	146	145	147	133	N	12.84	22.81	15.17	14.29
C1GALT1	C1GLT_HUMAN	core 1 synthase, glycoprotein-N-acetylgalactosamine 3-beta-galactosyltransferase, 1 (C1GALT1), mRNA	41	46	49	47	N	1.67	6.69	13.2	2
C1GALT1C1	C1GLC_HUMAN	C1GALT1-specific chaperone 1 (C1GALT1C1), transcript variant 2, mRNA	76	77	66	61	N	4.04	11.86	4.1	2.08
C1QA	C1QA_HUMAN	complement component 1, q subcomponent, A chain (C1QA), mRNA	120	79	94	104	N	11.59	8.17	7.22	21.96
C1QB	C1QB_HUMAN	complement component 1, q subcomponent, B chain (C1QB), mRNA	244	123	147	158	Y	11.89	16.6	14.11	19.5
C1QBP	C1QBP_HUMAN	complement component 1, q subcomponent binding protein (C1QBP), nuclear gene encoding mitochondrial protein, mRNA	2151	2929	2998	2658	N	376.88	162.84	35.1	17.62
C1QC	C1QC_HUMAN	complement component 1, q subcomponent, C chain (C1QC), transcript variant 2, mRNA	135	82	67	81	Y	3.18	5.24	11.24	13.65
C1QL1	C1QRF_HUMAN	complement component 1, q subcomponent-like 1 (C1QL1), mRNA	1	0	0	0	N	0.58	0	0	0.33
C1QL2	C1QL2_HUMAN	complement component 1, q subcomponent-like 2 (C1QL2), mRNA	0	1	0	0	N	0	0.67	0	0
C1QTNF1	C1QT1_HUMAN	C1q and tumor necrosis factor related protein 1 (C1QTNF1), transcript variant 1, mRNA	1248	818	733	1539	Y	298.16	54.29	173.12	158.09
C1QTNF2	C1QT2_HUMAN	C1q and tumor necrosis factor related protein 2 (C1QTNF2), mRNA	31	46	41	38	N	3.76	7.86	12.78	4.33
C1QTNF3	Q542Y2_HUMAN	C1q and tumor necrosis factor related protein 3 (C1QTNF3), transcript variant 1, mRNA	1	1	2	5	N	0.33	1	1.2	2.33
C1QTNF4	C1QT4_HUMAN	C1q and tumor necrosis factor related protein 4 (C1QTNF4), mRNA	5	21	29	27	N	3.28	1.76	8.74	11.05
C1QTNF6	C1QT6_HUMAN	C1q and tumor necrosis factor related protein 6 (C1QTNF6), transcript variant 1, mRNA	1	3	2	3	N	0.33	0.33	0.88	1
C1QTNF7	C1QT7_HUMAN	C1q and tumor necrosis factor related protein 7 (C1QTNF7), transcript variant 1, mRNA	7	2	2	3	N	1.33	0.88	0.67	1.53
C1QTNF9	C1T9A_HUMAN	C1q and tumor necrosis factor related protein 9 (C1QTNF9), mRNA	356	279	290	256	N	12.33	9.4	41.51	17.32
C1R	C1R_HUMAN	complement component 1, r subcomponent (C1R), mRNA	391	150	115	138	Y	68.47	8.41	19.22	29.67
C1RL	C1RL_HUMAN	complement component 1, r subcomponent-like (C1RL), mRNA	10	7	3	2	N	1	1.45	1.45	0.58
C1S	C1S_HUMAN	complement component 1, s subcomponent (C1S), transcript variant 1, mRNA	585	322	255	265	Y	50.9	19.53	17.7	50.85
C1orf105	CA105_HUMAN	chromosome 1 open reading frame 105 (C1orf105), mRNA	370	346	353	244	Y	10.33	49.65	15.84	14.42
C1orf109	CA109_HUMAN	chromosome 1 open reading frame 109 (C1orf109), mRNA	25	16	15	20	N	7.54	1.76	3.06	2.67
C1orf110	CA110_HUMAN	chromosome 1 open reading frame 110 (C1orf110), mRNA	1	1	1	1	N	0.67	0.67	0.88	1
C1orf112	CA112_HUMAN	chromosome 1 open reading frame 112 (C1orf112), mRNA	177	188	186	157	N	11.89	6.81	12.42	18.26
C1orf114	CA114_HUMAN	chromosome 1 open reading frame 114 (C1orf114), mRNA	26	30	26	26	N	1.53	3.48	6.44	2.67
C1orf115	CA115_HUMAN	chromosome 1 open reading frame 115 (C1orf115), mRNA	78	68	66	60	N	7.94	10.58	4.33	1.76
C1orf116	SARG_HUMAN	chromosome 1 open reading frame 116 (C1orf116), transcript variant 1, mRNA	10	6	6	6	N	1.15	1.76	2.89	1.76
C1orf122	E9PQ13_HUMAN	chromosome 1 open reading frame 122 (C1orf122), transcript variant 2, mRNA	98	141	137	133	N	3.93	4.33	12.29	7.69
C1orf123	CA123_HUMAN	chromosome 1 open reading frame 123 (C1orf123), mRNA	423	414	361	360	N	14.75	17.37	14.99	9.53
C1orf124	CA124_HUMAN	chromosome 1 open reading frame 124 (C1orf124), transcript variant 2, mRNA	95	96	64	87	N	7.8	0.58	4.91	7.51
C1orf127	B7ZLG7_HUMAN	chromosome 1 open reading frame 127 (C1orf127), mRNA	1	1	0	0	N	0.88	0.67	0	0.33
C1orf131	CA131_HUMAN	chromosome 1 open reading frame 131 (C1orf131), mRNA	517	642	781	659	Y	94.1	8.19	55.65	20.28
C1orf135	CA135_HUMAN	chromosome 1 open reading frame 135 (C1orf135), mRNA	4	14	12	7	N	1.33	1.86	3.21	1.45
C1orf141	CA141_HUMAN	chromosome 1 open reading frame 141 (C1orf141), mRNA	1	1	0	1	N	0.58	0.67	0	0.33
C1orf144	CA144_HUMAN	chromosome 1 open reading frame 144 (C1orf144), transcript variant 2, mRNA	272	216	251	254	N	21.96	8.54	16.37	23.59
C1orf159	CA159_HUMAN	chromosome 1 open reading frame 159 (C1orf159), mRNA	79	76	70	83	N	5.77	9.82	6.17	13.3
C1orf172	CA172_HUMAN	chromosome 1 open reading frame 172 (C1orf172), mRNA	1	1	0	1	N	0.67	0.67	0	0.33
C1orf173	CA173_HUMAN	chromosome 1 open reading frame 173 (C1orf173), mRNA	1	1	0	0	N	0.67	0.67	0	0.33
C1orf174	CA174_HUMAN	chromosome 1 open reading frame 174 (C1orf174), mRNA	221	223	212	215	N	20.03	8.66	24.58	6.08
C1orf192	CA192_HUMAN	chromosome 1 open reading frame 192 (C1orf192), mRNA	7	7	5	11	N	3.84	2.03	1.2	2.65
C1orf194	CA194_HUMAN	chromosome 1 open reading frame 194 (C1orf194), mRNA	0	1	5	0	N	0	0.58	2.52	0.33
C1orf198	B3KTW1_HUMAN	chromosome 1 open reading frame 198 (C1orf198), transcript variant 1, mRNA	71	54	83	100	Y	1.76	1.45	3.76	10.54
C1orf201	CA201_HUMAN	chromosome 1 open reading frame 201 (C1orf201), transcript variant 2, mRNA	287	400	269	376	N	81.03	90.36	42.53	90.76
C1orf21	CA021_HUMAN	chromosome 1 open reading frame 21 (C1orf21), mRNA	58	37	41	40	N	3.76	6.24	2.33	3.71
C1orf216	CA216_HUMAN	chromosome 1 open reading frame 216 (C1orf216), mRNA	48	38	33	41	N	6.57	6.03	2.33	3.93
C1orf222	CA222_HUMAN	PREDICTED: Homo sapiens chromosome 1 open reading frame 222 (C1orf222), mRNA	281	164	92	130	Y	44.3	33.2	8.35	35.48
C1orf226	CA226_HUMAN	chromosome 1 open reading frame 226 (C1orf226), transcript variant 2, mRNA	16	13	10	11	N	2	2	1.15	0.88
C1orf227	CA227_HUMAN	chromosome 1 open reading frame 227 (C1orf227), mRNA	0	0	2	0	N	0	0	1.15	0.33
C1orf228	CA228_HUMAN	chromosome 1 open reading frame 228 (C1orf228), mRNA	16	21	14	21	N	5.24	9.74	2.73	2.52
C1orf27	B4DNY0_HUMAN	chromosome 1 open reading frame 27 (C1orf27), transcript variant 1, mRNA	126	119	126	128	N	6.11	3.18	2.6	14.17
C1orf35	MMTA2_HUMAN	chromosome 1 open reading frame 35 (C1orf35), mRNA	103	74	56	50	Y	17.89	6.24	3.38	1.76
C1orf38	THMS2_HUMAN	chromosome 1 open reading frame 38 (C1orf38), transcript variant 3, mRNA	16	3	6	8	N	3.06	0.58	1.2	1.2
C1orf43	Q09GN0_HUMAN	chromosome 1 open reading frame 43 (C1orf43), transcript variant 3, mRNA	472	408	369	407	N	32.01	39.58	27.61	7.84
C1orf50	CA050_HUMAN	chromosome 1 open reading frame 50 (C1orf50), transcript variant 1, mRNA	79	104	109	101	N	4.7	7.22	3.06	5
C1orf51	CA051_HUMAN	chromosome 1 open reading frame 51 (C1orf51), mRNA	64	97	176	107	N	10.49	43.84	35.14	10.81
C1orf52	CA052_HUMAN	chromosome 1 open reading frame 52 (C1orf52), transcript variant 1, mRNA	73	70	52	54	N	13.38	4.91	2.91	7.77
C1orf53	CA053_HUMAN	chromosome 1 open reading frame 53 (C1orf53), mRNA	33	54	34	33	N	1.2	6.01	5.04	6.64
C1orf54	CA054_HUMAN	chromosome 1 open reading frame 54 (C1orf54), mRNA	82	72	61	52	N	8.67	16.86	6.36	2.73
C1orf55	CA055_HUMAN	chromosome 1 open reading frame 55 (C1orf55), mRNA	191	153	142	172	N	13.87	7.22	5.13	14.5
C1orf61	CROC4_HUMAN	chromosome 1 open reading frame 61 (C1orf61), mRNA	16	3	1	3	N	2.19	2.03	0.33	0.88
C1orf63	CA063_HUMAN	chromosome 1 open reading frame 63 (C1orf63), mRNA	1775	1368	956	912	Y	101.9	118.5	10.12	50.94
C1orf65	CA065_HUMAN	chromosome 1 open reading frame 65 (C1orf65), mRNA	0	1	0	0	N	0	0.67	0	0
C1orf74	CA074_HUMAN	chromosome 1 open reading frame 74 (C1orf74), mRNA	25	22	23	25	N	2.33	2.31	6.51	4.58
C1orf85	NCUG1_HUMAN	chromosome 1 open reading frame 85 (C1orf85), mRNA	359	365	365	347	N	7.42	59.25	33.13	22.17
C1orf86	CA086_HUMAN	chromosome 1 open reading frame 86 (C1orf86), transcript variant 2, mRNA	323	392	306	271	N	36.61	11.46	15.19	21.49
C1orf87	CA087_HUMAN	chromosome 1 open reading frame 87 (C1orf87), mRNA	1	0	0	0	N	0.67	0	0	0
C1orf9	OSPT_HUMAN	chromosome 1 open reading frame 9 (C1orf9), transcript variant 1, mRNA	292	223	289	310	N	35.41	7.22	18.81	22.28
C1orf95	CA095_HUMAN	chromosome 1 open reading frame 95 (C1orf95), mRNA	9	5	3	5	N	2.52	2.4	0	1.2
C1orf96	CA096_HUMAN	chromosome 1 open reading frame 96 (C1orf96), mRNA	19	25	41	43	N	5.51	1.67	6.84	4.51
C2	B4DV20_HUMAN	complement component 2 (C2), transcript variant 1, mRNA	246	228	147	142	N	30.34	49.15	25.89	23.57
C20orf11	CT011_HUMAN	chromosome 20 open reading frame 11 (C20orf11), mRNA	359	303	326	362	N	20.34	9.85	22.84	26.91
C20orf111	CT111_HUMAN	chromosome 20 open reading frame 111 (C20orf111), mRNA	207	209	147	189	N	8.41	17.13	10.44	15.1
C20orf112	CT112_HUMAN	chromosome 20 open reading frame 112 (C20orf112), mRNA	19	28	17	22	N	1.45	6.44	4.98	3.06
C20orf123	CT123_HUMAN	chromosome 20 open reading frame 123 (C20orf123), mRNA	0	0	0	1	N	0.33	0	0.33	0.67
C20orf132	Q6PF12_HUMAN	chromosome 20 open reading frame 132 (C20orf132), transcript variant 1, mRNA	2	7	3	7	N	0	2.89	0.88	0.33
C20orf152	Q14C79_HUMAN	chromosome 20 open reading frame 152 (C20orf152), transcript variant 1, mRNA	184	283	304	281	Y	30.09	12.03	14.47	18.19
C20orf160	CT160_HUMAN	chromosome 20 open reading frame 160 (C20orf160), mRNA	91	62	67	63	N	2.03	4.33	18.12	4.37
C20orf194	CT194_HUMAN	chromosome 20 open reading frame 194 (C20orf194), mRNA	253	196	189	189	N	29.16	23.63	14	13.78
C20orf195	CT195_HUMAN	chromosome 20 open reading frame 195 (C20orf195), mRNA	0	1	1	0	N	0.33	1	0.67	0.33
C20orf196	CT196_HUMAN	chromosome 20 open reading frame 196 (C20orf196), mRNA	35	23	35	33	N	2.52	2.85	3.48	0.58
C20orf20	MRGBP_HUMAN	chromosome 20 open reading frame 20 (C20orf20), mRNA	903	1026	1114	999	N	39.53	104.01	14.11	67.1
C20orf24	Q5QPG6_HUMAN	chromosome 20 open reading frame 24 (C20orf24), transcript variant 2, mRNA	394	516	530	522	N	34.27	74.53	30.66	32.05
C20orf26	CT026_HUMAN	chromosome 20 open reading frame 26 (C20orf26), transcript variant 1, mRNA	2	3	4	1	N	1.86	0	0.33	0.33
C20orf27	CT027_HUMAN	chromosome 20 open reading frame 27 (C20orf27), mRNA	1678	440	946	792	Y	300.56	42.71	77.43	103.21
C20orf3	APMAP_HUMAN	chromosome 20 open reading frame 3 (C20orf3), mRNA	3782	3464	2239	2115	N	1050.43	228.19	154.67	91.22
C20orf30	CT030_HUMAN	chromosome 20 open reading frame 30 (C20orf30), transcript variant 4, mRNA	316	326	356	334	N	50.94	8.67	11.85	20.17
C20orf4	CT004_HUMAN	chromosome 20 open reading frame 4 (C20orf4), mRNA	161	203	209	213	N	9.64	17.47	6.12	10.99
C20orf43	CT043_HUMAN	chromosome 20 open reading frame 43 (C20orf43), mRNA	699	621	690	646	N	35.17	27.1	45.16	45.74
C20orf7	CT007_HUMAN	chromosome 20 open reading frame 7 (C20orf7), nuclear gene encoding mitochondrial protein, transcript variant 1, mRNA	144	195	157	139	N	4.58	16.74	9.61	4.84
C20orf72	CT072_HUMAN	chromosome 20 open reading frame 72 (C20orf72), mRNA	66	46	62	49	N	5.46	9.94	6.49	4.51
C20orf94	CT094_HUMAN	chromosome 20 open reading frame 94 (C20orf94), mRNA	15	13	13	14	N	2.33	4.33	1.53	2.33
C20orf96	CT096_HUMAN	chromosome 20 open reading frame 96 (C20orf96), transcript variant 1, mRNA	2	2	1	0	N	0.33	1.53	0.58	0.33
C21orf2	CU002_HUMAN	chromosome 21 open reading frame 2 (C21orf2), mRNA	70	137	144	132	Y	13.93	15.34	19.47	11.17
C21orf33	ES1_HUMAN	chromosome 21 open reading frame 33 (C21orf33), nuclear gene encoding mitochondrial protein, transcript variant 1, mRNA	5968	7177	6914	8448	N	522.53	207.66	277.8	553.67
C21orf56	CU056_HUMAN	chromosome 21 open reading frame 56 (C21orf56), transcript variant 2, mRNA	3	2	0	0	N	1.53	0.67	0.33	0.33
C21orf58	CU058_HUMAN	chromosome 21 open reading frame 58 (C21orf58), mRNA	5	5	4	5	N	2.19	2.08	1.2	0.33
C21orf59	CU059_HUMAN	chromosome 21 open reading frame 59 (C21orf59), transcript variant 1, mRNA	177	220	206	197	N	22.84	20.73	24.74	21.99
C21orf62	CU062_HUMAN	chromosome 21 open reading frame 62 (C21orf62), transcript variant 3, mRNA	1	0	0	0	N	0.67	0	0	0
C21orf63	CU063_HUMAN	chromosome 21 open reading frame 63 (C21orf63), mRNA	37	41	37	37	N	9.07	13.69	5.93	9.82
C21orf7	TAK1L_HUMAN	chromosome 21 open reading frame 7 (C21orf7), mRNA	10	1	2	1	N	0.88	0.58	0.67	0.58
C21orf91	Q68DA1_HUMAN	chromosome 21 open reading frame 91 (C21orf91), transcript variant 3, mRNA	73	37	31	53	N	30	1.53	2.85	9.64
C22orf13	CV013_HUMAN	chromosome 22 open reading frame 13 (C22orf13), mRNA	99	96	106	118	N	7.88	11.55	15.6	1.15
C22orf15	CV015_HUMAN	chromosome 22 open reading frame 15 (C22orf15), mRNA	3	1	2	3	N	1.53	1	0.88	1.2
C22orf23	EVG1_HUMAN	chromosome 22 open reading frame 23 (C22orf23), transcript variant 1, mRNA	160	232	234	271	Y	18.75	25.27	19.78	20.34
C22orf25	CV025_HUMAN	chromosome 22 open reading frame 25 (C22orf25), mRNA	237	416	487	481	Y	26.33	46.6	20.66	26.18
C22orf28	RTCB_HUMAN	chromosome 22 open reading frame 28 (C22orf28), mRNA	361	428	413	479	N	33.33	26.03	8.39	15.04
C22orf29	CV029_HUMAN	chromosome 22 open reading frame 29 (C22orf29), mRNA	86	90	71	82	N	1.2	10.69	9.56	6.66
C22orf32	CV032_HUMAN	chromosome 22 open reading frame 32 (C22orf32), mRNA	1265	1298	1349	1198	N	41.57	33.41	44.91	25.18
C22orf39	F5H3A8_HUMAN	chromosome 22 open reading frame 39 (C22orf39), transcript variant 1, mRNA	42	59	52	45	N	3.76	7.88	4.93	1.45
C22orf40	CV040_HUMAN	chromosome 22 open reading frame 40 (C22orf40), mRNA	94	108	87	92	N	9.35	4.84	8.88	10.69
C2CD2	CU025_HUMAN	C2 calcium-dependent domain containing 2 (C2CD2), transcript variant 2, mRNA	95	109	112	109	N	6.98	7.51	6.66	0.58
C2CD2L	C2C2L_HUMAN	C2CD2-like (C2CD2L), mRNA	226	240	210	225	N	14.15	16.05	9.35	9.39
C2CD3	C2CD3_HUMAN	C2 calcium-dependent domain containing 3 (C2CD3), mRNA	225	179	274	252	Y	20.34	14.22	9.39	16.17
C2CD4C	C2C4C_HUMAN	C2 calcium-dependent domain containing 4C (C2CD4C), mRNA	0	0	1	0	N	0.33	0	0.88	0.33
C2orf16	CB016_HUMAN	chromosome 2 open reading frame 16 (C2orf16), mRNA	16	21	23	20	N	4.67	4.84	1.86	2.03
C2orf18	CB018_HUMAN	chromosome 2 open reading frame 18 (C2orf18), mRNA	277	275	295	336	N	27.49	45.73	22.15	67.44
C2orf28	APR3_HUMAN	chromosome 2 open reading frame 28 (C2orf28), transcript variant 2, mRNA	827	858	774	700	N	58.54	23.31	12.5	29.55
C2orf29	CB029_HUMAN	chromosome 2 open reading frame 29 (C2orf29), mRNA	134	109	109	100	N	7.94	9.84	5.46	2.03
C2orf40	AUGN_HUMAN	chromosome 2 open reading frame 40 (C2orf40), mRNA	81	112	86	116	N	5.78	2.19	10.21	25.73
C2orf42	CB042_HUMAN	chromosome 2 open reading frame 42 (C2orf42), mRNA	157	100	80	93	Y	10.41	7.8	9.82	6.03
C2orf43	CB043_HUMAN	chromosome 2 open reading frame 43 (C2orf43), mRNA	100	103	82	73	N	0.88	17.15	0.33	5.7
C2orf44	CB044_HUMAN	chromosome 2 open reading frame 44 (C2orf44), transcript variant 2, mRNA	64	51	45	59	N	1.2	10.4	5.78	2.4
C2orf47	CB047_HUMAN	chromosome 2 open reading frame 47 (C2orf47), mRNA	251	322	412	349	Y	50.12	15.92	21.67	17.04
C2orf49	ASHWN_HUMAN	chromosome 2 open reading frame 49 (C2orf49), mRNA	69	73	78	72	N	3.48	7.22	4.73	0.33
C2orf53	CB053_HUMAN	chromosome 2 open reading frame 53 (C2orf53), mRNA	0	2	2	1	N	0	0.88	0.67	0.58
C2orf55	CB055_HUMAN	chromosome 2 open reading frame 55 (C2orf55), mRNA	1	0	0	2	N	0.67	0	0	0.88
C2orf56	MIDA_HUMAN	chromosome 2 open reading frame 56 (C2orf56), nuclear gene encoding mitochondrial protein, transcript variant 1, mRNA	233	296	239	237	N	33.71	12.99	11.02	20.69
C2orf62	CB062_HUMAN	chromosome 2 open reading frame 62 (C2orf62), mRNA	34	32	39	23	N	5.78	3.28	4.18	3.67
C2orf63	CB063_HUMAN	chromosome 2 open reading frame 63 (C2orf63), transcript variant 1, mRNA	6	3	2	4	N	1.2	1.15	0.88	0.67
C2orf65	CB065_HUMAN	chromosome 2 open reading frame 65 (C2orf65), mRNA	5	2	4	5	N	2.6	1	0.58	1.53
C2orf68	CB068_HUMAN	chromosome 2 open reading frame 68 (C2orf68), mRNA	389	317	320	300	N	28.75	7.42	17.95	27.85
C2orf69	CB069_HUMAN	chromosome 2 open reading frame 69 (C2orf69), mRNA	21	21	17	20	N	1.2	4.91	3.51	5.86
C2orf70	CB070_HUMAN	chromosome 2 open reading frame 70 (C2orf70), mRNA	1	1	0	0	N	0.33	0.67	0	0.33
C2orf71	CB071_HUMAN	chromosome 2 open reading frame 71 (C2orf71), mRNA	1	0	1	0	N	0.67	0	1	0
C2orf73	CB073_HUMAN	chromosome 2 open reading frame 73 (C2orf73), mRNA	3	2	4	3	N	0.58	0.67	0.33	1.33
C2orf76	CB076_HUMAN	chromosome 2 open reading frame 76 (C2orf76), mRNA	69	80	70	63	N	12.42	6.33	8.19	5.2
C2orf77	CB077_HUMAN	chromosome 2 open reading frame 77 (C2orf77), mRNA	2	2	1	3	N	0.33	1.67	0.88	0.88
C2orf78	CB078_HUMAN	chromosome 2 open reading frame 78 (C2orf78), mRNA	17	18	20	16	N	5.13	2.33	3	4.48
C2orf80	CB080_HUMAN	chromosome 2 open reading frame 80 (C2orf80), mRNA	2	1	0	0	N	0.33	0.67	0.33	0
C2orf88	CB088_HUMAN	chromosome 2 open reading frame 88 (C2orf88), transcript variant 4, mRNA	6	10	5	6	N	4.04	4.06	1.2	2.08
C3	CO3_HUMAN	complement component 3 (C3), mRNA	9293	6081	4942	12157	Y	2291.68	494.27	1223.88	1615.37
C3AR1	C3AR_HUMAN	complement component 3a receptor 1 (C3AR1), mRNA	4	4	2	2	N	1.45	0.88	1.2	1.15
C3orf14	CC014_HUMAN	chromosome 3 open reading frame 14 (C3orf14), mRNA	219	264	222	220	N	20.8	22.27	11.41	21.48
C3orf15	AAT1_HUMAN	chromosome 3 open reading frame 15 (C3orf15), mRNA	3	1	3	4	N	0.67	0.67	1.53	2.08
C3orf17	CC017_HUMAN	chromosome 3 open reading frame 17 (C3orf17), transcript variant 1, mRNA	93	66	63	80	N	16.05	9.56	7.21	12.67
C3orf18	C9JNP0_HUMAN	chromosome 3 open reading frame 18 (C3orf18), transcript variant 4, mRNA	4	2	4	5	N	1.2	1	1	1.33
C3orf19	CC019_HUMAN	chromosome 3 open reading frame 19 (C3orf19), mRNA	107	96	66	82	N	16.76	7.84	3.18	10.68
C3orf23	CC023_HUMAN	chromosome 3 open reading frame 23 (C3orf23), transcript variant 1, mRNA	141	121	145	135	N	1.53	12.24	13.22	10.97
C3orf24	CC024_HUMAN	chromosome 3 open reading frame 24 (C3orf24), transcript variant 2, mRNA	1	0	1	0	N	0.67	0.33	0.67	0.33
C3orf26	E9PHS3_HUMAN	chromosome 3 open reading frame 26 (C3orf26), transcript variant 1, mRNA	228	235	243	220	N	11.35	6.06	20.63	10.4
C3orf33	Q96NB5_HUMAN	chromosome 3 open reading frame 33 (C3orf33), mRNA	46	55	51	61	N	2.6	15.63	6.03	5.04
C3orf37	CC037_HUMAN	chromosome 3 open reading frame 37 (C3orf37), transcript variant 2, mRNA	105	159	166	198	Y	15.82	25.48	20.74	25.78
C3orf38	CC038_HUMAN	chromosome 3 open reading frame 38 (C3orf38), mRNA	66	48	35	44	N	1.76	2.03	2	2.08
C3orf39	AGO61_HUMAN	chromosome 3 open reading frame 39 (C3orf39), mRNA	45	66	42	51	N	9.35	4.1	5.49	4.48
C3orf43	CC043_HUMAN	chromosome 3 open reading frame 43 (C3orf43), mRNA	2	0	2	1	N	0.33	0	1.67	0.58
C3orf52	TTMP_HUMAN	chromosome 3 open reading frame 52 (C3orf52), transcript variant 2, mRNA	4	2	0	1	N	0.88	0.67	0.33	0.33
C3orf58	B3KTD4_HUMAN	chromosome 3 open reading frame 58 (C3orf58), transcript variant 1, mRNA	94	84	77	121	N	10.87	20.28	2.89	11.46
C3orf62	CC062_HUMAN	chromosome 3 open reading frame 62 (C3orf62), mRNA	13	9	5	7	N	3.38	3	2.33	0.88
C3orf64	AER61_HUMAN	chromosome 3 open reading frame 64 (C3orf64), mRNA	46	35	45	49	N	2.33	6.84	6.77	5.24
C3orf67	CC067_HUMAN	chromosome 3 open reading frame 67 (C3orf67), mRNA	2	2	3	3	N	0.58	1	0.88	1.53
C3orf70	CC070_HUMAN	chromosome 3 open reading frame 70 (C3orf70), mRNA	7	5	10	6	N	2	1.45	1.33	3.51
C3orf75	CC075_HUMAN	chromosome 3 open reading frame 75 (C3orf75), mRNA	67	93	48	60	N	4.73	10.67	5.24	14.84
C3orf78	CC078_HUMAN	chromosome 3 open reading frame 78 (C3orf78), mRNA	296	377	369	425	N	41.35	8.62	21.57	26.91
C4B	Q6U2E9_HUMAN	PREDICTED: Homo sapiens complement component 4B (Chido blood group), transcript variant 1 (C4B), mRNA	453	207	145	163	Y	60.73	61.18	14.34	41.55
C4BPA	Q5VVQ8_HUMAN	complement component 4 binding protein, alpha (C4BPA), mRNA	179	612	383	538	Y	13.53	101.01	80.2	144.33
C4BPB	C4BPB_HUMAN	complement component 4 binding protein, beta (C4BPB), transcript variant 1, mRNA	1	5	4	2	N	0.33	1.15	2.65	0.88
C4orf21	CD021_HUMAN	chromosome 4 open reading frame 21 (C4orf21), mRNA	5	3	5	6	N	2.19	0	1.86	0.67
C4orf22	E7EQ13_HUMAN	chromosome 4 open reading frame 22 (C4orf22), transcript variant 2, mRNA	0	0	0	1	N	0	0	0	0.67
C4orf27	CD027_HUMAN	chromosome 4 open reading frame 27 (C4orf27), mRNA	438	425	387	405	N	31.5	8.5	6.36	5.78
C4orf29	CD029_HUMAN	chromosome 4 open reading frame 29 (C4orf29), mRNA	147	45	63	73	Y	27.83	2.31	8.95	9.24
C4orf3	CD003_HUMAN	chromosome 4 open reading frame 3 (C4orf3), transcript variant 2, mRNA	21	19	21	12	N	3.38	0.88	3.06	2.73
C4orf32	CD032_HUMAN	chromosome 4 open reading frame 32 (C4orf32), mRNA	23	23	14	18	N	1.76	7.84	1.76	1.15
C4orf33	CD033_HUMAN	chromosome 4 open reading frame 33 (C4orf33), transcript variant 2, mRNA	62	75	72	50	N	8.02	13.84	10.65	16.58
C4orf34	CD034_HUMAN	chromosome 4 open reading frame 34 (C4orf34), mRNA	273	228	322	365	Y	35.83	37.63	34.59	10.6
C4orf46	CD046_HUMAN	chromosome 4 open reading frame 46 (C4orf46), mRNA	64	75	125	98	Y	14.01	13	16.42	8.51
C4orf47	CD047_HUMAN	chromosome 4 open reading frame 47 (C4orf47), mRNA	20	21	11	18	N	3.18	5.2	1.73	2.6
C4orf49	CD049_HUMAN	chromosome 4 open reading frame 49 (C4orf49), mRNA	19	20	21	18	N	6.96	6.36	2.31	1.86
C4orf50	CD050_HUMAN	PREDICTED: Homo sapiens chromosome 4 open reading frame 50 (C4orf50), mRNA	6	5	3	4	N	1.45	1.67	0.67	0.33
C4orf52	CD052_HUMAN	chromosome 4 open reading frame 52 (C4orf52), mRNA	489	470	436	400	N	21.11	58.33	30.4	51.72
C5	CO5_HUMAN	complement component 5 (C5), mRNA	0	0	0	1	N	0.33	0	0	0.58
C5AR1	C5AR_HUMAN	complement component 5a receptor 1 (C5AR1), mRNA	23	15	14	12	N	10.73	3.28	5.36	0.67
C5orf15	KCT2_HUMAN	chromosome 5 open reading frame 15 (C5orf15), mRNA	147	153	158	192	N	7.13	3.71	8.65	11.55
C5orf22	CE022_HUMAN	chromosome 5 open reading frame 22 (C5orf22), mRNA	77	90	103	89	N	3.28	11.33	2.33	0.33
C5orf24	CE024_HUMAN	chromosome 5 open reading frame 24 (C5orf24), transcript variant 1, mRNA	83	79	89	104	N	2.91	5.29	6.66	6.01
C5orf25	CE025_HUMAN	chromosome 5 open reading frame 25 (C5orf25), mRNA	73	66	48	55	N	10.79	2.33	5.86	4.1
C5orf28	CE028_HUMAN	chromosome 5 open reading frame 28 (C5orf28), mRNA	43	44	38	34	N	3.18	2.73	2.96	1.2
C5orf30	CE030_HUMAN	chromosome 5 open reading frame 30 (C5orf30), mRNA	18	23	22	19	N	0.58	1.33	2.6	1.73
C5orf34	CE034_HUMAN	chromosome 5 open reading frame 34 (C5orf34), mRNA	255	239	228	214	N	7.26	11.06	30.09	4.81
C5orf4	CE004_HUMAN	chromosome 5 open reading frame 4 (C5orf4), mRNA	532	394	407	389	N	83.59	39.01	19.46	7.64
C5orf41	CE041_HUMAN	chromosome 5 open reading frame 41 (C5orf41), transcript variant 1, mRNA	213	160	127	146	N	57.26	55.36	2.67	1.2
C5orf42	E9PH94_HUMAN	chromosome 5 open reading frame 42 (C5orf42), mRNA	111	162	113	143	N	4.33	19.47	5.51	19.67
C5orf43	CE043_HUMAN	chromosome 5 open reading frame 43 (C5orf43), mRNA	93	71	60	65	N	8.11	7.31	7.36	3.28
C5orf44	CE044_HUMAN	chromosome 5 open reading frame 44 (C5orf44), transcript variant 5, mRNA	323	383	384	349	N	34.39	22.1	9.06	9.07
C5orf45	E9PAK6_HUMAN	chromosome 5 open reading frame 45 (C5orf45), transcript variant 1, mRNA	134	190	158	142	N	32.62	7.94	8.09	14.81
C5orf49	CE049_HUMAN	chromosome 5 open reading frame 49 (C5orf49), mRNA	1	0	0	0	N	0.88	0	0	0
C5orf51	Q6AW98_HUMAN	chromosome 5 open reading frame 51 (C5orf51), mRNA	111	99	119	117	N	4.18	10.84	11.89	2.85
C5orf54	CE054_HUMAN	chromosome 5 open reading frame 54 (C5orf54), mRNA	85	76	67	68	N	0.88	12.14	3.84	1.45
C5orf60	CE060_HUMAN	chromosome 5 open reading frame 60 (C5orf60), mRNA	167	94	105	102	Y	13.2	3.76	5.24	0.33
C5orf62	NID67_HUMAN	chromosome 5 open reading frame 62 (C5orf62), mRNA	40	46	31	40	N	6.69	4.26	2.33	5.49
C5orf63	F5H3B0_HUMAN	chromosome 5 open reading frame 63 (C5orf63), transcript variant 2, mRNA	153	180	218	167	N	40.7	32.91	10.53	2.91
C5orf65	E7EW31_HUMAN	chromosome 5 open reading frame 65 (C5orf65), mRNA	32	36	25	29	N	1	3.67	0.58	4.04
C6	CO6_HUMAN	complement component 6 (C6), transcript variant 1, mRNA	2	1	1	1	N	0.88	1	0.67	0.67
C6orf1	CF001_HUMAN	chromosome 6 open reading frame 1 (C6orf1), transcript variant 3, mRNA	94	74	100	85	N	12.78	8.25	10.58	2.52
C6orf106	CF106_HUMAN	chromosome 6 open reading frame 106 (C6orf106), transcript variant 1, mRNA	684	684	765	745	N	27.14	14.85	21.49	23.1
C6orf115	CF115_HUMAN	chromosome 6 open reading frame 115 (C6orf115), mRNA	20	15	15	19	N	8.11	2.67	3.21	5
C6orf120	CF120_HUMAN	chromosome 6 open reading frame 120 (C6orf120), mRNA	73	54	65	63	N	2.65	9.21	10.17	6.39
C6orf130	CF130_HUMAN	chromosome 6 open reading frame 130 (C6orf130), mRNA	324	369	326	303	N	20.51	40.25	15.39	28.05
C6orf132	CF132_HUMAN	chromosome 6 open reading frame 132 (C6orf132), mRNA	2	4	5	4	N	2.33	2.19	0.88	2.85
C6orf136	Q0P5T2_HUMAN	chromosome 6 open reading frame 136 (C6orf136), transcript variant 3, mRNA	826	1158	1185	1293	Y	167.61	57.54	50.86	10.69
C6orf141	CF141_HUMAN	chromosome 6 open reading frame 141 (C6orf141), mRNA	0	0	29	15	N	0.33	0.33	14.25	6.39
C6orf162	CF162_HUMAN	chromosome 6 open reading frame 162 (C6orf162), transcript variant 2, mRNA	29	29	34	33	N	1.33	4.62	4.06	2.33
C6orf163	CF163_HUMAN	chromosome 6 open reading frame 163 (C6orf163), mRNA	4	5	8	7	N	2.65	2.73	1.2	1.73
C6orf165	Q8N771_HUMAN	chromosome 6 open reading frame 165 (C6orf165), mRNA	18	64	49	47	N	1.45	13.12	16.17	2.33
C6orf170	BROMI_HUMAN	chromosome 6 open reading frame 170 (C6orf170), mRNA	7	11	3	5	N	1.53	2.33	1.45	2.03
C6orf192	CF192_HUMAN	chromosome 6 open reading frame 192 (C6orf192), mRNA	60	64	54	63	N	5.57	8.37	7.45	10.79
C6orf203	CF203_HUMAN	chromosome 6 open reading frame 203 (C6orf203), transcript variant 1, mRNA	417	472	391	368	N	62.61	35.53	9.21	23.38
C6orf211	CF211_HUMAN	chromosome 6 open reading frame 211 (C6orf211), mRNA	107	86	79	81	N	7.62	2.73	8.01	3.21
C6orf222	CF222_HUMAN	chromosome 6 open reading frame 222 (C6orf222), mRNA	2	2	1	2	N	1.53	1.2	1	0.88
C6orf225	CF225_HUMAN	chromosome 6 open reading frame 225 (C6orf225), mRNA	31	20	33	27	N	3.18	0.88	6.33	4.04
C6orf25	B0V023_HUMAN	chromosome 6 open reading frame 25 (C6orf25), transcript variant 1, mRNA	1	0	1	0	N	0.58	0	0.58	0.33
C6orf47	CF047_HUMAN	chromosome 6 open reading frame 47 (C6orf47), mRNA	109	115	81	91	N	6.66	13.2	3.18	8.37
C6orf57	CF057_HUMAN	chromosome 6 open reading frame 57 (C6orf57), mRNA	52	69	63	68	N	6.89	7.22	4.37	4.91
C6orf62	CF062_HUMAN	chromosome 6 open reading frame 62 (C6orf62), mRNA	861	903	922	1027	N	23.88	89.82	53.93	11.32
C6orf70	CF070_HUMAN	chromosome 6 open reading frame 70 (C6orf70), mRNA	100	94	89	84	N	4.67	6.94	8.35	3.38
C6orf72	CF072_HUMAN	chromosome 6 open reading frame 72 (C6orf72), mRNA	448	425	348	360	N	26.69	18.34	18.02	25.46
C6orf89	CF089_HUMAN	chromosome 6 open reading frame 89 (C6orf89), mRNA	438	400	449	412	N	20.87	20.26	18.05	21.66
C7	CO7_HUMAN	complement component 7 (C7), mRNA	71	26	25	26	N	4.41	2.73	4.36	6.56
C7orf10	Q4KMW8_HUMAN	chromosome 7 open reading frame 10 (C7orf10), transcript variant 4, mRNA	43	46	36	29	N	5.33	4.04	3.84	4.33
C7orf11	TTDN1_HUMAN	chromosome 7 open reading frame 11 (C7orf11), mRNA	62	56	57	53	N	2.33	2.65	3.28	3.06
C7orf25	CG025_HUMAN	chromosome 7 open reading frame 25 (C7orf25), transcript variant 2, mRNA	150	153	114	120	N	11.89	24.18	2.91	9.82
C7orf26	CG026_HUMAN	chromosome 7 open reading frame 26 (C7orf26), mRNA	240	263	271	293	N	1.2	11.84	3.71	12.78
C7orf29	CG029_HUMAN	chromosome 7 open reading frame 29 (C7orf29), mRNA	2	0	0	1	N	0	0	0.33	0.58
C7orf31	CG031_HUMAN	chromosome 7 open reading frame 31 (C7orf31), mRNA	7	11	8	8	N	2	4.16	0.88	1.2
C7orf41	CG041_HUMAN	chromosome 7 open reading frame 41 (C7orf41), mRNA	34	26	14	17	N	6.81	0.58	2.91	0.88
C7orf42	CG042_HUMAN	chromosome 7 open reading frame 42 (C7orf42), mRNA	355	327	363	355	N	32.23	30.12	7.88	15.72
C7orf43	CG043_HUMAN	chromosome 7 open reading frame 43 (C7orf43), mRNA	84	106	103	100	N	9.35	4.04	16.74	0.88
C7orf46	CG046_HUMAN	chromosome 7 open reading frame 46 (C7orf46), transcript variant 1, mRNA	9	9	6	5	N	2.6	0.33	1.15	0.88
C7orf50	CG050_HUMAN	chromosome 7 open reading frame 50 (C7orf50), transcript variant 1, mRNA	67	70	67	52	N	9.84	5.78	13.86	2.65
C7orf53	CG053_HUMAN	chromosome 7 open reading frame 53 (C7orf53), transcript variant 1, mRNA	1	0	0	0	N	0.67	0	0	0
C7orf55	CG055_HUMAN	chromosome 7 open reading frame 55 (C7orf55), nuclear gene encoding mitochondrial protein, mRNA	605	756	533	567	N	39.88	28.95	35.38	25.37
C7orf57	CG057_HUMAN	chromosome 7 open reading frame 57 (C7orf57), mRNA	2	4	1	4	N	1	4	0.88	2.96
C7orf58	Q9H6Q5_HUMAN	chromosome 7 open reading frame 58 (C7orf58), transcript variant 1, mRNA	301	260	245	261	N	12.66	5.7	2.33	7.26
C7orf59	CG059_HUMAN	chromosome 7 open reading frame 59 (C7orf59), mRNA	215	243	210	226	N	7.94	3.76	11.86	4.98
C7orf60	CG060_HUMAN	chromosome 7 open reading frame 60 (C7orf60), mRNA	43	66	54	50	N	3.18	11.37	1.2	8.11
C7orf61	CG061_HUMAN	chromosome 7 open reading frame 61 (C7orf61), mRNA	7	5	3	6	N	1.45	1.45	1.2	0.67
C7orf63	CG063_HUMAN	chromosome 7 open reading frame 63 (C7orf63), transcript variant 1, mRNA	6	1	1	3	N	2.19	0.58	0.33	0.58
C7orf70	SIPAR_HUMAN	chromosome 7 open reading frame 70 (C7orf70), mRNA	119	99	83	103	N	16.5	8.45	2.85	6.89
C8G	CO8G_HUMAN	complement component 8, gamma polypeptide (C8G), mRNA	2	1	1	15	N	1.86	0.58	1.33	13.5
C8orf22	PDPFL_HUMAN	chromosome 8 open reading frame 22 (C8orf22), mRNA	24	11	31	39	N	10.4	9.54	7.64	17.95
C8orf33	CH033_HUMAN	chromosome 8 open reading frame 33 (C8orf33), mRNA	94	96	74	85	N	10.68	4.06	3.28	5.13
C8orf34	CH034_HUMAN	chromosome 8 open reading frame 34 (C8orf34), transcript variant 1, mRNA	3	1	1	0	N	1.45	0.58	0.67	0.33
C8orf37	CH037_HUMAN	chromosome 8 open reading frame 37 (C8orf37), mRNA	25	21	30	30	N	2.19	1.73	7.51	3.38
C8orf38	CH038_HUMAN	chromosome 8 open reading frame 38 (C8orf38), nuclear gene encoding mitochondrial protein, mRNA	130	120	155	144	N	26.19	15.07	9.26	11.67
C8orf4	CH004_HUMAN	chromosome 8 open reading frame 4 (C8orf4), mRNA	324	269	88	196	Y	45.43	35.23	6.06	24.11
C8orf40	CH040_HUMAN	chromosome 8 open reading frame 40 (C8orf40), transcript variant 2, mRNA	101	95	131	114	N	11.35	5.57	5.78	6.08
C8orf42	CH042_HUMAN	chromosome 8 open reading frame 42 (C8orf42), mRNA	1	4	1	0	N	0.67	0.58	0.58	0.33
C8orf46	CH046_HUMAN	chromosome 8 open reading frame 46 (C8orf46), mRNA	1	1	0	3	N	0.33	0.67	0	0.33
C8orf48	CH048_HUMAN	chromosome 8 open reading frame 48 (C8orf48), mRNA	13	15	33	22	N	4.7	4.73	6.24	2.85
C8orf55	CH055_HUMAN	chromosome 8 open reading frame 55 (C8orf55), mRNA	1	2	0	0	N	0.33	2.33	0	0
C8orf58	CH058_HUMAN	chromosome 8 open reading frame 58 (C8orf58), transcript variant 1, mRNA	27	17	29	27	N	3.06	2.4	1.2	2.33
C8orf59	CH059_HUMAN	chromosome 8 open reading frame 59 (C8orf59), transcript variant 4, mRNA	442	318	270	267	Y	47.31	2.6	19.22	9.53
C8orf76	CH076_HUMAN	chromosome 8 open reading frame 76 (C8orf76), mRNA	176	170	171	169	N	15.62	20	7.81	3.84
C8orf80	SLIP_HUMAN	chromosome 8 open reading frame 80 (C8orf80), mRNA	86	112	186	140	N	48.75	24.86	34.53	35.57
C8orf82	CH082_HUMAN	chromosome 8 open reading frame 82 (C8orf82), mRNA	279	464	343	350	Y	43.51	25.24	43.9	33.27
C8orf83	TRIQK_HUMAN	chromosome 8 open reading frame 83 (C8orf83), transcript variant 2, mRNA	9	13	16	14	N	3.38	1.45	3.06	1.76
C8orf84	RPESP_HUMAN	chromosome 8 open reading frame 84 (C8orf84), mRNA	5	1	1	1	N	0.67	1	1.33	0.33
C9	CO9_HUMAN	complement component 9 (C9), mRNA	0	0	2	0	N	0.33	0	0.67	0
C9orf100	CI100_HUMAN	chromosome 9 open reading frame 100 (C9orf100), mRNA	1	0	1	1	N	0.33	0	0.33	1
C9orf102	RAD26_HUMAN	chromosome 9 open reading frame 102 (C9orf102), mRNA	147	160	174	184	N	13.32	21.2	27.18	5.17
C9orf103	GNTK_HUMAN	chromosome 9 open reading frame 103 (C9orf103), transcript variant 1, mRNA	94	61	69	62	N	18.58	5.93	2.03	4.81
C9orf11	AFAF_HUMAN	chromosome 9 open reading frame 11 (C9orf11), transcript variant 1, mRNA	0	1	1	1	N	0	0.67	0.67	0.67
C9orf114	CI114_HUMAN	chromosome 9 open reading frame 114 (C9orf114), mRNA	373	420	317	337	N	6.89	23.67	38.5	13.69
C9orf116	CI116_HUMAN	chromosome 9 open reading frame 116 (C9orf116), transcript variant 1, mRNA	2	3	3	3	N	1.2	0.58	1.45	1.73
C9orf117	CI117_HUMAN	chromosome 9 open reading frame 117 (C9orf117), mRNA	12	14	12	15	N	1.73	4.93	2.03	1.2
C9orf125	CI125_HUMAN	chromosome 9 open reading frame 125 (C9orf125), mRNA	21	21	33	20	N	2.96	2.4	7.64	3.18
C9orf128	CI128_HUMAN	chromosome 9 open reading frame 128 (C9orf128), mRNA	20	11	11	11	N	3.21	3.84	2.19	0.33
C9orf131	E9PB26_HUMAN	chromosome 9 open reading frame 131 (C9orf131), transcript variant 2, mRNA	1	2	0	1	N	0.33	0.33	0.33	0.33
C9orf135	CI135_HUMAN	chromosome 9 open reading frame 135 (C9orf135), mRNA	0	1	0	0	N	0.33	1	0	0.33
C9orf142	CI142_HUMAN	chromosome 9 open reading frame 142 (C9orf142), mRNA	283	314	289	289	N	12.47	18.59	2.33	13.28
C9orf156	NAP1_HUMAN	chromosome 9 open reading frame 156 (C9orf156), mRNA	121	44	46	52	Y	9.07	13.45	10.2	8.01
C9orf16	CI016_HUMAN	chromosome 9 open reading frame 16 (C9orf16), mRNA	714	639	574	605	N	77.77	55.51	6.11	29.3
C9orf167	CI167_HUMAN	chromosome 9 open reading frame 167 (C9orf167), mRNA	8	7	5	5	N	2.08	2.03	0.58	3
C9orf169	CI169_HUMAN	chromosome 9 open reading frame 169 (C9orf169), mRNA	3	10	6	9	N	0.88	3.53	2.03	1.15
C9orf172	CI172_HUMAN	chromosome 9 open reading frame 172 (C9orf172), mRNA	3	1	1	0	N	2.33	0.58	0.88	0
C9orf173	CI173_HUMAN	chromosome 9 open reading frame 173 (C9orf173), mRNA	1	0	1	0	N	0.33	0	0.33	0.33
C9orf174	B4DZK1_HUMAN	chromosome 9 open reading frame 174 (C9orf174), mRNA	1	3	12	8	N	0.33	0.33	6.11	7.17
C9orf21	CI021_HUMAN	chromosome 9 open reading frame 21 (C9orf21), mRNA	154	156	182	162	N	12.41	12.02	7.88	5.36
C9orf23	CI023_HUMAN	chromosome 9 open reading frame 23 (C9orf23), transcript variant 1, mRNA	161	161	171	158	N	5.46	6.89	11.72	7.22
C9orf24	CI024_HUMAN	chromosome 9 open reading frame 24 (C9orf24), transcript variant 2, mRNA	304	314	246	217	N	23.44	4.81	28.22	12.39
C9orf25	CI025_HUMAN	chromosome 9 open reading frame 25 (C9orf25), transcript variant 4, mRNA	176	187	235	267	Y	7.88	12.73	4.63	22.66
C9orf3	AMPO_HUMAN	chromosome 9 open reading frame 3 (C9orf3), transcript variant 2, mRNA	202	144	116	147	Y	36.2	6.66	12.06	4.58
C9orf30	CI030_HUMAN	chromosome 9 open reading frame 30 (C9orf30), transcript variant 1, mRNA	116	90	123	106	N	10.81	8.02	17.74	10.81
C9orf37	CI037_HUMAN	chromosome 9 open reading frame 37 (C9orf37), mRNA	4	3	1	3	N	0.33	0.88	0.58	0.67
C9orf4	CI004_HUMAN	chromosome 9 open reading frame 4 (C9orf4), mRNA	1	0	1	1	N	0.58	0	0.33	0.88
C9orf40	CI040_HUMAN	chromosome 9 open reading frame 40 (C9orf40), mRNA	48	36	28	35	N	5	3.76	0.67	2.91
C9orf41	CI041_HUMAN	chromosome 9 open reading frame 41 (C9orf41), mRNA	155	232	277	301	Y	27.39	22.85	14.22	16.95
C9orf43	CI043_HUMAN	chromosome 9 open reading frame 43 (C9orf43), mRNA	8	15	10	8	N	1.67	1.76	1.2	2.4
C9orf46	CI046_HUMAN	chromosome 9 open reading frame 46 (C9orf46), mRNA	68	89	55	51	N	8.51	9.02	0.58	5.81
C9orf5	CI005_HUMAN	chromosome 9 open reading frame 5 (C9orf5), mRNA	59	61	118	126	Y	8.99	6.69	10.4	4.63
C9orf64	CI064_HUMAN	chromosome 9 open reading frame 64 (C9orf64), mRNA	129	117	114	109	N	13.37	4.73	13.48	3.28
C9orf68	B4DIY4_HUMAN	chromosome 9 open reading frame 68 (C9orf68), mRNA	108	206	167	159	Y	24.04	29.94	10.26	12.45
C9orf7	B7Z5E1_HUMAN	chromosome 9 open reading frame 7 (C9orf7), transcript variant 1, mRNA	1	3	1	1	N	0.58	1.2	0.88	0.33
C9orf72	Q9NUW0_HUMAN	chromosome 9 open reading frame 72 (C9orf72), transcript variant 2, mRNA	81	78	65	79	N	3.51	15.81	10.07	4.91
C9orf78	CI078_HUMAN	chromosome 9 open reading frame 78 (C9orf78), mRNA	944	848	898	807	N	57.41	33.41	9.54	2.85
C9orf80	SOSSC_HUMAN	chromosome 9 open reading frame 80 (C9orf80), mRNA	137	95	101	87	N	25.67	8.82	2.91	6.17
C9orf82	CI082_HUMAN	chromosome 9 open reading frame 82 (C9orf82), transcript variant 1, mRNA	95	124	121	141	N	14.72	13.91	8.95	5.55
C9orf85	CI085_HUMAN	chromosome 9 open reading frame 85 (C9orf85), mRNA	214	280	285	256	N	24.5	16.86	15.68	14.57
C9orf86	PARF_HUMAN	chromosome 9 open reading frame 86 (C9orf86), transcript variant 1, mRNA	1641	1369	1403	1409	N	90.82	47.84	104.99	1.33
C9orf89	BINCA_HUMAN	chromosome 9 open reading frame 89 (C9orf89), mRNA	81	91	81	88	N	8.01	7.75	4.26	6.81
C9orf9	CI009_HUMAN	chromosome 9 open reading frame 9 (C9orf9), mRNA	63	91	70	74	N	5.84	9.29	10.9	7.69
C9orf91	CI091_HUMAN	chromosome 9 open reading frame 91 (C9orf91), mRNA	111	77	78	75	N	11.85	11.53	7.22	4.36
C9orf93	CI093_HUMAN	chromosome 9 open reading frame 93 (C9orf93), mRNA	5	5	4	5	N	0.58	1.15	1.76	1.33
C9orf95	NRK1_HUMAN	chromosome 9 open reading frame 95 (C9orf95), transcript variant 1, mRNA	151	206	220	229	N	51.17	16.26	19.34	7.17
C9orf96	SGK71_HUMAN	chromosome 9 open reading frame 96 (C9orf96), mRNA	183	185	211	182	N	50.2	17.36	40.32	18.1
CA1	CAH1_HUMAN	carbonic anhydrase I (CA1), transcript variant 3, mRNA	476	39	38	28	Y	190.98	15.5	9.84	8.62
CA11	CAH11_HUMAN	carbonic anhydrase XI (CA11), mRNA	23	11	10	11	N	3.48	2.73	2.33	3.06
CA12	CAH12_HUMAN	carbonic anhydrase XII (CA12), transcript variant 2, mRNA	1	3	13	17	N	0.58	2.03	0.67	6.01
CA13	CAH13_HUMAN	carbonic anhydrase XIII (CA13), mRNA	4	8	9	17	N	2.33	3.18	0.33	3.18
CA14	CAH14_HUMAN	carbonic anhydrase XIV (CA14), mRNA	3	4	3	1	N	1.53	3.06	1.53	1.33
CA2	CAH2_HUMAN	carbonic anhydrase II (CA2), mRNA	782	352	527	532	Y	118.51	22.93	51.41	23.3
CA3	CAH3_HUMAN	carbonic anhydrase III, muscle specific (CA3), mRNA	6629	1277	2412	2513	Y	1963.43	452.07	219.15	559.01
CA4	Q6FHI7_HUMAN	carbonic anhydrase IV (CA4), mRNA	213	209	134	138	Y	36.16	9.84	14.05	13.61
CA5A	CAH5A_HUMAN	carbonic anhydrase VA, mitochondrial (CA5A), nuclear gene encoding mitochondrial protein, mRNA	0	2	1	0	N	0.33	0.88	0.67	0.33
CA5B	CAH5B_HUMAN	carbonic anhydrase VB, mitochondrial (CA5B), nuclear gene encoding mitochondrial protein, mRNA	341	309	342	341	N	11.41	21.67	12.72	22.1
CA8	CAH8_HUMAN	carbonic anhydrase VIII (CA8), mRNA	37	42	23	21	N	2.4	9.17	4.67	1.53
CA9	CAH9_HUMAN	carbonic anhydrase IX (CA9), mRNA	1	2	1	1	N	0.67	0.88	0.67	1.33
CAB39	CAB39_HUMAN	calcium binding protein 39 (CAB39), transcript variant 1, mRNA	340	328	410	377	N	19.36	38.2	30.62	12.12
CAB39L	CB39L_HUMAN	calcium binding protein 39-like (CAB39L), transcript variant 2, mRNA	145	250	248	227	Y	23.73	13.28	12.77	8.65
CABIN1	Q6PHY0_HUMAN	calcineurin binding protein 1 (CABIN1), transcript variant 2, mRNA	263	260	259	301	N	29.81	17.35	22	33.08
CABLES1	A7K6Y5_HUMAN	Cdk5 and Abl enzyme substrate 1 (CABLES1), transcript variant 2, mRNA	2569	1797	2173	2427	N	335.59	211.5	197.2	173.87
CABLES2	CABL2_HUMAN	Cdk5 and Abl enzyme substrate 2 (CABLES2), mRNA	178	117	147	165	N	22.61	5.84	13	9.39
CABP1	CABP1_HUMAN	calcium binding protein 1 (CABP1), transcript variant 3, mRNA	3	7	7	9	N	0.67	1.53	1.2	0.88
CABP2	CABP2_HUMAN	calcium binding protein 2 (CABP2), mRNA	1	3	1	2	N	0.33	0.88	0.88	0.88
CABP4	CABP4_HUMAN	calcium binding protein 4 (CABP4), mRNA	0	0	2	2	N	0.33	0.33	0.88	1
CABP5	CABP5_HUMAN	calcium binding protein 5 (CABP5), mRNA	3	0	12	10	N	0.88	0	7.09	6.89
CABP7	CABP7_HUMAN	calcium binding protein 7 (CABP7), mRNA	4	2	1	1	N	2.19	0.88	1.33	0.67
CABYR	CABYR_HUMAN	calcium binding tyrosine-(Y)-phosphorylation regulated (CABYR), transcript variant 7, mRNA	71	97	108	90	N	10.97	10.9	5.46	3.93
CACHD1	CAHD1_HUMAN	cache domain containing 1 (CACHD1), mRNA	32	28	32	47	N	3	10.84	6.36	5.78
CACNA1A	CAC1A_HUMAN	calcium channel, voltage-dependent, P/Q type, alpha 1A subunit (CACNA1A), transcript variant 2, mRNA	220	115	217	147	Y	48.45	17.17	18.48	9.96
CACNA1B	CAC1B_HUMAN	calcium channel, voltage-dependent, N type, alpha 1B subunit (CACNA1B), transcript variant 2, mRNA	38	58	54	63	N	11.59	12.77	5.55	4.1
CACNA1C	E9PDJ0_HUMAN	calcium channel, voltage-dependent, L type, alpha 1C subunit (CACNA1C), transcript variant 20, mRNA	14	5	13	12	N	2.19	1.2	2.4	1.76
CACNA1D	Q59GD8_HUMAN	calcium channel, voltage-dependent, L type, alpha 1D subunit (CACNA1D), transcript variant 3, mRNA	8	2	5	6	N	3.18	0.58	0.88	0.58
CACNA1E	CAC1E_HUMAN	calcium channel, voltage-dependent, R type, alpha 1E subunit (CACNA1E), transcript variant 3, mRNA	23	11	16	11	N	2.65	1.86	3.84	1.45
CACNA1F	CAC1F_HUMAN	calcium channel, voltage-dependent, L type, alpha 1F subunit (CACNA1F), mRNA	5	3	5	3	N	1.53	1.86	1.53	0.33
CACNA1G	Q19R13_HUMAN	calcium channel, voltage-dependent, T type, alpha 1G subunit (CACNA1G), transcript variant 14, mRNA	45	28	37	44	N	1.2	3.21	7.45	3.48
CACNA1H	CAC1H_HUMAN	calcium channel, voltage-dependent, T type, alpha 1H subunit (CACNA1H), transcript variant 2, mRNA	110	66	125	129	Y	5.24	10.2	28.9	7.81
CACNA1I	CAC1I_HUMAN	calcium channel, voltage-dependent, T type, alpha 1I subunit (CACNA1I), transcript variant 1, mRNA	43	30	43	51	N	7.67	2.6	7.75	5.55
CACNA1S	CAC1S_HUMAN	calcium channel, voltage-dependent, L type, alpha 1S subunit (CACNA1S), mRNA	68	3	23	11	N	7.23	2.08	15.95	6.36
CACNA2D1	CA2D1_HUMAN	calcium channel, voltage-dependent, alpha 2/delta subunit 1 (CACNA2D1), mRNA	35	43	48	43	N	8.89	1.73	5	4.16
CACNA2D2	CA2D2_HUMAN	calcium channel, voltage-dependent, alpha 2/delta subunit 2 (CACNA2D2), transcript variant 1, mRNA	7	7	4	7	N	1.2	3.28	0.58	1.67
CACNA2D3	CA2D3_HUMAN	calcium channel, voltage-dependent, alpha 2/delta subunit 3 (CACNA2D3), mRNA	2	1	2	1	N	0.33	0.58	1	0.88
CACNA2D4	CA2D4_HUMAN	calcium channel, voltage-dependent, alpha 2/delta subunit 4 (CACNA2D4), mRNA	1	1	1	1	N	0.58	1	0.58	0.33
CACNB1	B3KXG1_HUMAN	calcium channel, voltage-dependent, beta 1 subunit (CACNB1), transcript variant 1, mRNA	2	0	2	0	N	1	0	0.88	0.33
CACNB2	A6PVM7_HUMAN	calcium channel, voltage-dependent, beta 2 subunit (CACNB2), transcript variant 9, mRNA	23	16	16	13	N	3.51	0.88	1	2.08
CACNB3	F5H2P6_HUMAN	calcium channel, voltage-dependent, beta 3 subunit (CACNB3), transcript variant 3, mRNA	104	69	76	78	N	9.74	8.21	7.31	14.36
CACNB4	A7BJ74_HUMAN	calcium channel, voltage-dependent, beta 4 subunit (CACNB4), transcript variant 2, mRNA	1	0	0	0	N	0.58	0	0	0
CACNG1	CCG1_HUMAN	calcium channel, voltage-dependent, gamma subunit 1 (CACNG1), mRNA	4	1	2	1	N	0.58	0.67	0.88	1
CACNG4	CCG4_HUMAN	calcium channel, voltage-dependent, gamma subunit 4 (CACNG4), mRNA	43	38	36	53	N	12.1	7.45	2.91	8.69
CACNG5	CCG5_HUMAN	calcium channel, voltage-dependent, gamma subunit 5 (CACNG5), mRNA	31	28	33	38	N	9.24	5.33	7.51	9.61
CACNG6	A6NFR2_HUMAN	calcium channel, voltage-dependent, gamma subunit 6 (CACNG6), transcript variant 1, mRNA	8	3	16	14	N	1.45	1.45	7.37	5.13
CACNG7	CCG7_HUMAN	calcium channel, voltage-dependent, gamma subunit 7 (CACNG7), mRNA	9	3	4	2	N	1.2	0.88	0.67	0.58
CACNG8	CCG8_HUMAN	calcium channel, voltage-dependent, gamma subunit 8 (CACNG8), mRNA	4	4	2	5	N	1.45	0.58	1.2	1.2
CACYBP	Q5R371_HUMAN	calcyclin binding protein (CACYBP), transcript variant 1, mRNA	1409	1467	1471	1370	N	113.28	83.83	54.57	25.53
CAD	PYR1_HUMAN	carbamoyl-phosphate synthetase 2, aspartate transcarbamylase, and dihydroorotase (CAD), mRNA	1214	1012	1404	1190	N	173.8	58.62	132.53	97.72
CADM1	CADM1_HUMAN	cell adhesion molecule 1 (CADM1), transcript variant 2, mRNA	230	307	210	227	N	21.63	30.56	23.67	1.76
CADM2	CADM2_HUMAN	cell adhesion molecule 2 (CADM2), transcript variant 2, mRNA	1	0	2	0	N	0.33	0	0.88	0.33
CADM3	CADM3_HUMAN	cell adhesion molecule 3 (CADM3), transcript variant 1, mRNA	77	55	48	53	N	7.37	3.33	8.51	5.29
CADM4	CADM4_HUMAN	cell adhesion molecule 4 (CADM4), mRNA	118	153	123	146	N	18.55	4.67	9.21	6.98
CADPS	CAPS1_HUMAN	Ca++-dependent secretion activator (CADPS), transcript variant 3, mRNA	0	2	1	0	N	0.33	2.33	0.33	0.33
CADPS2	CAPS2_HUMAN	Ca++-dependent secretion activator 2 (CADPS2), transcript variant 3, mRNA	77	55	47	44	N	8.96	9.87	3.46	14.01
CAGE1	CAGE1_HUMAN	cancer antigen 1 (CAGE1), transcript variant 1, mRNA	3	3	7	2	N	0.88	2.03	1.86	0.58
CALB1	CALB1_HUMAN	calbindin 1, 28kDa (CALB1), mRNA	7	10	14	15	N	1.33	3.61	2.85	5.51
CALCB	CALCB_HUMAN	calcitonin-related polypeptide beta (CALCB), mRNA	1	2	0	0	N	0.58	0.88	0.33	0
CALCOCO1	E9PAU0_HUMAN	calcium binding and coiled-coil domain 1 (CALCOCO1), transcript variant 1, mRNA	986	867	1063	1003	N	137.61	43.78	80.04	74.17
CALCOCO2	CACO2_HUMAN	calcium binding and coiled-coil domain 2 (CALCOCO2), mRNA	446	390	398	407	N	46.26	21.73	26.6	30.64
CALCRL	CALRL_HUMAN	calcitonin receptor-like (CALCRL), mRNA	81	54	76	63	N	5.55	7.45	9.64	10.37
CALD1	CALD1_HUMAN	caldesmon 1 (CALD1), transcript variant 2, mRNA	336	249	265	281	N	33.07	24.95	17.02	6.43
CALHM1	CAHM1_HUMAN	calcium homeostasis modulator 1 (CALHM1), mRNA	29	60	64	63	N	1.76	11.22	9.28	8.35
CALHM2	CAHM2_HUMAN	calcium homeostasis modulator 2 (CALHM2), transcript variant 1, mRNA	33	21	15	15	N	10.81	2.67	0.67	5.46
CALM3	CALM_HUMAN	calmodulin 3 (phosphorylase kinase, delta) (CALM3), mRNA	407	181	211	247	Y	33.18	17.78	30.45	5.77
CALML3	CALL3_HUMAN	calmodulin-like 3 (CALML3), mRNA	1	0	0	1	N	0.67	0	0	1.33
CALML4	Q6MZY3_HUMAN	calmodulin-like 4 (CALML4), transcript variant 1, mRNA	7	5	4	4	N	1	2.31	1.45	1.33
CALML6	CALL6_HUMAN	calmodulin-like 6 (CALML6), mRNA	1	0	0	0	N	0.58	0	0	0
CALN1	CABP8_HUMAN	calneuron 1 (CALN1), transcript variant 2, mRNA	24	59	56	58	N	12.35	10.54	15.28	0.88
CALR	CALR_HUMAN	calreticulin (CALR), mRNA	1867	1629	1401	1727	N	45.51	137.42	52.17	124.01
CALR3	CALR3_HUMAN	calreticulin 3 (CALR3), mRNA	67	68	56	50	N	9.33	5.51	4.16	7.97
CALU	D6QS48_HUMAN	calumenin (CALU), transcript variant 2, mRNA	854	1095	1138	1132	N	114.67	47.91	47.48	38.85
CALY	CALY_HUMAN	calcyon neuron-specific vesicular protein (CALY), mRNA	0	0	0	1	N	0.33	0	0.33	0.67
CAMK1	KCC1A_HUMAN	calcium/calmodulin-dependent protein kinase I (CAMK1), mRNA	454	376	289	278	N	100.22	22.21	16.83	20.34
CAMK1D	Q5SQQ7_HUMAN	calcium/calmodulin-dependent protein kinase ID (CAMK1D), transcript variant 2, mRNA	8	7	10	16	N	2.65	3.18	3.38	1.53
CAMK1G	KCC1G_HUMAN	calcium/calmodulin-dependent protein kinase IG (CAMK1G), mRNA	0	1	0	1	N	0.33	0.58	0	1.33
CAMK2A	A8K161_HUMAN	calcium/calmodulin-dependent protein kinase II alpha (CAMK2A), transcript variant 1, mRNA	1	0	1	0	N	0.67	0	0.67	0.33
CAMK2B	A4D2K5_HUMAN	calcium/calmodulin-dependent protein kinase II beta (CAMK2B), transcript variant 1, mRNA	22	14	15	11	N	3.46	6.08	2.4	2.96
CAMK2D	KCC2D_HUMAN	calcium/calmodulin-dependent protein kinase II delta (CAMK2D), transcript variant 6, mRNA	148	121	129	139	N	5.24	5.24	14.1	1.86
CAMK2G	Q13280_HUMAN	calcium/calmodulin-dependent protein kinase II gamma (CAMK2G), transcript variant 7, mRNA	125	138	174	203	Y	7.97	14.75	12.39	3.84
CAMK2N1	CK2N1_HUMAN	calcium/calmodulin-dependent protein kinase II inhibitor 1 (CAMK2N1), mRNA	217	147	213	191	N	10.67	10.73	15.76	25.86
CAMK2N2	CK2N2_HUMAN	calcium/calmodulin-dependent protein kinase II inhibitor 2 (CAMK2N2), mRNA	22	20	16	20	N	6.81	4.51	5.24	3.38
CAMK4	KCC4_HUMAN	calcium/calmodulin-dependent protein kinase IV (CAMK4), mRNA	0	0	0	2	N	0.33	0.33	0	0.88
CAMKK1	KKCC1_HUMAN	calcium/calmodulin-dependent protein kinase kinase 1, alpha (CAMKK1), transcript variant 1, mRNA	17	10	6	9	N	5.2	1.53	2.33	2.19
CAMKK2	KKCC2_HUMAN	calcium/calmodulin-dependent protein kinase kinase 2, beta (CAMKK2), transcript variant 7, mRNA	47	26	33	43	N	6.66	8.19	13.45	6.17
CAMKMT	CMKMT_HUMAN	calmodulin-lysine N-methyltransferase (CAMKMT), mRNA	33	42	39	28	N	2.33	6.96	3.93	0.67
CAMKV	CAMKV_HUMAN	CaM kinase-like vesicle-associated (CAMKV), mRNA	29	45	13	21	N	4.37	12.91	5.13	3.48
CAMLG	A1L3Y3_HUMAN	calcium modulating ligand (CAMLG), mRNA	63	53	53	50	N	3.93	4.91	11.57	4.36
CAMP	CAMP_HUMAN	cathelicidin antimicrobial peptide (CAMP), mRNA	8	5	4	3	N	3.84	0.33	1.76	1.2
CAMSAP1	CAMP1_HUMAN	calmodulin regulated spectrin-associated protein 1 (CAMSAP1), mRNA	638	552	640	690	N	14.34	27.21	15.01	36.15
CAMSAP2	B3KTI4_HUMAN	calmodulin regulated spectrin-associated protein family, member 2 (CAMSAP2), mRNA	384	328	423	439	N	18.01	15.84	27.81	20.85
CAMSAP3	CAMP3_HUMAN	calmodulin regulated spectrin-associated protein family, member 3 (CAMSAP3), transcript variant 1, mRNA	2	4	1	1	N	0.88	1.2	0.88	0.33
CAMTA1	CMTA1_HUMAN	calmodulin binding transcription activator 1 (CAMTA1), transcript variant 2, mRNA	77	71	70	74	N	4.63	4	1.33	5.61
CAMTA2	CMTA2_HUMAN	calmodulin binding transcription activator 2 (CAMTA2), transcript variant 3, mRNA	1009	1075	956	1018	N	88.59	42.39	26.34	24.98
CAND1	CAND1_HUMAN	cullin-associated and neddylation-dissociated 1 (CAND1), mRNA	842	764	818	760	N	12.14	15.38	56.22	31.65
CAND2	CAND2_HUMAN	cullin-associated and neddylation-dissociated 2 (putative) (CAND2), transcript variant 1, mRNA	20	18	4	11	N	6.44	5.57	0.58	2.85
CANT1	CANT1_HUMAN	calcium activated nucleotidase 1 (CANT1), transcript variant 1, mRNA	138	134	115	132	N	6.69	4.04	18.26	12.78
CANX	CALX_HUMAN	calnexin (CANX), transcript variant 1, mRNA	1742	2052	1783	2057	N	45.23	15.76	84.46	112.9
CAP1	D3DPU2_HUMAN	CAP, adenylate cyclase-associated protein 1 (yeast) (CAP1), transcript variant 1, mRNA	1378	1193	1327	1342	N	95.82	38.83	10.82	65.73
[truncated: 12,574 more rows]
