# Supplementary material for: Transcriptomic Analysis of Brown Adipose Tissue across the Physiological Extremes of Natural Hibernation
Source: PLoS One. 2013 Dec 30;8(12):e85157. doi: 10.1371/journal.pone.0085157 (PMC3875542; doi:10.1371/journal.pone.0085157)
Supplement: Table S2 — Differentially expressed BAT genes. Table provides the mean (n=3) and standard error for each of the four collection points of all 2,083 genes that are differentially expressed in brown adipose tissue. The p-value generated from the DESeq analysis of deviance is also provided for each gene. A gene was considered differentially expressed and included in this Table if at least one collection point had at least 100 total counts, there was at least a 50% change between the collection points with the highest and lowest counts, and the FDR was less than 0.05. The p-value cutoffs for significance (FDR<0.05) was obtained from the Benjamini-Hochberg method. Gene names listed are the official HGNC and human UNIPROT designations. APR: April collection point; IBA: Interbout arousal collection point; OCT: October collection point; TOR: Torpor collection point; std. error: standard error. (XLS) [file pone.0085157.s002.xls]

## Sheet: Sheet1
Name	Uniprot	description	UQN BAT APR	UQN BAT OCT	UQN BAT TOR	UQN BAT IBA	BAT Apr vs IBA	BAT IBA vs Apr	BAT Apr vs Oct	BAT Oct vs Apr	BAT Apr vs Tor	BAT Tor vs Apr	BAT Oct vs IBA	BAT IBA vs Oct	BAT Oct vs Tor	BAT Tor vs Oct	BAT Tor vs IBA	BAT IBA vs Tor	BAT APR std. error	BAT OCT std. error	BAT TOR std. error	BAT IBA std. error
AACS	AACS_HUMAN	acetoacetyl-CoA synthetase (AACS), mRNA	1139	2195	1151	1425	False	False	False	True	False	False	True	False	True	False	False	False	347.52	253.01	227.7	184.08
AADAT	Q4W5N8_HUMAN	aminoadipate aminotransferase (AADAT), transcript variant 2, mRNA	172	95	153	78	True	False	True	False	False	False	False	False	False	False	False	False	31.07	19.64	27.43	19.73
AAK1	AAK1_HUMAN	AP2 associated kinase 1 (AAK1), mRNA	89	81	145	118	False	False	False	False	False	True	False	False	False	True	False	False	14.19	7.17	10.48	7.31
AASS	AASS_HUMAN	aminoadipate-semialdehyde synthase (AASS), nuclear gene encoding mitochondrial protein, mRNA	520	176	175	207	True	False	True	False	True	False	False	False	False	False	False	False	126.07	24.73	58.84	43.43
ABCA2	ABCA2_HUMAN	ATP-binding cassette, sub-family A (ABC1), member 2 (ABCA2), transcript variant 2, mRNA	354	762	644	728	False	True	False	True	False	True	False	False	False	False	False	False	46.94	68.71	62.44	33.34
ABCA6	ABCA6_HUMAN	ATP-binding cassette, sub-family A (ABC1), member 6 (ABCA6), mRNA	362	176	178	162	True	False	True	False	True	False	False	False	False	False	False	False	76.41	36.77	12.34	7.97
ABCA7	ABCA7_HUMAN	ATP-binding cassette, sub-family A (ABC1), member 7 (ABCA7), mRNA	171	197	189	127	False	False	False	False	False	False	True	False	False	False	False	False	6.17	29.08	20.74	13.05
ABCA8	ABCA8_HUMAN	ATP-binding cassette, sub-family A (ABC1), member 8 (ABCA8), mRNA	373	123	114	88	True	False	True	False	True	False	False	False	False	False	False	False	76.64	26.46	6.89	9.85
ABCA9	ABCA9_HUMAN	ATP-binding cassette, sub-family A (ABC1), member 9 (ABCA9), mRNA	495	223	205	203	True	False	True	False	True	False	False	False	False	False	False	False	100.38	39.41	5.51	21.26
ABCC1	MRP1_HUMAN	ATP-binding cassette, sub-family C (CFTR/MRP), member 1 (ABCC1), transcript variant 5, mRNA	211	231	319	308	False	False	False	False	False	True	False	False	False	False	False	False	21.23	27.22	17.85	15.98
ABCC10	MRP7_HUMAN	ATP-binding cassette, sub-family C (CFTR/MRP), member 10 (ABCC10), transcript variant MRP7A, mRNA	209	133	146	140	False	False	True	False	False	False	False	False	False	False	False	False	19.37	4.26	15.18	19.38
ABCC5	MRP5_HUMAN	ATP-binding cassette, sub-family C (CFTR/MRP), member 5 (ABCC5), transcript variant 2, mRNA	192	109	139	132	False	False	True	False	False	False	False	False	False	False	False	False	10.65	4.7	12.12	16.26
ABCD2	ABCD2_HUMAN	ATP-binding cassette, sub-family D (ALD), member 2 (ABCD2), mRNA	113	63	89	179	False	True	False	False	False	False	False	True	False	False	False	True	23.73	11.59	9.74	20.18
ABCD3	ABCD3_HUMAN	ATP-binding cassette, sub-family D (ALD), member 3 (ABCD3), transcript variant 1, mRNA	4602	3808	10708	8333	False	True	False	False	False	True	False	True	False	True	False	False	1514.14	158.32	403.18	111.56
ABCG2	ABCG2_HUMAN	ATP-binding cassette, sub-family G (WHITE), member 2 (ABCG2), mRNA	1297	632	830	718	True	False	True	False	False	False	False	False	False	False	False	False	224.75	31.82	112.26	110.2
ABHD14B	ABHEB_HUMAN	abhydrolase domain containing 14B (ABHD14B), transcript variant 2, mRNA	481	557	294	334	False	False	False	False	True	False	True	False	True	False	False	False	66.05	53.82	36.75	39.25
ABHD3	ABHD3_HUMAN	abhydrolase domain containing 3 (ABHD3), mRNA	190	203	379	426	False	True	False	False	False	True	False	True	False	True	False	False	50.21	45.57	50.41	60.38
ABHD5	ABHD5_HUMAN	abhydrolase domain containing 5 (ABHD5), mRNA	704	464	601	598	False	False	True	False	False	False	False	False	False	False	False	False	62.23	40.03	21.7	14.17
ABHD6	ABHD6_HUMAN	abhydrolase domain containing 6 (ABHD6), mRNA	206	187	137	137	False	False	False	False	False	False	False	False	False	False	False	False	29.07	8.21	6.33	21.96
ABI3BP	TARSH_HUMAN	ABI family, member 3 (NESH) binding protein (ABI3BP), mRNA	272	81	94	88	True	False	True	False	True	False	False	False	False	False	False	False	17.7	1	7.51	6.03
ABL1	Q59FK4_HUMAN	c-abl oncogene 1, non-receptor tyrosine kinase (ABL1), transcript variant b, mRNA	577	421	373	459	False	False	False	False	True	False	False	False	False	False	False	False	68.6	28.34	14.45	34.95
ABL2	B7UEF2_HUMAN	v-abl Abelson murine leukemia viral oncogene homolog 2 (ABL2), transcript variant b, mRNA	54	79	118	123	False	True	False	False	False	True	False	True	False	False	False	False	12.78	19.05	12.47	7.26
ABLIM1	B3KVH2_HUMAN	actin binding LIM protein 1 (ABLIM1), transcript variant 4, mRNA	772	790	1296	1360	False	True	False	False	False	True	False	True	False	True	False	False	112.96	40.53	31.83	84.04
ABLIM2	ABLM2_HUMAN	actin binding LIM protein family, member 2 (ABLIM2), transcript variant 5, mRNA	103	116	180	212	False	True	False	False	False	True	False	True	False	True	False	False	26.19	14.8	16.07	3.18
ABTB2	E9PRW7_HUMAN	ankyrin repeat and BTB (POZ) domain containing 2 (ABTB2), mRNA	95	98	180	164	False	False	False	False	False	True	False	True	False	True	False	False	38.74	3.71	18.08	3.18
ACAA1	THIK_HUMAN	acetyl-CoA acyltransferase 1 (ACAA1), nuclear gene encoding mitochondrial protein, transcript variant 1, mRNA	2050	1429	2375	2873	False	False	False	False	False	False	False	True	False	True	False	False	180.26	143.48	259.32	226.71
ACACA	Q7Z5W8_HUMAN	acetyl-CoA carboxylase alpha (ACACA), transcript variant 1, mRNA	405	449	271	293	False	False	False	False	False	False	True	False	True	False	False	False	60.86	58.41	20.27	35.41
ACAD10	ACD10_HUMAN	acyl-CoA dehydrogenase family, member 10 (ACAD10), transcript variant 2, mRNA	967	1188	1465	1384	False	False	False	False	False	True	False	False	False	False	False	False	181.08	128.67	55.45	62.14
ACAD8	ACAD8_HUMAN	acyl-CoA dehydrogenase family, member 8 (ACAD8), nuclear gene encoding mitochondrial protein, mRNA	848	1359	1031	1086	False	False	False	True	False	False	False	False	False	False	False	False	70.74	68.99	41.91	71.24
ACAD9	ACAD9_HUMAN	acyl-CoA dehydrogenase family, member 9 (ACAD9), nuclear gene encoding mitochondrial protein, transcript variant 1, mRNA	700	1435	740	1066	False	False	False	True	False	False	False	False	True	False	False	False	11.02	295.77	34.83	260.99
ACADL	ACADL_HUMAN	acyl-CoA dehydrogenase, long chain (ACADL), nuclear gene encoding mitochondrial protein, mRNA	34196	52870	53083	57593	False	True	False	True	False	True	False	False	False	False	False	False	3615.95	1994.58	4492.76	940.66
ACADM	ACADM_HUMAN	acyl-CoA dehydrogenase, C-4 to C-12 straight chain (ACADM), nuclear gene encoding mitochondrial protein, transcript variant 1, mRNA	12577	24105	23427	24740	False	True	False	True	False	True	False	False	False	False	False	False	2510.98	682.6	1808.57	2071.82
ACADS	E5KSD5_HUMAN	acyl-CoA dehydrogenase, C-2 to C-3 short chain (ACADS), nuclear gene encoding mitochondrial protein, mRNA	4605	8017	8694	8714	False	True	False	True	False	True	False	False	False	False	False	False	755.35	373.15	82.59	251.02
ACAP3	ACAP3_HUMAN	ArfGAP with coiled-coil, ankyrin repeat and PH domains 3 (ACAP3), mRNA	266	211	149	167	True	False	False	False	True	False	False	False	False	False	False	False	33.72	25.69	3.61	3.51
ACAT1	THIL_HUMAN	acetyl-CoA acetyltransferase 1 (ACAT1), nuclear gene encoding mitochondrial protein, mRNA	6519	4930	3950	4284	True	False	False	False	True	False	False	False	False	False	False	False	651.46	551.13	346.53	272.2
ACAT2	THIC_HUMAN	acetyl-CoA acetyltransferase 2 (ACAT2), mRNA	247	380	255	389	False	True	False	True	False	False	False	False	False	False	False	True	51.17	21.48	13.86	20.48
ACER3	ACER3_HUMAN	alkaline ceramidase 3 (ACER3), mRNA	64	116	105	92	False	False	False	True	False	True	False	False	False	False	False	False	8.84	9.28	14.66	4.67
ACIN1	B2RTT4_HUMAN	apoptotic chromatin condensation inducer 1 (ACIN1), transcript variant 4, mRNA	1150	868	696	742	True	False	False	False	True	False	False	False	False	False	False	False	92.02	21.53	6.33	27.43
ACLY	ACLY_HUMAN	ATP citrate lyase (ACLY), transcript variant 2, mRNA	6682	11482	8703	8885	False	False	False	True	False	False	False	False	False	False	False	False	1672.24	1125.43	424.69	382.78
ACO1	ACOC_HUMAN	aconitase 1, soluble (ACO1), mRNA	1482	1507	2581	2335	False	True	False	False	False	True	False	True	False	True	False	False	185.61	55.23	200.57	69.4
ACOT1	E9KL42_HUMAN	acyl-CoA thioesterase 1 (ACOT1), mRNA	2980	3473	10630	11090	False	True	False	False	False	True	False	True	False	True	False	False	1399.23	261.27	337.91	1347.42
ACOT2	ACOT2_HUMAN	acyl-CoA thioesterase 2 (ACOT2), nuclear gene encoding mitochondrial protein, mRNA	831	804	2597	2481	False	True	False	False	False	True	False	True	False	True	False	False	361.38	23.33	45.11	110.55
ACOT4	ACOT4_HUMAN	acyl-CoA thioesterase 4 (ACOT4), mRNA	130	137	421	379	False	True	False	False	False	True	False	True	False	True	False	False	67.88	9.5	39.3	45.92
ACOT6	ACOT6_HUMAN	acyl-CoA thioesterase 6 (ACOT6), mRNA	88	135	215	183	False	True	False	False	False	True	False	False	False	False	False	False	17.95	16.92	41.06	7.67
ACOT7	BACH_HUMAN	acyl-CoA thioesterase 7 (ACOT7), transcript variant hBACHc, mRNA	247	161	114	143	True	False	False	False	True	False	False	False	False	False	False	False	45.62	34.6	14.44	9.7
ACOT9	ACOT9_HUMAN	acyl-CoA thioesterase 9 (ACOT9), nuclear gene encoding mitochondrial protein, transcript variant 2, mRNA	2704	4128	3765	3449	False	False	False	True	False	False	False	False	False	False	False	False	340.55	188.46	33.69	106.36
ACSF2	ACSF2_HUMAN	acyl-CoA synthetase family member 2 (ACSF2), mRNA	1711	93	68	73	True	False	True	False	True	False	False	False	False	False	False	False	802.42	14.98	8.69	7.51
ACSF3	Q6P2C7_HUMAN	acyl-CoA synthetase family member 3 (ACSF3), nuclear gene encoding mitochondrial protein, transcript variant 4, mRNA	359	621	759	719	False	True	False	True	False	True	False	False	False	False	False	False	47.19	60.01	115.22	94.12
ACSL1	ACSL1_HUMAN	acyl-CoA synthetase long-chain family member 1 (ACSL1), mRNA	14295	20827	30772	27682	False	True	False	False	False	True	False	False	False	False	False	False	4052.5	1633.16	876.88	911.87
ACSM5	ACSM5_HUMAN	acyl-CoA synthetase medium-chain family member 5 (ACSM5), mRNA	1254	1343	713	681	True	False	False	False	True	False	False	False	False	False	False	False	189.8	316.29	80.54	59.48
ACSS1	ACS2L_HUMAN	acyl-CoA synthetase short-chain family member 1 (ACSS1), nuclear gene encoding mitochondrial protein, transcript variant 2, mRNA	1837	1942	1046	1044	False	False	False	False	False	False	True	False	True	False	False	False	419.78	60.16	46.42	98.33
ACSS2	Q96FY7_HUMAN	acyl-CoA synthetase short-chain family member 2 (ACSS2), transcript variant 2, mRNA	610	920	973	1052	False	True	False	True	False	True	False	False	False	False	False	False	83.39	78.68	10.39	75.06
ACTA1	ACTS_HUMAN	actin, alpha 1, skeletal muscle (ACTA1), mRNA	917	13	388	209	True	False	True	False	False	False	False	False	False	True	False	False	51.74	2.65	280.88	139.36
ACTA2	ACTA_HUMAN	actin, alpha 2, smooth muscle, aorta (ACTA2), transcript variant 2, mRNA	800	488	456	455	True	False	True	False	True	False	False	False	False	False	False	False	117.02	14.74	32.69	24.17
ACTN1	ACTN1_HUMAN	actinin, alpha 1 (ACTN1), transcript variant 3, mRNA	238	156	160	172	False	False	True	False	False	False	False	False	False	False	False	False	19.37	3.76	14.43	19.97
ACTN2	ACTN2_HUMAN	actinin, alpha 2 (ACTN2), mRNA	400	37	169	135	True	False	True	False	False	False	False	True	False	False	False	False	116.35	6.33	85.45	41.03
ACTN3	ACTN3_HUMAN	actinin, alpha 3 (ACTN3), mRNA	221	6	18	8	True	False	True	False	True	False	False	False	False	False	False	False	67.35	2.08	6.56	4
ACTR8	ARP8_HUMAN	ARP8 actin-related protein 8 homolog (yeast) (ACTR8), mRNA	304	287	197	228	False	False	False	False	True	False	False	False	False	False	False	False	24.13	28.34	16.37	26.4
ACVR2A	AVR2A_HUMAN	activin A receptor, type IIA (ACVR2A), mRNA	129	109	72	108	False	False	False	False	True	False	False	False	False	False	False	False	4.58	18.61	1.73	0.33
ACYP1	A6NDV8_HUMAN	acylphosphatase 1, erythrocyte (common) type (ACYP1), transcript variant 1, mRNA	73	127	74	74	False	False	False	True	False	False	True	False	True	False	False	False	2.33	7.84	7.02	7.45
ADA	ADA_HUMAN	adenosine deaminase (ADA), mRNA	176	87	99	100	False	False	True	False	False	False	False	False	False	False	False	False	41.1	3.21	6.33	5.81
ADAM22	Q08AL8_HUMAN	ADAM metallopeptidase domain 22 (ADAM22), transcript variant 1, mRNA	84	241	255	276	False	True	False	True	False	True	False	False	False	False	False	False	25.96	68.78	32.67	19.22
ADAMTS1	ATS1_HUMAN	ADAM metallopeptidase with thrombospondin type 1 motif, 1 (ADAMTS1), mRNA	319	368	76	284	False	False	False	False	True	False	False	False	True	False	False	True	81.52	48.12	0.58	14.77
ADAMTS5	ATS5_HUMAN	ADAM metallopeptidase with thrombospondin type 1 motif, 5 (ADAMTS5), mRNA	186	253	393	364	False	True	False	False	False	True	False	False	False	True	False	False	43.33	13.92	5.69	31.67
ADAMTS9	ATS9_HUMAN	ADAM metallopeptidase with thrombospondin type 1 motif, 9 (ADAMTS9), mRNA	182	476	498	530	False	True	False	True	False	True	False	False	False	False	False	False	65.37	83.67	38.05	36.5
ADAMTSL4	Q9UFG7_HUMAN	ADAMTS-like 4 (ADAMTSL4), transcript variant 2, mRNA	172	67	68	79	True	False	True	False	True	False	False	False	False	False	False	False	39.21	5.04	9.28	8.82
ADAMTSL5	Q0VD77_HUMAN	ADAMTS-like 5 (ADAMTSL5), mRNA	131	40	81	63	True	False	True	False	True	False	False	False	False	True	False	False	19.95	6.57	10.02	5.9
ADC	ADC_HUMAN	arginine decarboxylase (ADC), mRNA	160	408	388	423	False	True	False	True	False	True	False	False	False	False	False	False	62.07	30.89	21.87	7.31
ADCK1	Q9UIE6_HUMAN	aarF domain containing kinase 1 (ADCK1), transcript variant 2, mRNA	63	96	110	101	False	True	False	False	False	True	False	False	False	False	False	False	13.43	9.29	12.66	11.61
ADCY4	Q86TZ7_HUMAN	adenylate cyclase 4 (ADCY4), transcript variant 3, mRNA	754	504	377	479	True	False	False	False	True	False	False	False	False	False	False	False	119.83	63.71	43	43.07
ADD3	ADDG_HUMAN	adducin 3 (gamma) (ADD3), transcript variant 3, mRNA	1096	853	1523	1534	False	False	False	False	False	False	False	True	False	True	False	False	130.89	11.37	69.99	134.57
ADH5	ADHX_HUMAN	alcohol dehydrogenase 5 (class III), chi polypeptide (ADH5), mRNA	1278	1958	1531	1483	False	False	False	True	False	False	False	False	False	False	False	False	83.34	155.43	76.95	22.19
ADI1	MTND_HUMAN	acireductone dioxygenase 1 (ADI1), mRNA	925	1777	2003	1875	False	True	False	True	False	True	False	False	False	False	False	False	186.26	59.68	64.69	72.59
ADIPOQ	ADIPO_HUMAN	adiponectin, C1Q and collagen domain containing (ADIPOQ), transcript variant 2, mRNA	9562	5953	4530	4478	True	False	False	False	True	False	False	False	False	False	False	False	1928.44	332.46	152.39	109.61
ADIPOR2	ADR2_HUMAN	adiponectin receptor 2 (ADIPOR2), mRNA	3693	2328	3713	3130	False	False	True	False	False	False	False	False	False	True	False	False	462.52	69.95	203.87	203.64
ADORA1	AA1R_HUMAN	adenosine A1 receptor (ADORA1), transcript variant 2, mRNA	1683	2741	3808	3325	False	True	False	False	False	True	False	False	False	False	False	False	415.48	406.2	179.87	97.96
ADRB1	ADRB1_HUMAN	adrenergic, beta-1-, receptor (ADRB1), mRNA	110	183	218	322	False	True	False	True	False	True	False	True	False	False	False	False	14.47	20.22	15.96	29.16
ADRB3	A8KAG8_HUMAN	adrenergic, beta-3-, receptor (ADRB3), mRNA	385	109	89	126	True	False	True	False	True	False	False	False	False	False	False	False	94.57	2.19	8.09	4.37
ADRBK2	Q8N433_HUMAN	adrenergic, beta, receptor kinase 2 (ADRBK2), mRNA	681	405	619	597	False	False	True	False	False	False	False	False	False	True	False	False	63.25	33.77	98.96	35.8
ADSSL1	B3KTV4_HUMAN	adenylosuccinate synthase like 1 (ADSSL1), transcript variant 2, mRNA	104	452	298	334	False	True	False	True	False	True	False	False	False	False	False	False	40.8	106.17	46.51	30.72
AEBP1	AEBP1_HUMAN	AE binding protein 1 (AEBP1), mRNA	521	133	169	162	True	False	True	False	True	False	False	False	False	False	False	False	99.52	2.4	24.48	5.24
AFAP1	AFAP1_HUMAN	actin filament associated protein 1 (AFAP1), transcript variant a, mRNA	140	159	258	235	False	True	False	False	False	True	False	False	False	True	False	False	23.75	21.26	10.6	3.84
AFF1	Q14C88_HUMAN	AF4/FMR2 family, member 1 (AFF1), transcript variant 1, mRNA	220	160	254	238	False	False	False	False	False	False	False	False	False	True	False	False	23.13	7.97	16.19	14.17
AGBL5	CBPC5_HUMAN	ATP/GTP binding protein-like 5 (AGBL5), transcript variant 3, mRNA	195	345	407	409	False	True	False	True	False	True	False	False	False	False	False	False	39.1	9.77	21.74	15.52
AGFG2	A4D2D6_HUMAN	ArfGAP with FG repeats 2 (AGFG2), mRNA	74	98	126	110	False	False	False	False	False	True	False	False	False	False	False	False	14.57	6.98	10.48	10.68
AGPAT2	PLCB_HUMAN	1-acylglycerol-3-phosphate O-acyltransferase 2 (lysophosphatidic acid acyltransferase, beta) (AGPAT2), transcript variant 1, mRNA	4772	8129	7455	6902	False	False	False	True	False	True	False	False	False	False	False	False	306.24	406.77	161.14	341.34
AGPAT6	Q2TU73_HUMAN	1-acylglycerol-3-phosphate O-acyltransferase 6 (lysophosphatidic acid acyltransferase, zeta) (AGPAT6), mRNA	8665	4836	5620	6019	False	False	True	False	True	False	False	False	False	False	False	False	1328	574.68	264.52	851.78
AGXT2L1	E9PBY0_HUMAN	alanine-glyoxylate aminotransferase 2-like 1 (AGXT2L1), transcript variant 1, mRNA	70	708	387	532	False	True	False	True	False	True	False	False	False	False	False	False	41.83	234.56	27.72	265.02
AHR	AHR_HUMAN	aryl hydrocarbon receptor (AHR), mRNA	179	94	120	130	False	False	True	False	False	False	False	False	False	False	False	False	28.5	12.58	21.37	10.84
AHSA2	AHSA2_HUMAN	AHA1, activator of heat shock 90kDa protein ATPase homolog 2 (yeast) (AHSA2), mRNA	281	285	148	174	True	False	False	False	True	False	True	False	True	False	False	False	15.92	33.38	2.73	15.28
AIFM2	AIFM2_HUMAN	apoptosis-inducing factor, mitochondrion-associated, 2 (AIFM2), transcript variant 1, mRNA	3594	4539	5407	5132	False	False	False	False	False	True	False	False	False	False	False	False	451.35	197.26	434.74	243.01
AK1	KAD1_HUMAN	adenylate kinase 1 (AK1), mRNA	789	1294	1191	1186	False	True	False	True	False	True	False	False	False	False	False	False	129.37	26.27	123.59	37.17
AKAP11	AKA11_HUMAN	A kinase (PRKA) anchor protein 11 (AKAP11), mRNA	222	257	387	381	False	True	False	False	False	True	False	False	False	True	False	False	40.41	21.01	21.59	10.68
AKAP12	Q86TJ9_HUMAN	A kinase (PRKA) anchor protein 12 (AKAP12), transcript variant 2, mRNA	671	1015	813	895	False	False	False	True	False	False	False	False	False	False	False	False	37.64	99.18	12.99	83.34
AKAP8	AKAP8_HUMAN	A kinase (PRKA) anchor protein 8 (AKAP8), mRNA	2157	2856	3437	3038	False	False	False	False	False	True	False	False	False	False	False	False	116.56	182.08	140.93	354.51
AKAP8L	AKP8L_HUMAN	A kinase (PRKA) anchor protein 8-like (AKAP8L), mRNA	612	452	399	420	False	False	False	False	True	False	False	False	False	False	False	False	70.55	56.78	22.67	6.96
AKNA	AKNA_HUMAN	AT-hook transcription factor (AKNA), mRNA	101	41	26	58	False	False	True	False	True	False	False	False	False	False	False	False	12.72	0.67	5.36	19.19
AKR1C1	AK1C1_HUMAN	aldo-keto reductase family 1, member C1 (dihydrodiol dehydrogenase 1; 20-alpha (3-alpha)-hydroxysteroid dehydrogenase) (AKR1C1), mRNA	142	216	111	114	False	False	False	True	False	False	True	False	True	False	False	False	13.38	22.32	6.66	21.93
AKR1C4	AK1C4_HUMAN	aldo-keto reductase family 1, member C4 (chlordecone reductase; 3-alpha hydroxysteroid dehydrogenase, type I; dihydrodiol dehydrogenase 4) (AKR1C4), mRNA	369	690	363	374	False	False	False	True	False	False	True	False	True	False	False	False	20.03	36.73	62.55	92.64
ALAD	Q6ZMU0_HUMAN	aminolevulinate dehydratase (ALAD), mRNA	1476	2325	2334	2226	False	True	False	True	False	True	False	False	False	False	False	False	162.35	261.76	315.01	192.71
ALAS1	Q5JAM2_HUMAN	aminolevulinate, delta-, synthase 1 (ALAS1), transcript variant 2, mRNA	2311	3391	3600	4108	False	True	False	False	False	True	False	False	False	False	False	False	572.21	103.65	160.79	225.24
ALDH16A1	A16A1_HUMAN	aldehyde dehydrogenase 16 family, member A1 (ALDH16A1), transcript variant 1, mRNA	651	957	1209	1090	False	True	False	False	False	True	False	False	False	False	False	False	147.74	105.37	114.92	44.52
ALDH1A1	AL1A1_HUMAN	aldehyde dehydrogenase 1 family, member A1 (ALDH1A1), mRNA	2699	491	278	346	True	False	True	False	True	False	False	False	True	False	False	False	687.59	46.48	32.22	37.29
ALDH2	ALDH2_HUMAN	aldehyde dehydrogenase 2 family (mitochondrial) (ALDH2), nuclear gene encoding mitochondrial protein, transcript variant 1, mRNA	290	211	134	152	True	False	False	False	True	False	False	False	True	False	False	False	49.49	20.7	10.81	19.32
ALDOC	ALDOC_HUMAN	aldolase C, fructose-bisphosphate (ALDOC), mRNA	371	212	92	148	True	False	False	False	True	False	False	False	True	False	False	True	81.75	51.68	2.96	8.5
ALKBH2	ALKB2_HUMAN	alkB, alkylation repair homolog 2 (E. coli) (ALKBH2), transcript variant 2, mRNA	106	175	119	120	False	False	False	True	False	False	False	False	False	False	False	False	11.36	13.78	0.88	14.97
ALKBH6	ALKB6_HUMAN	alkB, alkylation repair homolog 6 (E. coli) (ALKBH6), transcript variant 2, mRNA	293	245	210	164	True	False	False	False	False	False	False	False	False	False	False	False	35.1	20.37	12.57	4.84
ALPK3	ALPK3_HUMAN	alpha-kinase 3 (ALPK3), mRNA	506	295	236	297	True	False	False	False	True	False	False	False	False	False	False	False	86.23	58.12	36.73	41.99
AMACR	AMACR_HUMAN	alpha-methylacyl-CoA racemase (AMACR), nuclear gene encoding mitochondrial protein, transcript variant 2, mRNA	476	847	855	937	False	True	False	True	False	True	False	False	False	False	False	False	124.23	124.89	56.03	143.54
AMD1	DCAM_HUMAN	adenosylmethionine decarboxylase 1 (AMD1), transcript variant 1, mRNA	238	193	102	176	False	False	False	False	True	False	False	False	True	False	False	True	23.48	20.34	3.18	8.99
AMIGO1	AMGO1_HUMAN	adhesion molecule with Ig-like domain 1 (AMIGO1), mRNA	112	191	138	155	False	False	False	True	False	False	False	False	False	False	False	False	14.44	12.33	7.31	18.56
AMMECR1L	AMERL_HUMAN	AMME chromosomal region gene 1-like (AMMECR1L), transcript variant 1, mRNA	163	196	272	258	False	True	False	False	False	True	False	False	False	False	False	False	32.58	21.66	7.36	6.51
AMOT	AMOT_HUMAN	angiomotin (AMOT), transcript variant 2, mRNA	258	237	369	365	False	False	False	False	False	False	False	True	False	True	False	False	42.03	4.51	24.34	15.01
AMOTL1	AMOL1_HUMAN	angiomotin like 1 (AMOTL1), mRNA	731	510	613	774	False	False	False	False	False	False	False	True	False	False	False	False	36.01	13.59	13.91	44.61
AMOTL2	AMOL2_HUMAN	angiomotin like 2 (AMOTL2), mRNA	159	162	277	305	False	True	False	False	False	True	False	True	False	True	False	False	26.56	8.84	14.77	24.58
ANAPC11	APC11_HUMAN	anaphase promoting complex subunit 11 (ANAPC11), transcript variant 7, mRNA	508	395	355	338	True	False	False	False	False	False	False	False	False	False	False	False	38.37	43.15	22.87	26.28
ANGPTL2	Q8NCH7_HUMAN	angiopoietin-like 2 (ANGPTL2), mRNA	656	233	197	255	True	False	True	False	True	False	False	False	False	False	False	False	176.81	15.95	20.2	58.51
ANK2	ANK2_HUMAN	ankyrin 2, neuronal (ANK2), transcript variant 1, mRNA	568	693	1071	935	False	True	False	False	False	True	False	False	False	True	False	False	152.29	74.74	45.11	59.85
ANKFY1	ANFY1_HUMAN	ankyrin repeat and FYVE domain containing 1 (ANKFY1), transcript variant 1, mRNA	197	148	216	243	False	False	False	False	False	False	False	True	False	False	False	False	19.06	5.69	15.52	18.52
ANKH	ANKH_HUMAN	ankylosis, progressive homolog (mouse) (ANKH), mRNA	874	549	583	467	True	False	True	False	False	False	False	False	False	False	False	False	135.34	49.79	20.3	21.39
ANKIB1	AKIB1_HUMAN	ankyrin repeat and IBR domain containing 1 (ANKIB1), mRNA	168	162	243	238	False	False	False	False	False	False	False	False	False	False	False	False	14.4	12.13	22.51	18.88
ANKMY2	ANKY2_HUMAN	ankyrin repeat and MYND domain containing 2 (ANKMY2), mRNA	204	129	161	176	False	False	True	False	False	False	False	False	False	False	False	False	2.08	12.67	5.7	15.52
ANKRD12	ANR12_HUMAN	ankyrin repeat domain 12 (ANKRD12), transcript variant 3, mRNA	232	206	147	210	False	False	False	False	True	False	False	False	False	False	False	False	18.21	23.57	24.57	18.5
ANKRD13A	Q9Y5A3_HUMAN	ankyrin repeat domain 13A (ANKRD13A), mRNA	264	359	482	468	False	True	False	False	False	True	False	False	False	False	False	False	37.74	43.59	41.94	41.96
ANKRD16	ANR16_HUMAN	ankyrin repeat domain 16 (ANKRD16), transcript variant 4, mRNA	71	129	105	102	False	False	False	True	False	False	False	False	False	False	False	False	5.51	9.35	3.53	10.11
ANKRD28	ANR28_HUMAN	ankyrin repeat domain 28 (ANKRD28), transcript variant 2, mRNA	500	686	910	811	False	True	False	False	False	True	False	False	False	False	False	False	85.9	46.01	38.92	48.84
ANKRD29	ANR29_HUMAN	ankyrin repeat domain 29 (ANKRD29), mRNA	153	373	485	435	False	True	False	True	False	True	False	False	False	False	False	False	48	20.43	39.61	46.78
ANKRD44	B7Z6Z7_HUMAN	ankyrin repeat domain 44 (ANKRD44), transcript variant A, mRNA	156	64	50	94	True	False	True	False	True	False	False	False	False	False	False	True	26.21	12.98	6.43	8.72
ANKRD50	ANR50_HUMAN	ankyrin repeat domain 50 (ANKRD50), transcript variant 1, mRNA	123	192	210	208	False	True	False	True	False	True	False	False	False	False	False	False	21.03	17.16	15.71	14.25
ANKRD52	ANR52_HUMAN	ankyrin repeat domain 52 (ANKRD52), mRNA	196	257	283	361	False	True	False	False	False	False	False	False	False	False	False	False	22.81	39.82	11.67	32.64
ANO6	B9EGG0_HUMAN	anoctamin 6 (ANO6), transcript variant 5, mRNA	309	304	397	459	False	False	False	False	False	False	False	True	False	False	False	False	26.15	10.4	42.27	2.91
ANP32B	AN32B_HUMAN	acidic (leucine-rich) nuclear phosphoprotein 32 family, member B (ANP32B), mRNA	490	413	341	326	True	False	False	False	False	False	False	False	False	False	False	False	28.38	20.09	8.89	26.69
ANXA2	ANXA2_HUMAN	annexin A2 (ANXA2), transcript variant 3, mRNA	4014	4114	5812	6082	False	True	False	False	False	False	False	False	False	False	False	False	330.53	288.53	479.42	310.38
ANXA3	ANXA3_HUMAN	annexin A3 (ANXA3), mRNA	210	251	375	344	False	True	False	False	False	True	False	False	False	False	False	False	29.37	24.36	29.24	17.37
ANXA5	ANXA5_HUMAN	annexin A5 (ANXA5), mRNA	4781	2388	2947	3163	False	False	True	False	False	False	False	False	False	False	False	False	1038.46	179.12	189.09	454.32
AOC2	AOC2_HUMAN	amine oxidase, copper containing 2 (retina-specific) (AOC2), transcript variant 2, mRNA	683	674	440	390	True	False	False	False	True	False	True	False	True	False	False	False	11.86	62.71	8.33	14.44
AOC3	AOC3_HUMAN	amine oxidase, copper containing 3 (vascular adhesion protein 1) (AOC3), mRNA	723	880	645	474	True	False	False	False	False	False	True	False	False	False	False	False	3.48	141.55	25.66	4.67
AOX1	ADO_HUMAN	aldehyde oxidase 1 (AOX1), mRNA	900	768	566	624	False	False	False	False	True	False	False	False	False	False	False	False	146.47	66.99	35.68	34.74
AP1G2	AP1G2_HUMAN	adaptor-related protein complex 1, gamma 2 subunit (AP1G2), mRNA	469	288	268	284	True	False	True	False	True	False	False	False	False	False	False	False	39.43	14.19	7.62	15.52
AP1S2	Q549M9_HUMAN	adaptor-related protein complex 1, sigma 2 subunit (AP1S2), mRNA	102	65	54	52	True	False	False	False	True	False	False	False	False	False	False	False	5.78	7.54	7.84	6
AP2A2	AP2A2_HUMAN	adaptor-related protein complex 2, alpha 2 subunit (AP2A2), transcript variant 2, mRNA	1142	704	1046	997	False	False	True	False	False	False	False	False	False	False	False	False	21.01	44.88	22.93	12.17
APBA3	APBA3_HUMAN	amyloid beta (A4) precursor protein-binding, family A, member 3 (APBA3), mRNA	1129	859	749	728	True	False	False	False	True	False	False	False	False	False	False	False	92.65	19.36	33.24	35.14
APBB1	APBB1_HUMAN	amyloid beta (A4) precursor protein-binding, family B, member 1 (Fe65) (APBB1), transcript variant 2, mRNA	113	183	194	185	False	True	False	True	False	True	False	False	False	False	False	False	10.15	25.62	15.01	10.79
APBB2	B4E2F2_HUMAN	amyloid beta (A4) precursor protein-binding, family B, member 2 (APBB2), transcript variant 5, mRNA	97	117	167	163	False	True	False	False	False	True	False	False	False	False	False	False	22.21	15.19	19.43	4.48
APEH	ACPH_HUMAN	N-acylaminoacyl-peptide hydrolase (APEH), mRNA	1259	1652	2098	1823	False	False	False	False	False	True	False	False	False	False	False	False	219.97	31.8	68.75	26.77
APH1B	Q564N3_HUMAN	anterior pharynx defective 1 homolog B (C. elegans) (APH1B), transcript variant 1, mRNA	104	130	168	156	False	False	False	False	False	True	False	False	False	False	False	False	8.39	10.82	13.45	15.07
APIP	MTNB_HUMAN	APAF1 interacting protein (APIP), mRNA	243	287	166	198	False	False	False	False	False	False	False	False	True	False	False	False	16.18	13.65	9.28	17.15
APOD	APOD_HUMAN	apolipoprotein D (APOD), mRNA	1343	703	388	371	True	False	False	False	True	False	True	False	True	False	False	False	404.43	121.23	47.17	4.63
APOE	APOE_HUMAN	apolipoprotein E (APOE), mRNA	480	190	315	312	True	False	True	False	True	False	False	True	False	True	False	False	51.94	25.87	34.12	28.88
APOLD1	A0AVN6_HUMAN	apolipoprotein L domain containing 1 (APOLD1), transcript variant 2, mRNA	142	234	122	145	False	False	False	True	False	False	True	False	True	False	False	False	17.44	19	6.17	15.62
APP	B4DGD0_HUMAN	amyloid beta (A4) precursor protein (APP), transcript variant 6, mRNA	2167	3373	3369	3512	False	True	False	True	False	True	False	False	False	False	False	False	206.03	105.3	82.52	59.43
APPBP2	APBP2_HUMAN	amyloid beta precursor protein (cytoplasmic tail) binding protein 2 (APPBP2), mRNA	396	507	606	575	False	False	False	False	False	True	False	False	False	False	False	False	77.03	37.88	32.97	37.75
APPL2	DP13B_HUMAN	adaptor protein, phosphotyrosine interaction, PH domain and leucine zipper containing 2 (APPL2), transcript variant 2, mRNA	596	620	1200	870	False	False	False	False	False	True	False	False	False	True	False	False	93.63	80.06	98.05	12.25
AQP1	E9PC21_HUMAN	aquaporin 1 (Colton blood group) (AQP1), transcript variant 1, mRNA	2537	3406	1753	1429	True	False	False	False	False	False	True	False	True	False	False	False	67.82	611.87	324.96	260.07
ARAP1	B2RTS2_HUMAN	ArfGAP with RhoGAP domain, ankyrin repeat and PH domain 1 (ARAP1), transcript variant 4, mRNA	391	212	171	203	True	False	True	False	True	False	False	False	False	False	False	False	29.5	14.01	18.12	29.37
ARAP3	Q05CH1_HUMAN	ArfGAP with RhoGAP domain, ankyrin repeat and PH domain 3 (ARAP3), mRNA	788	632	504	619	False	False	False	False	True	False	False	False	False	False	False	False	79.37	54.18	40.81	21.36
ARF3	ARF3_HUMAN	ADP-ribosylation factor 3 (ARF3), mRNA	227	286	351	324	False	False	False	False	False	True	False	False	False	False	False	False	29.84	17.01	16.83	9.91
ARFGAP3	ARFG3_HUMAN	ADP-ribosylation factor GTPase activating protein 3 (ARFGAP3), transcript variant 1, mRNA	480	349	285	303	True	False	False	False	True	False	False	False	False	False	False	False	69	18.85	15.18	18.32
ARGLU1	ARGL1_HUMAN	arginine and glutamate rich 1 (ARGLU1), mRNA	938	692	720	619	True	False	False	False	False	False	False	False	False	False	False	False	90.02	23.1	17.47	6.51
ARHGAP24	RHG24_HUMAN	Rho GTPase activating protein 24 (ARHGAP24), transcript variant 3, mRNA	290	166	164	178	False	False	False	False	True	False	False	False	False	False	False	False	60.86	6.08	16.52	15.77
ARHGAP30	RHG30_HUMAN	Rho GTPase activating protein 30 (ARHGAP30), transcript variant 2, mRNA	120	53	29	80	False	False	True	False	True	False	False	False	True	False	False	False	11.78	6.51	7.36	27.53
ARHGDIB	GDIR2_HUMAN	Rho GDP dissociation inhibitor (GDI) beta (ARHGDIB), mRNA	407	211	230	279	False	False	True	False	True	False	False	False	False	False	False	False	34.34	10.48	28.67	51.72
ARHGEF1	ARHG1_HUMAN	Rho guanine nucleotide exchange factor (GEF) 1 (ARHGEF1), transcript variant 2, mRNA	768	502	538	533	False	False	True	False	False	False	False	False	False	False	False	False	74.98	14.19	24.77	84.03
ARHGEF17	ARHGH_HUMAN	Rho guanine nucleotide exchange factor (GEF) 17 (ARHGEF17), mRNA	350	219	253	224	True	False	True	False	False	False	False	False	False	False	False	False	43.24	2	17.68	9.94
ARHGEF3	ARHG3_HUMAN	Rho guanine nucleotide exchange factor (GEF) 3 (ARHGEF3), transcript variant 3, mRNA	121	59	43	60	True	False	True	False	True	False	False	False	False	False	False	False	21.36	12.81	6.01	8.82
ARHGEF6	ARHG6_HUMAN	Rac/Cdc42 guanine nucleotide exchange factor (GEF) 6 (ARHGEF6), mRNA	407	255	351	333	False	False	True	False	False	False	False	False	False	False	False	False	14.57	7.23	7.36	8.17
ARID1A	ARI1A_HUMAN	AT rich interactive domain 1A (SWI-like) (ARID1A), transcript variant 2, mRNA	562	313	337	386	False	False	True	False	True	False	False	False	False	False	False	False	54.32	20.2	8.37	8.19
ARID5B	ARI5B_HUMAN	AT rich interactive domain 5B (MRF1-like) (ARID5B), transcript variant 1, mRNA	109	39	45	38	True	False	True	False	True	False	False	False	False	False	False	False	29.82	1.33	3.21	2.19
ARL5A	ARL5A_HUMAN	ADP-ribosylation factor-like 5A (ARL5A), transcript variant 1, mRNA	227	234	188	153	False	False	False	False	False	False	True	False	False	False	False	False	25.21	24.73	3.21	3.48
ARL6IP5	PRAF3_HUMAN	ADP-ribosylation-like factor 6 interacting protein 5 (ARL6IP5), mRNA	800	1155	1296	1243	False	True	False	False	False	True	False	False	False	False	False	False	75.76	131.72	82.2	46.88
ARMC12	CF081_HUMAN	chromosome 6 open reading frame 81 (C6orf81), mRNA	330	108	36	60	True	False	True	False	True	False	True	False	True	False	False	False	39.72	15.13	8.09	9.54
ARMC9	ARMC9_HUMAN	armadillo repeat containing 9 (ARMC9), mRNA	100	251	218	214	False	True	False	True	False	True	False	False	False	False	False	False	28.81	5.84	9.35	6.33
ARNTL	BMAL1_HUMAN	aryl hydrocarbon receptor nuclear translocator-like (ARNTL), transcript variant 3, mRNA	82	114	48	66	False	False	False	False	False	False	False	False	True	False	False	False	21.37	22.92	1.53	4.58
ARPP19	ARP19_HUMAN	cAMP-regulated phosphoprotein, 19kDa (ARPP19), mRNA	565	734	943	836	False	False	False	False	False	True	False	False	False	False	False	False	124.63	65.02	63.94	26.42
ASAP2	ASAP2_HUMAN	ArfGAP with SH3 domain, ankyrin repeat and PH domain 2 (ASAP2), transcript variant 1, mRNA	121	138	193	218	False	True	False	False	False	True	False	True	False	False	False	False	4.33	18.52	11.37	9.61
ASAP3	ASAP3_HUMAN	ArfGAP with SH3 domain, ankyrin repeat and PH domain 3 (ASAP3), transcript variant 1, mRNA	88	189	281	238	False	True	False	True	False	True	False	False	False	False	False	False	29.42	25.54	9.26	9.96
ASIC1	ACCN2_HUMAN	amiloride-sensitive cation channel 2, neuronal (ACCN2), transcript variant 2, mRNA	347	1046	1181	837	False	True	False	True	False	True	False	False	False	False	False	False	175.56	108.57	100.05	92.58
ASIC4	ACCN4_HUMAN	amiloride-sensitive cation channel 4, pituitary (ACCN4), transcript variant 2, mRNA	222	600	746	487	False	True	False	True	False	True	False	False	False	False	True	False	119.72	60.3	62.25	53.99
ASL	ARLY_HUMAN	argininosuccinate lyase (ASL), transcript variant 2, mRNA	517	311	321	286	True	False	True	False	True	False	False	False	False	False	False	False	66.24	36.1	41.22	18.19
ASPA	Q6FH48_HUMAN	aspartoacylase (ASPA), transcript variant 1, mRNA	93	328	283	236	False	False	False	True	False	True	False	False	False	False	False	False	68.88	93.79	9.33	37.81
ASS1	ASSY_HUMAN	argininosuccinate synthase 1 (ASS1), transcript variant 2, mRNA	1355	8	9	16	True	False	True	False	True	False	False	False	False	False	False	False	280.5	0.88	3.84	1.86
ATAD3A	B3KPB3_HUMAN	ATPase family, AAA domain containing 3A (ATAD3A), nuclear gene encoding mitochondrial protein, transcript variant 3, mRNA	671	934	1033	1023	False	True	False	False	False	True	False	False	False	False	False	False	121.93	89.07	97.6	48.26
ATF3	Q7Z567_HUMAN	activating transcription factor 3 (ATF3), transcript variant 1, mRNA	47	67	45	180	False	True	False	False	False	False	False	False	False	False	False	True	4.51	8.25	7.84	63.63
ATF7	A5D6Y4_HUMAN	activating transcription factor 7 (ATF7), transcript variant 2, mRNA	328	193	249	274	False	False	True	False	False	False	False	False	False	False	False	False	58.83	9.07	6.33	11.93
ATF7IP	MCAF1_HUMAN	activating transcription factor 7 interacting protein (ATF7IP), mRNA	352	259	225	223	True	False	False	False	True	False	False	False	False	False	False	False	30	23.38	11.46	13.96
ATG7	B4E170_HUMAN	ATG7 autophagy related 7 homolog (S. cerevisiae) (ATG7), transcript variant 1, mRNA	335	368	525	414	False	False	False	False	False	True	False	False	False	False	False	False	33.86	26.06	10.69	16.01
ATL3	ATLA3_HUMAN	atlastin GTPase 3 (ATL3), mRNA	297	336	424	447	False	True	False	False	False	False	False	False	False	False	False	False	36.01	14.43	18.62	14.73
ATOX1	ATOX1_HUMAN	ATX1 antioxidant protein 1 homolog (yeast) (ATOX1), mRNA	175	232	266	300	False	True	False	False	False	True	False	False	False	False	False	False	15.88	7.84	23.21	19.86
ATP1B1	A3KLL5_HUMAN	ATPase, Na+/K+ transporting, beta 1 polypeptide (ATP1B1), mRNA	1672	4706	3768	4087	False	True	False	True	False	True	False	False	False	False	False	False	860.15	901.3	118.42	865.25
ATP2A1	AT2A1_HUMAN	ATPase, Ca++ transporting, cardiac muscle, fast twitch 1 (ATP2A1), transcript variant a, mRNA	666	69	250	137	True	False	True	False	True	False	False	False	False	False	False	False	109.13	6.43	134.2	49.45
ATP2A3	AT2A3_HUMAN	ATPase, Ca++ transporting, ubiquitous (ATP2A3), transcript variant 3, mRNA	284	142	154	153	True	False	True	False	True	False	False	False	False	False	False	False	29.38	4.7	16.38	26.27
ATP5A1	ATPA_HUMAN	ATP synthase, H+ transporting, mitochondrial F1 complex, alpha subunit 1, cardiac muscle (ATP5A1), nuclear gene encoding mitochondrial protein, transcript variant 2, mRNA	55281	85562	76273	70976	False	False	False	True	False	False	False	False	False	False	False	False	5861.49	1332.8	2010.61	2024.39
ATP5B	ATPB_HUMAN	ATP synthase, H+ transporting, mitochondrial F1 complex, beta polypeptide (ATP5B), nuclear gene encoding mitochondrial protein, mRNA	83404	127616	111205	111203	False	False	False	True	False	False	False	False	False	False	False	False	10741.5	1230.21	1100.97	2248.67
ATP5G1	AT5G1_HUMAN	ATP synthase, H+ transporting, mitochondrial Fo complex, subunit C1 (subunit 9) (ATP5G1), nuclear gene encoding mitochondrial protein, transcript variant 2, mRNA	1952	1636	1294	1341	False	False	False	False	True	False	False	False	False	False	False	False	161.39	184.26	35.89	67.15
ATP6V0A1	Q53ET5_HUMAN	ATPase, H+ transporting, lysosomal V0 subunit a1 (ATP6V0A1), transcript variant 3, mRNA	561	334	440	405	False	False	True	False	False	False	False	False	False	False	False	False	44.76	6.35	10.91	37.62
ATP6V1D	VATD_HUMAN	ATPase, H+ transporting, lysosomal 34kDa, V1 subunit D (ATP6V1D), mRNA	471	514	780	657	False	False	False	False	False	True	False	False	False	True	False	False	64.13	15.17	78.35	34.35
ATP6V1G1	VATG1_HUMAN	ATPase, H+ transporting, lysosomal 13kDa, V1 subunit G1 (ATP6V1G1), mRNA	447	261	227	255	True	False	True	False	True	False	False	False	False	False	False	False	61.85	10.2	12.17	20.85
ATP7A	Q762B6_HUMAN	ATPase, Cu++ transporting, alpha polypeptide (ATP7A), mRNA	74	62	102	100	False	False	False	False	False	False	False	True	False	True	False	False	14.31	8.69	10.12	6.51
ATP8A1	AT8A1_HUMAN	ATPase, aminophospholipid transporter (APLT), class I, type 8A, member 1 (ATP8A1), transcript variant 2, mRNA	188	301	327	338	False	True	False	True	False	True	False	False	False	False	False	False	35.57	21.46	12.74	40.57
ATP8B2	AT8B2_HUMAN	ATPase, class I, type 8B, member 2 (ATP8B2), transcript variant 1, mRNA	158	71	89	94	True	False	True	False	True	False	False	False	False	False	False	False	21.73	6.96	8.41	6.03
ATXN1L	ATX1L_HUMAN	ataxin 1-like (ATXN1L), transcript variant 1, mRNA	120	123	164	184	False	True	False	False	False	False	False	False	False	False	False	False	9.26	0.58	13.17	13.01
ATXN2	ATX2_HUMAN	ataxin 2 (ATXN2), mRNA	1094	1391	2108	1899	False	True	False	False	False	True	False	False	False	True	False	False	133.33	171.16	172.29	74.19
ATXN7L3	AT7L3_HUMAN	ataxin 7-like 3 (ATXN7L3), transcript variant 2, mRNA	171	129	106	138	False	False	False	False	True	False	False	False	False	False	False	False	16.76	2.65	5.9	13.69
AUTS2	Q6PJU5_HUMAN	autism susceptibility candidate 2 (AUTS2), transcript variant 1, mRNA	197	97	113	54	True	False	False	False	False	False	True	False	False	False	True	False	64.73	15.07	5.69	5.86
AVPI1	AVPI1_HUMAN	arginine vasopressin-induced 1 (AVPI1), mRNA	326	106	97	143	True	False	True	False	True	False	False	False	False	False	False	False	77.2	9.94	6.08	19.27
AZIN1	AZIN1_HUMAN	antizyme inhibitor 1 (AZIN1), transcript variant 2, mRNA	371	482	315	453	False	False	False	False	False	False	False	False	True	False	False	False	31.47	68.76	12.06	29.99
B3GAT3	B3GA3_HUMAN	beta-1,3-glucuronyltransferase 3 (glucuronosyltransferase I) (B3GAT3), mRNA	186	173	135	120	True	False	False	False	False	False	False	False	False	False	False	False	17.8	15.84	11.85	9.53
B3GNT1	B3GN1_HUMAN	UDP-GlcNAc:betaGal beta-1,3-N-acetylglucosaminyltransferase 1 (B3GNT1), mRNA	92	166	134	120	False	False	False	True	False	False	False	False	False	False	False	False	4.91	7.54	10.6	11.68
B4GALT1	B4GT1_HUMAN	UDP-Gal:betaGlcNAc beta 1,4- galactosyltransferase, polypeptide 1 (B4GALT1), mRNA	355	224	312	311	False	False	True	False	False	False	False	False	False	False	False	False	10.2	19.64	26.06	12.99
B4GALT3	B4GT3_HUMAN	UDP-Gal:betaGlcNAc beta 1,4- galactosyltransferase, polypeptide 3 (B4GALT3), transcript variant 2, mRNA	212	131	83	130	True	False	True	False	True	False	False	False	True	False	False	True	22.52	4.91	6.74	5.9
B4GALT4	B4GT4_HUMAN	UDP-Gal:betaGlcNAc beta 1,4- galactosyltransferase, polypeptide 4 (B4GALT4), transcript variant 2, mRNA	78	74	123	126	False	True	False	False	False	True	False	True	False	True	False	False	4.98	14.38	7.62	5.9
B9D1	B9D1_HUMAN	B9 protein domain 1 (B9D1), transcript variant 2, mRNA	105	106	54	65	True	False	False	False	True	False	True	False	True	False	False	False	9.85	18.41	6.12	2.73
BAG2	BAG2_HUMAN	BCL2-associated athanogene 2 (BAG2), mRNA	54	117	83	70	False	False	False	True	False	False	True	False	False	False	False	False	11.46	12.99	5.33	10.17
BANP	F5GZM0_HUMAN	BTG3 associated nuclear protein (BANP), transcript variant 3, mRNA	118	111	47	57	False	False	False	False	True	False	True	False	True	False	False	False	30.95	14	2.91	1.33
BAX	BAX_HUMAN	BCL2-associated X protein (BAX), transcript variant alpha, mRNA	138	85	70	96	False	False	True	False	True	False	False	False	False	False	False	False	9.53	7.81	1.67	9.91
BBS5	BBS5_HUMAN	Bardet-Biedl syndrome 5 (BBS5), mRNA	111	211	225	140	False	False	False	True	False	True	False	False	False	False	False	False	28.01	33.86	35.39	20.76
BCAP31	B3KQ79_HUMAN	B-cell receptor-associated protein 31 (BCAP31), transcript variant 1, mRNA	873	1364	1325	1280	False	False	False	True	False	True	False	False	False	False	False	False	104.37	27.82	61.49	93.55
BCAR3	BCAR3_HUMAN	breast cancer anti-estrogen resistance 3 (BCAR3), mRNA	318	312	518	471	False	False	False	False	False	True	False	False	False	True	False	False	20.18	51.2	27.5	63.93
BCAT2	BCAT2_HUMAN	branched chain amino-acid transaminase 2, mitochondrial (BCAT2), nuclear gene encoding mitochondrial protein, transcript variant a, mRNA	731	40	37	39	True	False	True	False	True	False	False	False	False	False	False	False	239.9	6.69	2.6	3.71
BCKDHB	ODBB_HUMAN	branched chain keto acid dehydrogenase E1, beta polypeptide (BCKDHB), nuclear gene encoding mitochondrial protein, transcript variant 2, mRNA	1209	753	742	676	True	False	True	False	True	False	False	False	False	False	False	False	75.24	58.01	41.7	29.41
BCL3	BCL3_HUMAN	B-cell CLL/lymphoma 3 (BCL3), mRNA	120	66	46	73	True	False	True	False	True	False	False	False	False	False	False	True	6.06	3.38	7.26	4.67
BCL6	B8PSA7_HUMAN	B-cell CLL/lymphoma 6 (BCL6), transcript variant 1, mRNA	2369	3248	4138	3167	False	False	False	False	False	True	False	False	False	False	False	False	377.23	409.89	228.57	169.84
BCL9	BCL9_HUMAN	B-cell CLL/lymphoma 9 (BCL9), mRNA	232	136	106	152	False	False	True	False	True	False	False	False	False	False	False	False	32.93	8.45	16.48	23.13
BDH1	BDH_HUMAN	3-hydroxybutyrate dehydrogenase, type 1 (BDH1), nuclear gene encoding mitochondrial protein, transcript variant 3, mRNA	1744	2699	2821	2204	False	False	False	True	False	True	False	False	False	False	False	False	297.25	305.22	311.62	93.12
BDH2	BDH2_HUMAN	3-hydroxybutyrate dehydrogenase, type 2 (BDH2), mRNA	102	194	87	101	False	False	False	True	False	False	True	False	True	False	False	False	11.61	18.9	1.33	12.06
BEX2	BEX2_HUMAN	brain expressed X-linked 2 (BEX2), transcript variant 3, mRNA	101	74	53	61	True	False	False	False	True	False	False	False	False	False	False	False	8.41	8	9.02	4.63
BHLHE40	BHE40_HUMAN	basic helix-loop-helix family, member e40 (BHLHE40), mRNA	184	224	44	239	False	False	False	False	True	False	False	False	True	False	False	True	52.68	48.38	3.84	64.94
BHLHE41	Q8TAT1_HUMAN	basic helix-loop-helix family, member e41 (BHLHE41), mRNA	103	97	173	168	False	True	False	False	False	True	False	True	False	True	False	False	6.96	12.5	15.63	8.08
BIN1	BIN1_HUMAN	bridging integrator 1 (BIN1), transcript variant 8, mRNA	1200	823	863	797	True	False	False	False	False	False	False	False	False	False	False	False	127.47	12.17	40.13	12.34
BIRC3	BIRC3_HUMAN	baculoviral IAP repeat containing 3 (BIRC3), transcript variant 2, mRNA	1060	521	255	396	True	False	True	False	True	False	False	False	True	False	False	True	128.01	70.38	25.01	29.16
BMP1	BMP1_HUMAN	bone morphogenetic protein 1 (BMP1), transcript variant 3, mRNA	811	724	1144	1034	False	False	False	False	False	False	False	False	False	True	False	False	89.67	68.68	51.63	33.23
BMP2K	BMP2K_HUMAN	BMP2 inducible kinase (BMP2K), transcript variant 2, mRNA	131	169	230	255	False	True	False	False	False	True	False	True	False	False	False	False	39.49	25.01	29.95	14.53
BNIP1	SEC20_HUMAN	BCL2/adenovirus E1B 19kDa interacting protein 1 (BNIP1), transcript variant BNIP1, mRNA	124	172	191	145	False	False	False	False	False	True	False	False	False	False	False	False	22.28	17.74	9.61	11.2
BOC	Q96DN7_HUMAN	Boc homolog (mouse) (BOC), mRNA	162	76	91	91	False	False	True	False	False	False	False	False	False	False	False	False	36.46	5.67	2.73	1.15
BPGM	PMGE_HUMAN	2,3-bisphosphoglycerate mutase (BPGM), transcript variant 1, mRNA	140	259	405	387	False	True	False	False	False	True	False	False	False	True	False	False	54.11	22.07	33.41	23.41
BPHL	BPHL_HUMAN	biphenyl hydrolase-like (serine hydrolase) (BPHL), transcript variant 1, mRNA	546	887	683	661	False	False	False	True	False	False	False	False	False	False	False	False	12.33	31.76	35.47	36.04
BPNT1	BPNT1_HUMAN	3'(2'), 5'-bisphosphate nucleotidase 1 (BPNT1), mRNA	884	1091	1406	1334	False	True	False	False	False	True	False	False	False	False	False	False	180.3	41.67	81.96	39.75
BRI3	BRI3_HUMAN	brain protein I3 (BRI3), transcript variant 1, mRNA	375	589	386	421	False	False	False	True	False	False	False	False	True	False	False	False	36.68	54.08	24.61	37.08
BRI3BP	BRI3B_HUMAN	BRI3 binding protein (BRI3BP), mRNA	53	149	110	157	False	True	False	True	False	True	False	False	False	False	False	False	21.57	34.39	7.02	25.21
BRIX1	BRX1_HUMAN	BRX1, biogenesis of ribosomes, homolog (S. cerevisiae) (BRIX1), mRNA	333	331	285	213	True	False	False	False	False	False	True	False	False	False	False	False	23.18	7.31	8.69	16.33
BSCL2	BSCL2_HUMAN	Berardinelli-Seip congenital lipodystrophy 2 (seipin) (BSCL2), transcript variant 3, mRNA	876	1413	1313	1508	False	True	False	True	False	False	False	False	False	False	False	False	99.93	96.34	155.51	133.74
BSDC1	B4DMS7_HUMAN	BSD domain containing 1 (BSDC1), transcript variant 2, mRNA	363	446	509	549	False	True	False	False	False	False	False	False	False	False	False	False	56.56	34.31	18.77	32.19
BST1	BST1_HUMAN	bone marrow stromal cell antigen 1 (BST1), mRNA	154	243	213	173	False	False	False	True	False	False	False	False	False	False	False	False	11.53	18.22	3.46	6.17
BTBD10	BTBDA_HUMAN	BTB (POZ) domain containing 10 (BTBD10), mRNA	60	105	98	110	False	True	False	True	False	True	False	False	False	False	False	False	6.17	5.78	5.2	4.73
BTG1	Q6IBC8_HUMAN	B-cell translocation gene 1, anti-proliferative (BTG1), mRNA	329	254	178	238	False	False	False	False	True	False	False	False	False	False	False	False	35.35	18.45	12.44	14
BTNL9	Q8N324_HUMAN	butyrophilin-like 9 (BTNL9), mRNA	2148	1517	1422	1306	True	False	False	False	True	False	False	False	False	False	False	False	303.86	134.52	154.61	60.37
BUD13	BUD13_HUMAN	BUD13 homolog (S. cerevisiae) (BUD13), transcript variant 1, mRNA	141	141	84	128	False	False	False	False	True	False	False	False	True	False	False	True	6.03	23.24	4.1	7.42
BZW2	BZW2_HUMAN	basic leucine zipper and W2 domains 2 (BZW2), transcript variant 2, mRNA	267	204	159	179	False	False	False	False	True	False	False	False	False	False	False	False	20.8	18.84	17.65	10.74
C10orf10	B2R6A1_HUMAN	chromosome 10 open reading frame 10 (C10orf10), mRNA	200	218	79	294	False	False	False	False	False	False	False	False	True	False	False	True	70.74	18.04	14.33	52.92
C10orf118	CJ118_HUMAN	chromosome 10 open reading frame 118 (C10orf118), mRNA	110	72	118	126	False	False	False	False	False	False	False	True	False	True	False	False	9.84	8.25	16.67	9.5
C10orf28	Q4KMY3_HUMAN	chromosome 10 open reading frame 28 (C10orf28), mRNA	103	72	48	77	False	False	False	False	True	False	False	False	False	False	False	True	12.88	4.51	7.64	9.02
C10orf54	GI24_HUMAN	chromosome 10 open reading frame 54 (C10orf54), mRNA	261	343	426	437	False	True	False	False	False	True	False	False	False	False	False	False	46.98	37.72	32.33	56.08
C11orf1	CK001_HUMAN	chromosome 11 open reading frame 1 (C11orf1), mRNA	60	116	94	94	False	True	False	True	False	True	False	False	False	False	False	False	4.67	8.25	5.57	4.51
C11orf31	SELH_HUMAN	chromosome 11 open reading frame 31 (C11orf31), mRNA	200	151	117	123	True	False	False	False	True	False	False	False	False	False	False	False	26.96	7.17	9.17	5.93
C11orf48	CK048_HUMAN	chromosome 11 open reading frame 48 (C11orf48), mRNA	265	216	169	174	True	False	False	False	True	False	False	False	False	False	False	False	28.82	15.31	11.72	28
C11orf63	B3KUM2_HUMAN	chromosome 11 open reading frame 63 (C11orf63), transcript variant 1, mRNA	141	269	315	286	False	True	False	True	False	True	False	False	False	False	False	False	48.22	30.82	6.96	20.88
C12orf35	CL035_HUMAN	chromosome 12 open reading frame 35 (C12orf35), mRNA	285	143	202	221	False	False	True	False	False	False	False	True	False	False	False	False	30.15	14.43	13.91	23.14
C14orf135	CN135_HUMAN	chromosome 14 open reading frame 135 (C14orf135), mRNA	343	217	193	206	True	False	True	False	True	False	False	False	False	False	False	False	24.67	20.34	11.1	9.54
C14orf180	CN180_HUMAN	chromosome 14 open reading frame 180 (C14orf180), mRNA	1114	1686	1752	1701	False	True	False	True	False	True	False	False	False	False	False	False	217.08	116.17	135.52	113.26
C14orf80	B5MDG3_HUMAN	chromosome 14 open reading frame 80 (C14orf80), transcript variant 1, mRNA	120	185	178	191	False	True	False	True	False	False	False	False	False	False	False	False	24.84	8.82	12.25	11.05
C16orf13	CP013_HUMAN	chromosome 16 open reading frame 13 (C16orf13), transcript variant 1, mRNA	338	465	261	250	False	False	False	False	False	False	True	False	True	False	False	False	18.19	27.09	20	22.23
C16orf73	CP073_HUMAN	chromosome 16 open reading frame 73 (C16orf73), transcript variant 2, mRNA	193	267	318	258	False	False	False	False	False	True	False	False	False	False	False	False	27.69	21.46	33.51	14.4
C17orf62	E1B6X3_HUMAN	chromosome 17 open reading frame 62 (C17orf62), transcript variant 1, mRNA	246	183	161	169	False	False	False	False	True	False	False	False	False	False	False	False	27.54	13.53	17.78	16.09
C18orf54	CR054_HUMAN	chromosome 18 open reading frame 54 (C18orf54), mRNA	117	61	66	70	True	False	True	False	True	False	False	False	False	False	False	False	12.01	2.08	2.33	8.21
C19orf12	CS012_HUMAN	chromosome 19 open reading frame 12 (C19orf12), transcript variant 1, mRNA	1048	936	661	758	False	False	False	False	True	False	False	False	False	False	False	False	24.91	165.4	26.15	67.86
C19orf24	CS024_HUMAN	chromosome 19 open reading frame 24 (C19orf24), mRNA	143	104	82	78	True	False	False	False	True	False	False	False	False	False	False	False	10.73	10.14	6.84	7.02
C19orf29	CS029_HUMAN	chromosome 19 open reading frame 29 (C19orf29), transcript variant 1, mRNA	156	121	101	104	False	False	False	False	True	False	False	False	False	False	False	False	20.02	9.29	8.65	2.96
C19orf60	E9PAS0_HUMAN	chromosome 19 open reading frame 60 (C19orf60), transcript variant 2, mRNA	167	274	201	240	False	False	False	True	False	False	False	False	False	False	False	False	9.64	42.36	18.85	17
C19orf80	TD26_HUMAN	chromosome 19 open reading frame 80 (C19orf80), mRNA	194	451	84	291	False	False	False	False	False	False	False	False	True	False	False	True	97.53	131.28	19.8	8.97
C1QB	C1QB_HUMAN	complement component 1, q subcomponent, B chain (C1QB), mRNA	244	123	147	158	True	False	True	False	True	False	False	False	False	False	False	False	11.89	16.6	14.11	19.5
C1QC	C1QC_HUMAN	complement component 1, q subcomponent, C chain (C1QC), transcript variant 2, mRNA	135	82	67	81	True	False	True	False	True	False	False	False	False	False	False	False	3.18	5.24	11.24	13.65
C1QTNF1	C1QT1_HUMAN	C1q and tumor necrosis factor related protein 1 (C1QTNF1), transcript variant 1, mRNA	1248	818	733	1539	False	False	False	False	False	False	False	True	False	False	False	True	298.16	54.29	173.12	158.09
C1R	C1R_HUMAN	complement component 1, r subcomponent (C1R), mRNA	391	150	115	138	True	False	True	False	True	False	False	False	False	False	False	False	68.47	8.41	19.22	29.67
C1S	C1S_HUMAN	complement component 1, s subcomponent (C1S), transcript variant 1, mRNA	585	322	255	265	True	False	True	False	True	False	False	False	False	False	False	False	50.9	19.53	17.7	50.85
C1orf105	CA105_HUMAN	chromosome 1 open reading frame 105 (C1orf105), mRNA	370	346	353	244	True	False	False	False	False	False	False	False	False	False	False	False	10.33	49.65	15.84	14.42
C1orf131	CA131_HUMAN	chromosome 1 open reading frame 131 (C1orf131), mRNA	517	642	781	659	False	False	False	False	False	True	False	False	False	False	False	False	94.1	8.19	55.65	20.28
C1orf198	B3KTW1_HUMAN	chromosome 1 open reading frame 198 (C1orf198), transcript variant 1, mRNA	71	54	83	100	False	False	False	False	False	False	False	True	False	True	False	False	1.76	1.45	3.76	10.54
C1orf222	CA222_HUMAN	PREDICTED: Homo sapiens chromosome 1 open reading frame 222 (C1orf222), mRNA	281	164	92	130	True	False	True	False	True	False	False	False	True	False	False	False	44.3	33.2	8.35	35.48
C1orf35	MMTA2_HUMAN	chromosome 1 open reading frame 35 (C1orf35), mRNA	103	74	56	50	True	False	False	False	True	False	False	False	False	False	False	False	17.89	6.24	3.38	1.76
C1orf63	CA063_HUMAN	chromosome 1 open reading frame 63 (C1orf63), mRNA	1775	1368	956	912	True	False	False	False	True	False	False	False	False	False	False	False	101.9	118.5	10.12	50.94
C20orf152	Q14C79_HUMAN	chromosome 20 open reading frame 152 (C20orf152), transcript variant 1, mRNA	184	283	304	281	False	True	False	True	False	True	False	False	False	False	False	False	30.09	12.03	14.47	18.19
C20orf27	CT027_HUMAN	chromosome 20 open reading frame 27 (C20orf27), mRNA	1678	440	946	792	True	False	True	False	True	False	False	True	False	True	False	False	300.56	42.71	77.43	103.21
C21orf2	CU002_HUMAN	chromosome 21 open reading frame 2 (C21orf2), mRNA	70	137	144	132	False	True	False	True	False	True	False	False	False	False	False	False	13.93	15.34	19.47	11.17
C22orf23	EVG1_HUMAN	chromosome 22 open reading frame 23 (C22orf23), transcript variant 1, mRNA	160	232	234	271	False	True	False	False	False	False	False	False	False	False	False	False	18.75	25.27	19.78	20.34
C22orf25	CV025_HUMAN	chromosome 22 open reading frame 25 (C22orf25), mRNA	237	416	487	481	False	True	False	True	False	True	False	False	False	False	False	False	26.33	46.6	20.66	26.18
C2CD3	C2CD3_HUMAN	C2 calcium-dependent domain containing 3 (C2CD3), mRNA	225	179	274	252	False	False	False	False	False	False	False	False	False	True	False	False	20.34	14.22	9.39	16.17
C2orf42	CB042_HUMAN	chromosome 2 open reading frame 42 (C2orf42), mRNA	157	100	80	93	True	False	True	False	True	False	False	False	False	False	False	False	10.41	7.8	9.82	6.03
C2orf47	CB047_HUMAN	chromosome 2 open reading frame 47 (C2orf47), mRNA	251	322	412	349	False	False	False	False	False	True	False	False	False	False	False	False	50.12	15.92	21.67	17.04
C3	CO3_HUMAN	complement component 3 (C3), mRNA	9293	6081	4942	12157	False	False	False	False	False	False	False	True	False	False	False	True	2291.68	494.27	1223.88	1615.37
C3orf37	CC037_HUMAN	chromosome 3 open reading frame 37 (C3orf37), transcript variant 2, mRNA	105	159	166	198	False	True	False	False	False	True	False	False	False	False	False	False	15.82	25.48	20.74	25.78
C4B	Q6U2E9_HUMAN	PREDICTED: Homo sapiens complement component 4B (Chido blood group), transcript variant 1 (C4B), mRNA	453	207	145	163	True	False	True	False	True	False	False	False	False	False	False	False	60.73	61.18	14.34	41.55
C4BPA	Q5VVQ8_HUMAN	complement component 4 binding protein, alpha (C4BPA), mRNA	179	612	383	538	False	True	False	True	False	True	False	False	False	False	False	False	13.53	101.01	80.2	144.33
C4orf29	CD029_HUMAN	chromosome 4 open reading frame 29 (C4orf29), mRNA	147	45	63	73	True	False	True	False	True	False	False	True	False	False	False	False	27.83	2.31	8.95	9.24
C4orf34	CD034_HUMAN	chromosome 4 open reading frame 34 (C4orf34), mRNA	273	228	322	365	False	False	False	False	False	False	False	True	False	False	False	False	35.83	37.63	34.59	10.6
C4orf46	CD046_HUMAN	chromosome 4 open reading frame 46 (C4orf46), mRNA	64	75	125	98	False	False	False	False	False	True	False	False	False	True	False	False	14.01	13	16.42	8.51
C5orf60	CE060_HUMAN	chromosome 5 open reading frame 60 (C5orf60), mRNA	167	94	105	102	True	False	True	False	True	False	False	False	False	False	False	False	13.2	3.76	5.24	0.33
C6orf136	Q0P5T2_HUMAN	chromosome 6 open reading frame 136 (C6orf136), transcript variant 3, mRNA	826	1158	1185	1293	False	True	False	False	False	False	False	False	False	False	False	False	167.61	57.54	50.86	10.69
C8orf4	CH004_HUMAN	chromosome 8 open reading frame 4 (C8orf4), mRNA	324	269	88	196	True	False	False	False	True	False	False	False	True	False	False	True	45.43	35.23	6.06	24.11
C8orf59	CH059_HUMAN	chromosome 8 open reading frame 59 (C8orf59), transcript variant 4, mRNA	442	318	270	267	True	False	False	False	True	False	False	False	False	False	False	False	47.31	2.6	19.22	9.53
C8orf82	CH082_HUMAN	chromosome 8 open reading frame 82 (C8orf82), mRNA	279	464	343	350	False	False	False	True	False	False	False	False	False	False	False	False	43.51	25.24	43.9	33.27
C9orf156	NAP1_HUMAN	chromosome 9 open reading frame 156 (C9orf156), mRNA	121	44	46	52	True	False	True	False	True	False	False	False	False	False	False	False	9.07	13.45	10.2	8.01
C9orf25	CI025_HUMAN	chromosome 9 open reading frame 25 (C9orf25), transcript variant 4, mRNA	176	187	235	267	False	True	False	False	False	False	False	False	False	False	False	False	7.88	12.73	4.63	22.66
C9orf3	AMPO_HUMAN	chromosome 9 open reading frame 3 (C9orf3), transcript variant 2, mRNA	202	144	116	147	False	False	False	False	True	False	False	False	False	False	False	False	36.2	6.66	12.06	4.58
C9orf41	CI041_HUMAN	chromosome 9 open reading frame 41 (C9orf41), mRNA	155	232	277	301	False	True	False	False	False	True	False	False	False	False	False	False	27.39	22.85	14.22	16.95
C9orf5	CI005_HUMAN	chromosome 9 open reading frame 5 (C9orf5), mRNA	59	61	118	126	False	True	False	False	False	True	False	True	False	True	False	False	8.99	6.69	10.4	4.63
C9orf68	B4DIY4_HUMAN	chromosome 9 open reading frame 68 (C9orf68), mRNA	108	206	167	159	False	False	False	True	False	True	False	False	False	False	False	False	24.04	29.94	10.26	12.45
CA1	CAH1_HUMAN	carbonic anhydrase I (CA1), transcript variant 3, mRNA	476	39	38	28	True	False	True	False	True	False	False	False	False	False	False	False	190.98	15.5	9.84	8.62
CA2	CAH2_HUMAN	carbonic anhydrase II (CA2), mRNA	782	352	527	532	False	False	True	False	False	False	False	True	False	False	False	False	118.51	22.93	51.41	23.3
CA3	CAH3_HUMAN	carbonic anhydrase III, muscle specific (CA3), mRNA	6629	1277	2412	2513	True	False	True	False	True	False	False	False	False	True	False	False	1963.43	452.07	219.15	559.01
CA4	Q6FHI7_HUMAN	carbonic anhydrase IV (CA4), mRNA	213	209	134	138	False	False	False	False	True	False	True	False	True	False	False	False	36.16	9.84	14.05	13.61
CAB39L	CB39L_HUMAN	calcium binding protein 39-like (CAB39L), transcript variant 2, mRNA	145	250	248	227	False	True	False	True	False	True	False	False	False	False	False	False	23.73	13.28	12.77	8.65
CACNA1A	CAC1A_HUMAN	calcium channel, voltage-dependent, P/Q type, alpha 1A subunit (CACNA1A), transcript variant 2, mRNA	220	115	217	147	False	False	True	False	False	False	False	False	False	True	False	False	48.45	17.17	18.48	9.96
CACNA1H	CAC1H_HUMAN	calcium channel, voltage-dependent, T type, alpha 1H subunit (CACNA1H), transcript variant 2, mRNA	110	66	125	129	False	False	True	False	False	False	False	True	False	False	False	False	5.24	10.2	28.9	7.81
CALM3	CALM_HUMAN	calmodulin 3 (phosphorylase kinase, delta) (CALM3), mRNA	407	181	211	247	True	False	True	False	True	False	False	False	False	False	False	False	33.18	17.78	30.45	5.77
CAMK2G	Q13280_HUMAN	calcium/calmodulin-dependent protein kinase II gamma (CAMK2G), transcript variant 7, mRNA	125	138	174	203	False	True	False	False	False	False	False	False	False	False	False	False	7.97	14.75	12.39	3.84
CASP4	A2NHM0_HUMAN	caspase 4, apoptosis-related cysteine peptidase (CASP4), transcript variant alpha, mRNA	119	48	34	30	True	False	True	False	True	False	False	False	False	False	False	False	1.86	12.2	5	3.51
CAT	CATA_HUMAN	catalase (CAT), mRNA	3430	1663	2361	2220	True	False	True	False	False	False	False	False	False	False	False	False	394.68	15.01	133.86	127.23
CBFB	PEBB_HUMAN	core-binding factor, beta subunit (CBFB), transcript variant 2, mRNA	217	350	228	207	False	False	False	True	False	False	True	False	True	False	False	False	32.27	24.63	11.24	24.33
CBLB	CBLB_HUMAN	Cas-Br-M (murine) ecotropic retroviral transforming sequence b (CBLB), mRNA	119	85	154	126	False	False	False	False	False	False	False	False	False	True	False	False	16.7	17.62	13.17	5.78
CBS	CBS_HUMAN	cystathionine-beta-synthase (CBS), transcript variant 1, mRNA	100	35	48	38	True	False	True	False	True	False	False	False	False	False	False	False	21.08	4.18	4.7	7.55
CBWD3	Q6VB91_HUMAN	COBW domain containing 3 (CBWD3), mRNA	466	794	925	797	False	True	False	True	False	True	False	False	False	False	False	False	71.27	75.1	110.32	20.1
CBX4	CBX4_HUMAN	chromobox homolog 4 (CBX4), mRNA	307	438	160	400	False	False	False	False	True	False	False	False	True	False	False	True	57.48	31.47	19.1	83.47
CBX7	CBX7_HUMAN	chromobox homolog 7 (CBX7), mRNA	161	78	70	85	False	False	True	False	True	False	False	False	False	False	False	False	38.42	4.84	10.69	8.57
CCBL2	B4DW13_HUMAN	cysteine conjugate-beta lyase 2 (CCBL2), transcript variant 2, mRNA	195	64	57	92	False	False	True	False	True	False	False	False	False	False	False	False	60.38	10.97	12.71	24.84
CCDC101	SGF29_HUMAN	coiled-coil domain containing 101 (CCDC101), mRNA	352	556	338	530	False	True	False	True	False	False	False	False	True	False	False	True	37.04	67.18	54.68	47.46
CCDC109B	C109B_HUMAN	coiled-coil domain containing 109B (CCDC109B), mRNA	97	191	166	139	False	False	False	True	False	True	False	False	False	False	False	False	23.86	7.09	16.9	9.17
CCDC130	CC130_HUMAN	coiled-coil domain containing 130 (CCDC130), mRNA	136	85	84	98	False	False	True	False	True	False	False	False	False	False	False	False	20.67	9.84	4.16	5.21
CCDC149	B4DK90_HUMAN	coiled-coil domain containing 149 (CCDC149), transcript variant 2, mRNA	92	151	177	163	False	True	False	True	False	True	False	False	False	False	False	False	20.74	11.92	19.34	20.21
CCDC160	CC160_HUMAN	coiled-coil domain containing 160 (CCDC160), mRNA	40	274	230	285	False	True	False	True	False	True	False	False	False	False	False	False	38.18	28.81	32.75	46.67
CCDC17	CCD17_HUMAN	coiled-coil domain containing 17 (CCDC17), transcript variant 2, mRNA	72	131	118	84	False	False	False	True	False	True	True	False	False	False	False	False	4.67	13.5	10.73	2.33
CCDC22	CCD22_HUMAN	coiled-coil domain containing 22 (CCDC22), mRNA	129	111	80	80	True	False	False	False	True	False	False	False	False	False	False	False	17.7	9.45	15.03	3.33
CCDC3	CCDC3_HUMAN	coiled-coil domain containing 3 (CCDC3), mRNA	63	124	81	81	False	False	False	True	False	False	True	False	True	False	False	False	7.09	4.98	6.24	5.03
CCDC80	CCD80_HUMAN	coiled-coil domain containing 80 (CCDC80), transcript variant 2, mRNA	2108	396	345	414	True	False	True	False	True	False	False	False	False	False	False	False	813.18	46.6	27.76	65.09
CCDC85A	CC85A_HUMAN	coiled-coil domain containing 85A (CCDC85A), mRNA	161	172	246	169	False	False	False	False	False	True	False	False	False	False	False	False	10.37	28	5.51	30.07
CCNG1	CCNG1_HUMAN	cyclin G1 (CCNG1), transcript variant 1, mRNA	1593	1943	1980	2405	False	True	False	False	False	False	False	False	False	False	False	False	240.02	234.55	91.93	32.2
CCPG1	CCPG1_HUMAN	cell cycle progression 1 (CCPG1), transcript variant 3, mRNA	458	340	307	281	True	False	False	False	False	False	False	False	False	False	False	False	51.87	29.75	27.43	5
CD1A	CD1A_HUMAN	CD1a molecule (CD1A), mRNA	130	53	57	70	False	False	True	False	True	False	False	False	False	False	False	False	28.67	11.57	8.19	11.85
CD1D	CD1D_HUMAN	CD1d molecule (CD1D), mRNA	266	115	100	147	False	False	True	False	True	False	False	False	False	False	False	False	67.43	11.85	20.17	6.17
CD200	OX2G_HUMAN	CD200 molecule (CD200), transcript variant 1, mRNA	120	129	73	119	False	False	False	False	True	False	False	False	True	False	False	True	13.38	23.55	3.79	11.98
CD209	CD209_HUMAN	CD209 molecule (CD209), transcript variant 5, mRNA	728	180	135	252	True	False	True	False	True	False	False	False	False	False	False	False	208.58	15.34	22.05	78.12
CD302	A8K5G4_HUMAN	CD302 molecule (CD302), transcript variant 1, mRNA	103	72	39	50	False	False	False	False	True	False	False	False	False	False	False	False	27.62	11.85	11.59	0.67
CD63	CD63_HUMAN	CD63 molecule (CD63), transcript variant 1, mRNA	1089	939	597	665	True	False	False	False	True	False	False	False	True	False	False	False	154.09	68.17	26.63	20.23
CD68	CD68_HUMAN	CD68 molecule (CD68), transcript variant 2, mRNA	647	292	213	240	True	False	True	False	True	False	False	False	False	False	False	False	120.4	42.76	22.54	7.21
CD74	HG2A_HUMAN	CD74 molecule, major histocompatibility complex, class II invariant chain (CD74), transcript variant 3, mRNA	934	423	321	536	False	False	True	False	True	False	False	False	False	False	False	False	152.99	7.21	33.62	129.51
CDC14A	CC14A_HUMAN	CDC14 cell division cycle 14 homolog A (S. cerevisiae) (CDC14A), transcript variant 1, mRNA	95	48	126	118	False	False	True	False	False	False	False	True	False	True	False	False	10.4	7.54	19.27	8.5
CDC25B	Q6MZW8_HUMAN	cell division cycle 25 homolog B (S. pombe) (CDC25B), transcript variant 2, mRNA	321	222	195	204	True	False	False	False	True	False	False	False	False	False	False	False	30.01	3.28	18.5	16.84
CDC26	CDC26_HUMAN	cell division cycle 26 homolog (S. cerevisiae) (CDC26), mRNA	143	158	127	97	False	False	False	False	False	False	True	False	False	False	False	False	19.09	19.22	9.06	3.84
CDC42EP3	BORG2_HUMAN	CDC42 effector protein (Rho GTPase binding) 3 (CDC42EP3), mRNA	185	118	111	156	False	False	False	False	True	False	False	False	False	False	False	False	34.81	9.49	6.17	8.67
CDH19	CAD19_HUMAN	cadherin 19, type 2 (CDH19), mRNA	104	66	48	45	True	False	False	False	True	False	False	False	False	False	False	False	9.49	13.74	6.12	6.66
CDK2AP2	Q6IAV4_HUMAN	cyclin-dependent kinase 2 associated protein 2 (CDK2AP2), mRNA	343	280	200	245	False	False	False	False	True	False	False	False	False	False	False	False	37.07	7.57	28.04	7.51
CDK4	CDK4_HUMAN	cyclin-dependent kinase 4 (CDK4), mRNA	362	315	226	218	True	False	False	False	True	False	False	False	False	False	False	False	15.04	21.4	17.29	8.21
CDK8	CDK8_HUMAN	cyclin-dependent kinase 8 (CDK8), mRNA	257	419	420	379	False	False	False	True	False	True	False	False	False	False	False	False	38.99	41.83	39.11	11.57
CDKN1A	Q6FI05_HUMAN	cyclin-dependent kinase inhibitor 1A (p21, Cip1) (CDKN1A), transcript variant 2, mRNA	424	1027	697	1142	False	True	False	True	False	True	False	False	False	False	False	True	39.88	77.71	65.45	140.26
CDKN1B	CDN1B_HUMAN	cyclin-dependent kinase inhibitor 1B (p27, Kip1) (CDKN1B), mRNA	354	215	258	239	False	False	True	False	False	False	False	False	False	False	False	False	51.59	5.77	16.48	7.86
CDKN1C	CDN1C_HUMAN	cyclin-dependent kinase inhibitor 1C (p57, Kip2) (CDKN1C), transcript variant 1, mRNA	153	58	63	65	True	False	True	False	True	False	False	False	False	False	False	False	39.3	7.86	5.93	13.74
CDKN2C	Q6ICV4_HUMAN	cyclin-dependent kinase inhibitor 2C (p18, inhibits CDK4) (CDKN2C), transcript variant 2, mRNA	322	163	126	121	True	False	False	False	True	False	False	False	False	False	False	False	79.02	19.64	5.46	7.31
CDON	CDON_HUMAN	Cdon homolog (mouse) (CDON), transcript variant 2, mRNA	250	248	528	458	False	True	False	False	False	True	False	True	False	True	False	False	56.05	6.57	16.26	44.87
CDV3	CDV3_HUMAN	CDV3 homolog (mouse) (CDV3), transcript variant 2, mRNA	611	536	825	786	False	False	False	False	False	False	False	False	False	True	False	False	53.64	30.34	51.6	61.82
CECR2	CECR2_HUMAN	cat eye syndrome chromosome region, candidate 2 (CECR2), mRNA	196	92	88	97	True	False	True	False	True	False	False	False	False	False	False	False	46.25	11.68	14.25	5.24
CELF4	CELF4_HUMAN	CUGBP, Elav-like family member 4 (CELF4), transcript variant 4, mRNA	34	106	96	106	False	True	False	True	False	True	False	False	False	False	False	False	12.81	15.43	4.73	27.79
CEP104	CE104_HUMAN	centrosomal protein 104kDa (CEP104), mRNA	177	428	374	362	False	True	False	True	False	True	False	False	False	False	False	False	43.55	29.46	9.96	16.18
CEP63	CEP63_HUMAN	centrosomal protein 63kDa (CEP63), transcript variant 3, mRNA	188	153	115	127	False	False	False	False	True	False	False	False	False	False	False	False	13.38	2.19	9.94	1.67
CEP95	CEP95_HUMAN	centrosomal protein 95kDa (CEP95), mRNA	274	181	163	151	True	False	False	False	True	False	False	False	False	False	False	False	42.92	14.19	10.4	12.5
CERS4	Q53HF9_HUMAN	ceramide synthase 4 (CERS4), mRNA	165	104	87	84	True	False	True	False	True	False	False	False	False	False	False	False	20.4	16.58	4.41	5.78
CES1	EST1_HUMAN	carboxylesterase 1 (CES1), transcript variant 3, mRNA	11560	6082	3550	2986	True	False	False	False	True	False	True	False	True	False	False	False	3252.1	938.33	482.2	38.05
CES3	Q9H6X7_HUMAN	carboxylesterase 3 (CES3), transcript variant 3, mRNA	359	1241	1146	1213	False	True	False	True	False	True	False	False	False	False	False	False	236.17	82.71	48.26	29.01
CETP	CETP_HUMAN	cholesteryl ester transfer protein, plasma (CETP), mRNA	5273	4680	7671	6570	False	False	False	False	False	False	False	False	False	True	False	False	521.36	661.64	796.03	206.73
CFH	CFAH_HUMAN	complement factor H (CFH), nuclear gene encoding mitochondrial protein, transcript variant 1, mRNA	541	495	300	229	True	False	False	False	True	False	True	False	True	False	False	False	39.98	46.84	49.65	52.06
CFLAR	B4E361_HUMAN	CASP8 and FADD-like apoptosis regulator (CFLAR), transcript variant 1, mRNA	132	91	81	95	False	False	False	False	True	False	False	False	False	False	False	False	13.8	3.71	4.63	3.53
CGNL1	CGNL1_HUMAN	cingulin-like 1 (CGNL1), transcript variant 1, mRNA	688	690	1284	1115	False	True	False	False	False	True	False	True	False	True	False	False	131.59	47.72	38.99	47.14
CHAMP1	ZN828_HUMAN	chromosome alignment maintaining phosphoprotein 1 (CHAMP1), transcript variant 1, mRNA	433	322	262	297	False	False	False	False	True	False	False	False	False	False	False	False	43.13	19.23	6.11	4.93
CHD2	Q96IP5_HUMAN	chromodomain helicase DNA binding protein 2 (CHD2), transcript variant 2, mRNA	311	172	197	203	True	False	True	False	True	False	False	False	False	False	False	False	23.71	20.2	4.7	8.01
CHKA	CHKA_HUMAN	choline kinase alpha (CHKA), transcript variant 2, mRNA	211	201	128	168	False	False	False	False	True	False	False	False	True	False	False	False	18.68	25.42	6.81	21.76
CHM	RAE1_HUMAN	choroideremia (Rab escort protein 1) (CHM), transcript variant 1, mRNA	151	93	119	102	False	False	True	False	False	False	False	False	False	False	False	False	13.78	11.26	8.89	12
CHMP4A	CHM4A_HUMAN	charged multivesicular body protein 4A (CHMP4A), mRNA	368	262	228	234	True	False	False	False	True	False	False	False	False	False	False	False	36.45	14.15	17.32	9.28
CHODL	CHODL_HUMAN	chondrolectin (CHODL), transcript variant 1, mRNA	23	53	131	123	False	True	False	False	False	True	False	True	False	True	False	False	18.08	19.15	31.85	21.93
CHRNB1	ACHB_HUMAN	cholinergic receptor, nicotinic, beta 1 (muscle) (CHRNB1), mRNA	725	1203	1809	1251	False	False	False	False	False	True	False	False	False	True	False	False	309.67	83.16	220.89	170.8
CIAO1	CIAO1_HUMAN	cytosolic iron-sulfur protein assembly 1 (CIAO1), mRNA	312	433	490	464	False	False	False	False	False	True	False	False	False	False	False	False	29.46	19.36	20.38	15.92
CIAPIN1	CPIN1_HUMAN	cytokine induced apoptosis inhibitor 1 (CIAPIN1), mRNA	1358	1905	2893	2301	False	True	False	False	False	True	False	False	False	True	False	False	354.75	25.87	242.57	307.01
CIB2	CIB2_HUMAN	calcium and integrin binding family member 2 (CIB2), mRNA	2941	6506	6733	6167	False	True	False	True	False	True	False	False	False	False	False	False	800.66	388.59	158.56	71.14
CIDEC	C9JMN7_HUMAN	cell death-inducing DFFA-like effector c (CIDEC), transcript variant 4, mRNA	11352	7777	4713	4753	True	False	False	False	True	False	True	False	True	False	False	False	2051.8	463.11	387.03	509.16
CITED2	D9ZGF1_HUMAN	Cbp/p300-interacting transactivator, with Glu/Asp-rich carboxy-terminal domain, 2 (CITED2), transcript variant 1, mRNA	120	61	103	99	False	False	True	False	False	False	False	True	False	True	False	False	23.15	13.3	6.66	7.54
CKB	KCRB_HUMAN	creatine kinase, brain (CKB), mRNA	910	453	4904	4034	False	True	False	False	False	True	False	True	False	True	False	False	675.4	127.05	364.77	141.6
CKMT1A	KCRU_HUMAN	creatine kinase, mitochondrial 1A (CKMT1A), nuclear gene encoding mitochondrial protein, mRNA	6412	10064	8590	7893	False	False	False	True	False	False	False	False	False	False	False	False	710.95	1089.53	428.89	373.95
CKMT2	KCRS_HUMAN	creatine kinase, mitochondrial 2 (sarcomeric) (CKMT2), nuclear gene encoding mitochondrial protein, transcript variant 1, mRNA	433	645	753	670	False	True	False	False	False	True	False	False	False	False	False	False	56.42	78.31	15.45	90.68
CLCN4	CLCN4_HUMAN	chloride channel 4 (CLCN4), mRNA	225	310	447	456	False	True	False	False	False	True	False	False	False	False	False	False	34.83	13.13	29.14	33.21
CLDN15	CLD15_HUMAN	claudin 15 (CLDN15), transcript variant 1, mRNA	73	164	109	112	False	True	False	True	False	False	False	False	True	False	False	False	6.06	21.26	6.06	8.69
CLDN5	D3DX19_HUMAN	claudin 5 (CLDN5), transcript variant 2, mRNA	223	353	301	340	False	True	False	True	False	False	False	False	False	False	False	False	21	13.65	36.12	21.07
CLEC16A	CL16A_HUMAN	C-type lectin domain family 16, member A (CLEC16A), transcript variant 2, mRNA	565	673	855	778	False	False	False	False	False	True	False	False	False	False	False	False	84.11	20.55	55.11	16.38
CLEC2L	CLC2L_HUMAN	C-type lectin domain family 2, member L (CLEC2L), mRNA	1908	2340	3271	3072	False	True	False	False	False	True	False	False	False	False	False	False	473.42	180.92	368.4	61.73
CLEC3B	TETN_HUMAN	C-type lectin domain family 3, member B (CLEC3B), mRNA	225	295	189	161	False	False	False	False	False	False	True	False	True	False	False	False	24.52	23.22	7.81	19.03
CLEC4G	Q6XYD1_HUMAN	C-type lectin domain family 4, member G (CLEC4G), transcript variant 1, mRNA	103	47	32	37	True	False	False	False	True	False	False	False	False	False	False	False	28.92	8.89	12.5	7.22
CLIC5	Q53G01_HUMAN	chloride intracellular channel 5 (CLIC5), nuclear gene encoding mitochondrial protein, transcript variant 2, mRNA	961	1445	1948	1989	False	True	False	False	False	True	False	False	False	False	False	False	210.48	197.99	101.16	118.15
CLIP1	CLIP1_HUMAN	CAP-GLY domain containing linker protein 1 (CLIP1), transcript variant 3, mRNA	807	773	1173	1094	False	False	False	False	False	False	False	False	False	True	False	False	83.84	6.33	25.12	13.54
CLK1	B4DFW7_HUMAN	CDC-like kinase 1 (CLK1), transcript variant 1, mRNA	2107	1497	900	1221	True	False	False	False	True	False	False	False	True	False	False	False	393.84	139.27	57.28	70.72
CLK2	Q9BRG8_HUMAN	CDC-like kinase 2 (CLK2), mRNA	456	277	241	265	True	False	True	False	True	False	False	False	False	False	False	False	56.03	33.56	9.13	9.71
CLMN	Q6NUQ2_HUMAN	calmin (calponin-like, transmembrane) (CLMN), mRNA	43	194	174	176	False	True	False	True	False	False	False	False	False	False	False	False	8.01	43.97	95.2	28.83
CLN3	Q549S9_HUMAN	ceroid-lipofuscinosis, neuronal 3 (CLN3), transcript variant 1, mRNA	355	243	190	183	True	False	False	False	True	False	False	False	False	False	False	False	62.76	20.03	15.25	19.63
CLOCK	CLOCK_HUMAN	clock homolog (mouse) (CLOCK), mRNA	106	129	166	195	False	True	False	False	False	True	False	True	False	False	False	False	23.85	11.85	6.84	14.44
CLPX	CLPX_HUMAN	ClpX caseinolytic peptidase X homolog (E. coli) (CLPX), mRNA	1567	1785	2564	2508	False	True	False	False	False	True	False	False	False	False	False	False	267.41	137.65	97.02	72.79
CLTC	CLH1_HUMAN	clathrin, heavy chain (Hc) (CLTC), mRNA	3017	3769	4563	4225	False	False	False	False	False	True	False	False	False	False	False	False	515.71	275.03	146.94	386.21
CLYBL	CLYBL_HUMAN	citrate lyase beta like (CLYBL), mRNA	1174	1962	1495	1326	False	False	False	True	False	False	False	False	False	False	False	False	162.96	95.54	43.64	24.9
CMA1	CMA1_HUMAN	chymase 1, mast cell (CMA1), mRNA	124	44	50	64	False	False	True	False	True	False	False	False	False	False	False	False	34.18	2.65	6.33	11.59
CMBL	CMBL_HUMAN	carboxymethylenebutenolidase homolog (Pseudomonas) (CMBL), mRNA	2953	2093	1642	1754	True	False	False	False	True	False	False	False	False	False	False	False	369.52	276.22	143.36	223.34
CMPK1	B2R6S5_HUMAN	cytidine monophosphate (UMP-CMP) kinase 1, cytosolic (CMPK1), transcript variant 1, mRNA	698	913	1222	1199	False	True	False	False	False	True	False	False	False	False	False	False	105.55	42.15	63.34	44.3
CMYA5	CMYA5_HUMAN	cardiomyopathy associated 5 (CMYA5), mRNA	184	3	76	36	True	False	True	False	False	False	False	True	False	True	False	False	49.85	0.67	46.62	14.01
CNN3	CNN3_HUMAN	calponin 3, acidic (CNN3), mRNA	594	565	371	438	False	False	False	False	True	False	False	False	True	False	False	False	46.01	22.84	45.05	35.6
CNNM2	CNNM2_HUMAN	cyclin M2 (CNNM2), transcript variant 3, mRNA	460	460	823	680	False	False	False	False	False	True	False	False	False	True	False	False	80.85	14.98	20.21	9.5
CNP	CN37_HUMAN	2',3'-cyclic nucleotide 3' phosphodiesterase (CNP), mRNA	586	769	840	894	False	True	False	False	False	False	False	False	False	False	False	False	42.86	103.04	27.23	75.45
CNPY2	CNPY2_HUMAN	canopy 2 homolog (zebrafish) (CNPY2), transcript variant 2, mRNA	127	88	53	51	True	False	False	False	True	False	True	False	True	False	False	False	20.85	6.84	5.57	10.49
CNPY3	CNPY3_HUMAN	canopy 3 homolog (zebrafish) (CNPY3), mRNA	111	92	63	69	True	False	False	False	True	False	False	False	False	False	False	False	1.86	10.82	0.88	5.67
CNTNAP1	CNTP1_HUMAN	contactin associated protein 1 (CNTNAP1), mRNA	112	46	43	47	True	False	True	False	True	False	False	False	False	False	False	False	27.82	4.33	4.18	3.18
COBL	COBL_HUMAN	cordon-bleu homolog (mouse) (COBL), mRNA	1723	1911	2943	2943	False	True	False	False	False	True	False	True	False	True	False	False	228.37	92.71	80.34	194.24
COBLL1	COBL1_HUMAN	COBL-like 1 (COBLL1), mRNA	609	369	477	397	True	False	True	False	False	False	False	False	False	False	False	False	86.26	15.9	38.73	22.98
COL14A1	COEA1_HUMAN	collagen, type XIV, alpha 1 (COL14A1), mRNA	279	132	149	139	True	False	True	False	True	False	False	False	False	False	False	False	26.18	3.21	27.87	8.99
COL16A1	COGA1_HUMAN	collagen, type XVI, alpha 1 (COL16A1), mRNA	103	48	71	57	False	False	True	False	False	False	False	False	False	False	False	False	22.58	13.38	4.93	8.69
COL3A1	CO3A1_HUMAN	collagen, type III, alpha 1 (COL3A1), mRNA	1256	1970	1967	1461	False	False	False	True	False	True	False	False	False	False	False	False	115.5	125.84	278.91	223.55
COL4A1	CO4A1_HUMAN	collagen, type IV, alpha 1 (COL4A1), mRNA	1859	3711	2868	2694	False	False	False	True	False	True	False	False	False	False	False	False	170.89	306.98	281.37	95.84
COL4A2	CO4A2_HUMAN	collagen, type IV, alpha 2 (COL4A2), mRNA	9309	10012	8248	15105	False	True	False	False	False	False	False	True	False	False	False	True	1738.17	845.61	1297.03	1817.13
COL4A3BP	C43BP_HUMAN	collagen, type IV, alpha 3 (Goodpasture antigen) binding protein (COL4A3BP), transcript variant 3, mRNA	268	310	433	373	False	False	False	False	False	True	False	False	False	False	False	False	28.57	25.83	13.78	17.16
COL5A1	CO5A1_HUMAN	collagen, type V, alpha 1 (COL5A1), mRNA	1007	1650	1399	1316	False	False	False	True	False	False	False	False	False	False	False	False	65.08	142.29	129.12	99.22
COL5A3	CO5A3_HUMAN	collagen, type V, alpha 3 (COL5A3), mRNA	2218	5350	4524	3985	False	False	False	True	False	True	False	False	False	False	False	False	572.61	453.43	870.61	1154.15
COL9A3	CO9A3_HUMAN	collagen, type IX, alpha 3 (COL9A3), mRNA	126	36	159	123	False	False	False	False	False	False	False	True	False	True	False	False	59.21	8.33	34.53	18.5
COMMD1	COMD1_HUMAN	copper metabolism (Murr1) domain containing 1 (COMMD1), mRNA	198	302	302	260	False	False	False	True	False	True	False	False	False	False	False	False	31.76	25.12	14.31	14.4
COQ10A	CQ10A_HUMAN	coenzyme Q10 homolog A (S. cerevisiae) (COQ10A), nuclear gene encoding mitochondrial protein, transcript variant 1, mRNA	2198	3197	3826	3366	False	True	False	False	False	True	False	False	False	False	False	False	379.75	84.68	20.93	88.46
CORO1A	COR1A_HUMAN	coronin, actin binding protein, 1A (CORO1A), transcript variant 2, mRNA	260	56	47	121	False	False	True	False	True	False	False	False	False	False	False	False	61.32	13.28	10.53	61.97
COX6C	COX6C_HUMAN	cytochrome c oxidase subunit VIc (COX6C), nuclear gene encoding mitochondrial protein, mRNA	5173	8236	7285	6809	False	False	False	True	False	False	False	False	False	False	False	False	603.84	147.75	381.6	59.81
CPLX2	CPLX2_HUMAN	complexin 2 (CPLX2), transcript variant 2, mRNA	113	40	24	29	True	False	True	False	True	False	False	False	False	False	False	False	21.03	11.57	3.48	1.45
CPNE6	CPNE6_HUMAN	copine VI (neuronal) (CPNE6), mRNA	90	226	375	264	False	False	False	False	False	True	False	False	False	True	False	False	79.03	10.48	64.99	84.53
CPSF7	B4DGF8_HUMAN	cleavage and polyadenylation specific factor 7, 59kDa (CPSF7), transcript variant 3, mRNA	249	175	181	161	True	False	False	False	False	False	False	False	False	False	False	False	30.91	4.63	11.57	5.29
CPT1A	B2RAQ8_HUMAN	carnitine palmitoyltransferase 1A (liver) (CPT1A), nuclear gene encoding mitochondrial protein, transcript variant 1, mRNA	11994	14985	22769	20277	False	True	False	False	False	True	False	False	False	True	False	False	2344.15	861.29	758.47	417.12
CPT2	CPT2_HUMAN	carnitine palmitoyltransferase 2 (CPT2), nuclear gene encoding mitochondrial protein, mRNA	6166	7619	9973	9584	False	True	False	False	False	True	False	False	False	False	False	False	1328.1	1062.37	139.81	692.29
CR2	CR2_HUMAN	complement component (3d/Epstein Barr virus) receptor 2 (CR2), transcript variant 1, mRNA	100	17	3	26	False	False	True	False	True	False	False	False	False	False	False	False	42.24	8.95	2.52	22.12
CREBBP	Q4LE28_HUMAN	CREB binding protein (CREBBP), transcript variant 2, mRNA	448	285	316	334	False	False	True	False	False	False	False	False	False	False	False	False	71.59	22.53	13.37	18.66
CRIP1	CRIP1_HUMAN	cysteine-rich protein 1 (intestinal) (CRIP1), mRNA	1635	1283	1104	1082	True	False	False	False	False	False	False	False	False	False	False	False	145.18	46.88	106.91	33.1
CRIP2	CRIP2_HUMAN	cysteine-rich protein 2 (CRIP2), mRNA	833	600	549	575	False	False	False	False	True	False	False	False	False	False	False	False	112.65	21.93	41.22	11.22
CRISPLD1	CRLD1_HUMAN	cysteine-rich secretory protein LCCL domain containing 1 (CRISPLD1), mRNA	40	55	108	94	False	True	False	False	False	True	False	False	False	False	False	False	9.21	32.08	10.27	12.17
CRISPLD2	CRLD2_HUMAN	cysteine-rich secretory protein LCCL domain containing 2 (CRISPLD2), mRNA	114	90	78	58	True	False	False	False	False	False	False	False	False	False	False	False	6.12	11.46	12.1	11.84
CRLS1	CRLS1_HUMAN	cardiolipin synthase 1 (CRLS1), transcript variant 2, mRNA	4082	5511	6322	5866	False	False	False	False	False	True	False	False	False	False	False	False	279.25	116.41	504.73	333.19
CROT	E7EQF2_HUMAN	carnitine O-octanoyltransferase (CROT), transcript variant 2, mRNA	216	182	286	219	False	False	False	False	False	False	False	False	False	True	False	False	7.94	15.04	3.38	21.01
CRTAP	CRTAP_HUMAN	cartilage associated protein (CRTAP), mRNA	350	323	204	191	False	False	False	False	False	False	True	False	True	False	False	False	80.79	50.62	17.01	8.11
CRY1	A2I2P0_HUMAN	cryptochrome 1 (photolyase-like) (CRY1), mRNA	324	201	157	248	False	False	True	False	True	False	False	False	False	False	False	True	26.01	20.34	21.01	26.72
CRYL1	CRYL1_HUMAN	crystallin, lambda 1 (CRYL1), mRNA	211	138	328	311	False	False	False	False	False	True	False	True	False	True	False	False	34.59	15.01	13.42	8.95
CSF1	CSF1_HUMAN	colony stimulating factor 1 (macrophage) (CSF1), transcript variant 2, mRNA	137	99	81	102	False	False	False	False	True	False	False	False	False	False	False	False	12.35	7.37	1.76	2.31
CSF1R	CSF1R_HUMAN	colony stimulating factor 1 receptor (CSF1R), mRNA	338	181	217	220	True	False	True	False	True	False	False	False	False	False	False	False	40	8.97	28.88	39.5
CSK	B2R6Q4_HUMAN	c-src tyrosine kinase (CSK), transcript variant 1, mRNA	248	149	128	162	False	False	True	False	True	False	False	False	False	False	False	False	37.22	8.25	4.06	24.01
CSRP2	CSRP2_HUMAN	cysteine and glycine-rich protein 2 (CSRP2), mRNA	231	215	149	153	True	False	False	False	True	False	False	False	False	False	False	False	23.63	19.34	20.87	15.5
CST3	CYTC_HUMAN	cystatin C (CST3), mRNA	3433	2497	2124	2561	False	False	False	False	True	False	False	False	False	False	False	False	400.23	107.74	184.11	114.09
CTBP2	CTBP2_HUMAN	C-terminal binding protein 2 (CTBP2), transcript variant 2, mRNA	189	140	117	117	True	False	False	False	True	False	False	False	False	False	False	False	26.59	4.06	12.35	1.86
CTDSP2	CTDS2_HUMAN	CTD (carboxy-terminal domain, RNA polymerase II, polypeptide A) small phosphatase 2 (CTDSP2), mRNA	552	270	292	334	False	False	True	False	True	False	False	False	False	False	False	False	121.15	21.36	26.63	12.81
CTNNAL1	CTNL1_HUMAN	catenin (cadherin-associated protein), alpha-like 1 (CTNNAL1), mRNA	145	161	250	201	False	False	False	False	False	True	False	False	False	True	False	False	17.44	33.71	23.81	15.45
CTSC	CATC_HUMAN	cathepsin C (CTSC), transcript variant 1, mRNA	481	315	315	287	True	False	True	False	True	False	False	False	False	False	False	False	44.51	20.8	17.52	21.73
CTSF	CATF_HUMAN	cathepsin F (CTSF), mRNA	679	477	391	386	True	False	False	False	True	False	False	False	False	False	False	False	28.1	51.19	15.01	5.49
CTSL2	CATL2_HUMAN	cathepsin L2 (CTSL2), transcript variant 2, mRNA	1539	686	504	589	True	False	True	False	True	False	False	False	False	False	False	False	391.77	23.14	62.52	19.1
CTSS	CATS_HUMAN	cathepsin S (CTSS), transcript variant 2, mRNA	237	114	116	161	False	False	True	False	True	False	False	False	False	False	False	False	18.98	10.04	22.59	17.61
CTSZ	CATZ_HUMAN	cathepsin Z (CTSZ), mRNA	490	594	279	346	False	False	False	False	False	False	False	False	True	False	False	False	113.12	108.48	28.36	53.05
CUBN	CUBN_HUMAN	cubilin (intrinsic factor-cobalamin receptor) (CUBN), mRNA	73	409	429	399	False	True	False	True	False	True	False	False	False	False	False	False	57.05	67.34	66.56	154.94
CUEDC1	CUED1_HUMAN	CUE domain containing 1 (CUEDC1), mRNA	172	252	383	343	False	True	False	False	False	True	False	False	False	True	False	False	55.71	18.12	36.99	19.47
CUL4B	CUL4B_HUMAN	cullin 4B (CUL4B), transcript variant 1, mRNA	1076	1036	1618	1427	False	False	False	False	False	True	False	False	False	True	False	False	139.27	49.17	218.5	76.51
CUL7	CUL7_HUMAN	cullin 7 (CUL7), transcript variant 2, mRNA	961	1462	1918	1817	False	True	False	True	False	True	False	False	False	False	False	False	135.48	91.2	112.82	153.63
CUTA	CUTA_HUMAN	cutA divalent cation tolerance homolog (E. coli) (CUTA), transcript variant 5, mRNA	513	461	332	335	True	False	False	False	True	False	False	False	False	False	False	False	53.13	54.64	5.57	21.39
CXXC1	CXXC1_HUMAN	CXXC finger protein 1 (CXXC1), transcript variant 2, mRNA	358	236	195	226	True	False	True	False	True	False	False	False	False	False	False	False	18.03	10.69	13.08	6.84
CYB561	CY561_HUMAN	cytochrome b-561 (CYB561), transcript variant 1, mRNA	149	240	239	208	False	False	False	True	False	True	False	False	False	False	False	False	16.27	32.2	9.28	7.97
CYB5D1	CB5D1_HUMAN	cytochrome b5 domain containing 1 (CYB5D1), mRNA	105	124	171	160	False	True	False	False	False	True	False	False	False	False	False	False	11.59	9.28	9.54	12.25
CYB5R4	NB5R4_HUMAN	cytochrome b5 reductase 4 (CYB5R4), mRNA	239	149	155	107	True	False	True	False	True	False	False	False	False	False	False	False	12.42	19.63	12.86	7.84
CYC1	CY1_HUMAN	cytochrome c-1 (CYC1), nuclear gene encoding mitochondrial protein, mRNA	12552	18977	19749	18762	False	False	False	True	False	True	False	False	False	False	False	False	1911.25	859.97	633.22	211.23
CYCS	CYC_HUMAN	cytochrome c, somatic (CYCS), nuclear gene encoding mitochondrial protein, mRNA	9013	14663	12656	11951	False	False	False	True	False	False	False	False	False	False	False	False	1699.82	644.52	526.54	232.46
CYGB	CYGB_HUMAN	cytoglobin (CYGB), mRNA	2492	2035	959	682	True	False	False	False	True	False	True	False	True	False	False	False	780.9	291.62	78.28	5.36
CYP20A1	CP20A_HUMAN	cytochrome P450, family 20, subfamily A, polypeptide 1 (CYP20A1), mRNA	143	121	87	102	False	False	False	False	True	False	False	False	False	False	False	False	17.68	10.41	10.37	5.24
CYP2D6	Q6NXU8_HUMAN	cytochrome P450, family 2, subfamily D, polypeptide 6 (CYP2D6), transcript variant 1, mRNA	909	1911	1612	1818	False	True	False	True	False	True	False	False	False	False	False	False	112.63	49.45	265.56	108.35
CYP2J2	CP2J2_HUMAN	cytochrome P450, family 2, subfamily J, polypeptide 2 (CYP2J2), mRNA	771	1209	984	920	False	False	False	True	False	False	False	False	False	False	False	False	49.24	62.07	92.54	25.11
CYP4B1	CP4B1_HUMAN	cytochrome P450, family 4, subfamily B, polypeptide 1 (CYP4B1), transcript variant 2, mRNA	807	401	454	431	True	False	True	False	True	False	False	False	False	False	False	False	147.26	28.1	7.84	54.19
CYP51A1	CP51A_HUMAN	cytochrome P450, family 51, subfamily A, polypeptide 1 (CYP51A1), transcript variant 1, mRNA	279	150	115	147	True	False	False	False	True	False	False	False	False	False	False	False	64.66	21.84	6.81	11.79
CYR61	CYR61_HUMAN	cysteine-rich, angiogenic inducer, 61 (CYR61), mRNA	380	403	196	347	False	False	False	False	False	False	False	False	True	False	False	True	112.44	17.91	6.08	21.88
CYSTM1	CE032_HUMAN	chromosome 5 open reading frame 32 (C5orf32), mRNA	173	197	248	264	False	True	False	False	False	False	False	False	False	False	False	False	8.14	28.62	7.09	9.39
D2HGDH	D2HDH_HUMAN	D-2-hydroxyglutarate dehydrogenase (D2HGDH), nuclear gene encoding mitochondrial protein, mRNA	400	701	573	580	False	False	False	True	False	False	False	False	False	False	False	False	47.35	65.79	65.83	60.18
DAB2	DAB2_HUMAN	disabled homolog 2, mitogen-responsive phosphoprotein (Drosophila) (DAB2), transcript variant 2, mRNA	246	208	369	382	False	True	False	False	False	False	False	True	False	True	False	False	37.68	22.93	21.46	10.26
DAG1	DAG1_HUMAN	dystroglycan 1 (dystrophin-associated glycoprotein 1) (DAG1), transcript variant 12, mRNA	849	1068	1656	1630	False	True	False	False	False	True	False	True	False	True	False	False	259.51	55.25	87.49	46.88
DAPK2	DAPK2_HUMAN	death-associated protein kinase 2 (DAPK2), mRNA	151	153	283	258	False	True	False	False	False	True	False	True	False	True	False	False	28.81	28.72	7.8	14.95
DBP	DBP_HUMAN	D site of albumin promoter (albumin D-box) binding protein (DBP), mRNA	179	79	77	77	True	False	True	False	True	False	False	False	False	False	False	False	44.18	7.97	10.17	6.49
DBT	ODB2_HUMAN	dihydrolipoamide branched chain transacylase E2 (DBT), nuclear gene encoding mitochondrial protein, mRNA	495	355	262	281	True	False	False	False	True	False	False	False	False	False	False	False	31.55	10.48	12.9	14.05
DCAF4	B4DUT6_HUMAN	DDB1 and CUL4 associated factor 4 (DCAF4), transcript variant 1, mRNA	261	353	241	216	False	False	False	False	False	False	True	False	False	False	False	False	48.45	17.79	18.33	4
DCAF7	DCAF7_HUMAN	DDB1 and CUL4 associated factor 7 (DCAF7), mRNA	232	328	306	351	False	True	False	False	False	False	False	False	False	False	False	False	35.28	32.51	13.61	12.86
DCN	PGS2_HUMAN	decorin (DCN), transcript variant A2, mRNA	3104	1504	1505	1363	True	False	True	False	True	False	False	False	False	False	False	False	365.48	117.13	34.93	95.38
DDB1	DDB1_HUMAN	damage-specific DNA binding protein 1, 127kDa (DDB1), mRNA	5074	5571	8610	7478	False	False	False	False	False	True	False	False	False	True	False	False	746.87	63.7	130.5	218.78
DDHD1	DDHD1_HUMAN	DDHD domain containing 1 (DDHD1), transcript variant 1, mRNA	348	195	277	240	False	False	True	False	False	False	False	False	False	False	False	False	33.12	10.4	32.85	11.84
DDIT3	DDIT3_HUMAN	DNA-damage-inducible transcript 3 (DDIT3), transcript variant 1, mRNA	355	347	129	238	False	False	False	False	True	False	False	False	True	False	False	True	94.56	32.66	28.29	24.13
DDIT4	DDIT4_HUMAN	DNA-damage-inducible transcript 4 (DDIT4), mRNA	253	237	61	195	False	False	False	False	True	False	False	False	True	False	False	True	48.33	22.05	7.84	6.23
DDO	OXDD_HUMAN	D-aspartate oxidase (DDO), transcript variant 1, mRNA	100	305	278	187	False	False	False	False	False	True	False	False	False	False	False	False	48.31	93.44	5.55	5.2
DDOST	OST48_HUMAN	dolichyl-diphosphooligosaccharide--protein glycosyltransferase (DDOST), mRNA	707	528	381	403	True	False	False	False	True	False	False	False	False	False	False	False	82.72	42.91	5.55	14
DDR2	DDR2_HUMAN	discoidin domain receptor tyrosine kinase 2 (DDR2), transcript variant 2, mRNA	349	178	314	275	False	False	True	False	False	False	False	True	False	True	False	False	25.1	11.68	51.1	8.96
DDX17	DDX17_HUMAN	DEAD (Asp-Glu-Ala-Asp) box polypeptide 17 (DDX17), transcript variant 1, mRNA	1349	885	847	972	False	False	True	False	True	False	False	False	False	False	False	False	157.42	22.7	39.82	15.82
DDX23	DDX23_HUMAN	DEAD (Asp-Glu-Ala-Asp) box polypeptide 23 (DDX23), mRNA	906	567	599	601	True	False	True	False	True	False	False	False	False	False	False	False	74.44	28.75	6.08	7.77
DDX27	DDX27_HUMAN	DEAD (Asp-Glu-Ala-Asp) box polypeptide 27 (DDX27), mRNA	270	206	155	179	True	False	False	False	True	False	False	False	False	False	False	False	27.86	16.5	16.5	7.22
DDX39B	DX39B_HUMAN	DEAD (Asp-Glu-Ala-Asp) box polypeptide 39B (DDX39B), transcript variant 2, mRNA	1021	646	545	547	True	False	True	False	True	False	False	False	False	False	False	False	53.65	13.08	70.87	24.36
DDX41	DDX41_HUMAN	DEAD (Asp-Glu-Ala-Asp) box polypeptide 41 (DDX41), mRNA	345	237	197	220	True	False	False	False	True	False	False	False	False	False	False	False	31.48	15.62	13.02	20.3
DEAF1	DEAF1_HUMAN	deformed epidermal autoregulatory factor 1 (Drosophila) (DEAF1), mRNA	272	346	219	203	False	False	False	False	False	False	True	False	True	False	False	False	42.44	33.45	14.01	3.21
DECR1	DECR_HUMAN	2,4-dienoyl CoA reductase 1, mitochondrial (DECR1), nuclear gene encoding mitochondrial protein, mRNA	6414	14081	12121	10706	False	True	False	True	False	True	False	False	False	False	False	False	1221.66	1534.2	103.34	379.94
DEGS1	DEGS1_HUMAN	degenerative spermatocyte homolog 1, lipid desaturase (Drosophila) (DEGS1), mRNA	657	1010	884	875	False	False	False	True	False	False	False	False	False	False	False	False	24.97	56.85	77.85	25.36
DGKD	DGKD_HUMAN	diacylglycerol kinase, delta 130kDa (DGKD), transcript variant 2, mRNA	233	286	351	335	False	False	False	False	False	True	False	False	False	False	False	False	24.58	15.03	1.33	5.33
DGKE	DGKE_HUMAN	diacylglycerol kinase, epsilon 64kDa (DGKE), mRNA	112	86	55	76	False	False	False	False	True	False	False	False	False	False	False	False	15.07	16.67	4.84	8.69
DGKZ	DGKZ_HUMAN	diacylglycerol kinase, zeta (DGKZ), transcript variant 6, mRNA	400	299	226	288	False	False	False	False	True	False	False	False	False	False	False	False	35.37	37.36	14.71	31.85
DHRS3	DHRS3_HUMAN	dehydrogenase/reductase (SDR family) member 3 (DHRS3), mRNA	851	1364	976	1004	False	False	False	True	False	False	False	False	False	False	False	False	11.02	19.22	140.19	20.3
DHRS4	DHRS4_HUMAN	dehydrogenase/reductase (SDR family) member 4 (DHRS4), mRNA	1296	834	677	799	True	False	False	False	True	False	False	False	False	False	False	False	172.06	182.44	84.32	112.52
DHRS7	DHRS7_HUMAN	dehydrogenase/reductase (SDR family) member 7 (DHRS7), mRNA	2959	4546	3083	2992	False	False	False	True	False	False	True	False	False	False	False	False	434.28	546.62	210.52	267.03
DHTKD1	DHTK1_HUMAN	dehydrogenase E1 and transketolase domain containing 1 (DHTKD1), nuclear gene encoding mitochondrial protein, mRNA	304	146	94	121	True	False	True	False	True	False	False	False	True	False	False	False	52.57	19.75	2.73	8.67
DHX16	Q5SQH4_HUMAN	DEAH (Asp-Glu-Ala-His) box polypeptide 16 (DHX16), transcript variant 1, mRNA	232	185	150	168	False	False	False	False	True	False	False	False	False	False	False	False	12.39	11.72	18.67	5.61
DIABLO	DBLOH_HUMAN	diablo, IAP-binding mitochondrial protein (DIABLO), nuclear gene encoding mitochondrial protein, transcript variant 1, mRNA	858	1148	1362	1298	False	True	False	False	False	True	False	False	False	False	False	False	107.06	49.9	69.03	56.35
DIP2B	DIP2B_HUMAN	DIP2 disco-interacting protein 2 homolog B (Drosophila) (DIP2B), mRNA	90	83	117	146	False	True	False	False	False	False	False	True	False	False	False	False	1.86	5.03	8.09	4.63
DIP2C	DIP2C_HUMAN	DIP2 disco-interacting protein 2 homolog C (Drosophila) (DIP2C), mRNA	286	336	455	457	False	True	False	False	False	True	False	False	False	False	False	False	27.51	24.58	15.04	28.15
DISP1	DISP1_HUMAN	dispatched homolog 1 (Drosophila) (DISP1), mRNA	438	619	947	788	False	True	False	False	False	True	False	False	False	True	False	False	124.88	59.16	18.34	81.41
DLC1	E9PGY9_HUMAN	deleted in liver cancer 1 (DLC1), transcript variant 3, mRNA	718	408	671	924	False	False	True	False	False	False	False	True	False	True	False	False	32.51	5.29	17.09	69.55
DLK1	Q969Y6_HUMAN	delta-like 1 homolog (Drosophila) (DLK1), mRNA	8	135	32	49	False	False	False	True	False	True	False	False	True	False	False	False	2.33	37.49	9.39	33.51
DLL4	DLL4_HUMAN	delta-like 4 (Drosophila) (DLL4), mRNA	389	355	128	281	False	False	False	False	True	False	False	False	True	False	False	True	104.86	41.33	21.42	21.68
DLST	ODO2_HUMAN	dihydrolipoamide S-succinyltransferase (E2 component of 2-oxo-glutarate complex) (DLST), nuclear gene encoding mitochondrial protein, transcript variant 2, mRNA	8157	10695	12895	12712	False	True	False	False	False	True	False	False	False	False	False	False	1678.08	353.22	329.03	47.52
DMD	Q8N754_HUMAN	dystrophin (DMD), transcript variant Dp427m, mRNA	118	150	226	219	False	True	False	False	False	True	False	False	False	True	False	False	27.3	12.86	33.46	20.19
DMXL2	F5GWF1_HUMAN	Dmx-like 2 (DMXL2), transcript variant 1, mRNA	226	174	300	342	False	True	False	False	False	False	False	True	False	True	False	False	35.67	19.92	28.57	12.41
DNAJA1	Q5T7Q0_HUMAN	DnaJ (Hsp40) homolog, subfamily A, member 1 (DNAJA1), mRNA	120	84	49	51	True	False	False	False	True	False	True	False	True	False	False	False	29.9	13	7.81	7.17
DNAJA4	Q69YX3_HUMAN	DnaJ (Hsp40) homolog, subfamily A, member 4 (DNAJA4), transcript variant 1, mRNA	191	287	260	299	False	True	False	True	False	False	False	False	False	False	False	False	31.27	32.17	24.21	7.51
DNAJB1	DNJB1_HUMAN	DnaJ (Hsp40) homolog, subfamily B, member 1 (DNAJB1), mRNA	1039	957	496	586	True	False	False	False	True	False	False	False	True	False	False	False	218.92	203.71	31.22	19.34
DNAJB4	DNJB4_HUMAN	DnaJ (Hsp40) homolog, subfamily B, member 4 (DNAJB4), mRNA	180	157	76	138	False	False	False	False	True	False	False	False	True	False	False	True	24.06	32.79	5.81	11.79
DNAJC11	DJC11_HUMAN	DnaJ (Hsp40) homolog, subfamily C, member 11 (DNAJC11), mRNA	1070	1514	1650	1345	False	False	False	False	False	True	False	False	False	False	False	False	192.21	90.39	39.31	68.22
DNAJC13	DJC13_HUMAN	DnaJ (Hsp40) homolog, subfamily C, member 13 (DNAJC13), mRNA	1634	1371	1064	1135	False	False	False	False	True	False	False	False	False	False	False	False	104.43	237.81	21.99	15.87
DNAJC28	DJC28_HUMAN	DnaJ (Hsp40) homolog, subfamily C, member 28 (DNAJC28), transcript variant 1, mRNA	146	193	274	214	False	False	False	False	False	True	False	False	False	False	False	False	25.11	21.46	23.97	4.37
DNAJC5	Q6AHX3_HUMAN	DnaJ (Hsp40) homolog, subfamily C, member 5 (DNAJC5), mRNA	91	123	149	165	False	True	False	False	False	True	False	False	False	False	False	False	3.18	8	4.33	16.5
DOC2B	DOC2B_HUMAN	double C2-like domains, beta (DOC2B), mRNA	49	89	98	107	False	True	False	True	False	True	False	False	False	False	False	False	10.2	3.51	6.89	4.7
DOCK1	DOCK1_HUMAN	dedicator of cytokinesis 1 (DOCK1), mRNA	763	880	1346	1185	False	True	False	False	False	True	False	False	False	True	False	False	97.87	21.17	60.14	87.14
DOCK10	DOC10_HUMAN	dedicator of cytokinesis 10 (DOCK10), mRNA	176	106	102	120	False	False	True	False	True	False	False	False	False	False	False	False	6.69	10.09	5.9	25.12
DOCK8	E9PH09_HUMAN	dedicator of cytokinesis 8 (DOCK8), transcript variant 1, mRNA	299	202	431	412	False	False	False	False	False	False	False	True	False	True	False	False	33.35	11.55	9.13	8.97
DOK1	B3KP83_HUMAN	docking protein 1, 62kDa (downstream of tyrosine kinase 1) (DOK1), transcript variant 2, mRNA	241	157	160	188	False	False	True	False	True	False	False	False	False	False	False	False	10.27	20.93	4.06	11.79
DOK7	DOK7_HUMAN	docking protein 7 (DOK7), transcript variant 2, mRNA	73	181	249	233	False	True	False	False	False	True	False	False	False	False	False	False	46.35	56.77	30.83	6.57
DOM3Z	DOM3Z_HUMAN	dom-3 homolog Z (C. elegans) (DOM3Z), mRNA	153	108	80	83	True	False	False	False	True	False	False	False	False	False	False	False	9.02	14.77	3.84	4.06
DOPEY2	DOP2_HUMAN	dopey family member 2 (DOPEY2), mRNA	579	715	882	832	False	False	False	False	False	True	False	False	False	False	False	False	98.14	73.25	68.31	56.63
DPAGT1	GPT_HUMAN	dolichyl-phosphate (UDP-N-acetylglucosamine) N-acetylglucosaminephosphotransferase 1 (GlcNAc-1-P transferase) (DPAGT1), mRNA	201	144	120	143	False	False	False	False	True	False	False	False	False	False	False	False	16.7	20.67	5.24	7.88
DPCD	DPCD_HUMAN	deleted in primary ciliary dyskinesia homolog (mouse) (DPCD), mRNA	121	167	183	198	False	True	False	False	False	True	False	False	False	False	False	False	13.35	3	10.4	14.05
DPF2	REQU_HUMAN	D4, zinc and double PHD fingers family 2 (DPF2), mRNA	235	168	132	146	True	False	False	False	True	False	False	False	False	False	False	False	23.39	18.21	7.51	9.26
DPH5	B3KWP1_HUMAN	DPH5 homolog (S. cerevisiae) (DPH5), transcript variant 2, mRNA	127	183	196	190	False	False	False	False	False	True	False	False	False	False	False	False	25.76	12.77	9.77	6.33
DPP7	DPP2_HUMAN	dipeptidyl-peptidase 7 (DPP7), mRNA	260	227	184	167	True	False	False	False	False	False	False	False	False	False	False	False	38.88	25.46	12.2	6.66
DPT	DERM_HUMAN	dermatopontin (DPT), mRNA	121	77	68	53	True	False	False	False	True	False	False	False	False	False	False	False	24.79	4.37	7.26	1.73
DPYD	Q96HL6_HUMAN	dihydropyrimidine dehydrogenase (DPYD), transcript variant 1, mRNA	1401	895	1188	1018	False	False	True	False	False	False	False	False	False	False	False	False	53.72	28.01	63.61	31.02
DSE	DSE_HUMAN	dermatan sulfate epimerase (DSE), transcript variant 2, mRNA	122	63	101	113	False	False	True	False	False	False	False	True	False	True	False	False	7.77	2.96	2.91	13.98
DTNA	E9PEH8_HUMAN	dystrobrevin, alpha (DTNA), transcript variant 16, mRNA	152	105	139	188	False	False	False	False	False	False	False	True	False	False	False	False	6.57	13.09	10.6	19.53
DTX3	DTX3_HUMAN	deltex homolog 3 (Drosophila) (DTX3), mRNA	180	149	101	94	True	False	False	False	True	False	True	False	False	False	False	False	4.81	12	2.52	11.26
DUSP1	B4DU40_HUMAN	dual specificity phosphatase 1 (DUSP1), mRNA	269	455	262	293	False	False	False	True	False	False	False	False	True	False	False	False	40.62	76.26	17.63	37.95
DUSP16	DUS16_HUMAN	dual specificity phosphatase 16 (DUSP16), mRNA	131	110	87	140	False	False	False	False	True	False	False	False	False	False	False	True	8.11	7.55	2.65	8.11
DUSP3	DUS3_HUMAN	dual specificity phosphatase 3 (DUSP3), mRNA	327	366	508	578	False	True	False	False	False	True	False	True	False	False	False	False	33.72	2.67	19.01	32.84
DVL2	DVL2_HUMAN	dishevelled, dsh homolog 2 (Drosophila) (DVL2), mRNA	224	141	94	128	True	False	True	False	True	False	False	False	False	False	False	False	31.48	22.75	8.96	6.57
DZANK1	CT012_HUMAN	double zinc ribbon and ankyrin repeat domains 1 (DZANK1), mRNA	87	119	144	125	False	False	False	False	False	True	False	False	False	False	False	False	7.09	9.06	4.37	10.27
E4F1	E4F1_HUMAN	E4F transcription factor 1 (E4F1), mRNA	210	168	125	180	False	False	False	False	True	False	False	False	False	False	False	False	4.67	13.45	13.87	23.03
ECE1	ECE1_HUMAN	endothelin converting enzyme 1 (ECE1), transcript variant 3, mRNA	1788	1089	1125	1144	True	False	True	False	True	False	False	False	False	False	False	False	249.7	25.62	28.16	41.48
ECH1	ECH1_HUMAN	enoyl CoA hydratase 1, peroxisomal (ECH1), mRNA	18869	33774	28801	27681	False	False	False	True	False	True	False	False	False	False	False	False	3541.7	2639.97	1046.08	620.21
ECHDC3	ECHD3_HUMAN	enoyl CoA hydratase domain containing 3 (ECHDC3), nuclear gene encoding mitochondrial protein, mRNA	219	742	639	714	False	True	False	True	False	True	False	False	False	False	False	False	88.72	36.46	43.67	98.9
ECHS1	ECHM_HUMAN	enoyl CoA hydratase, short chain, 1, mitochondrial (ECHS1), nuclear gene encoding mitochondrial protein, mRNA	9588	15769	13979	13556	False	False	False	True	False	False	False	False	False	False	False	False	1025.56	882.97	309.95	314.98
ECI2	ECI2_HUMAN	enoyl-CoA delta isomerase 2 (ECI2), transcript variant 2, mRNA	3675	4778	5924	5110	False	False	False	False	False	True	False	False	False	False	False	False	766.38	283.4	259.85	558.36
ECM1	ECM1_HUMAN	extracellular matrix protein 1 (ECM1), transcript variant 1, mRNA	179	101	125	123	False	False	True	False	False	False	False	False	False	False	False	False	23.38	2.52	16.68	10.35
ECM2	ECM2_HUMAN	extracellular matrix protein 2, female organ and adipocyte specific (ECM2), transcript variant 2, mRNA	297	179	212	186	True	False	True	False	False	False	False	False	False	False	False	False	42.62	33.39	24.94	11.98
EDEM3	EDEM3_HUMAN	ER degradation enhancer, mannosidase alpha-like 3 (EDEM3), mRNA	156	98	92	120	False	False	True	False	True	False	False	False	False	False	False	False	17.68	7.97	12.5	6.98
EEF1A1	Q6IPS9_HUMAN	eukaryotic translation elongation factor 1 alpha 1 (EEF1A1), mRNA	125663	91103	75427	77559	True	False	False	False	True	False	False	False	False	False	False	False	13176.4	4924.5	3741.88	1719.53
EFCAB4A	EFC4A_HUMAN	EF-hand calcium binding domain 4A (EFCAB4A), mRNA	122	62	78	67	True	False	True	False	True	False	False	False	False	False	False	False	14.5	5.9	1.33	3.76
EFEMP1	FBLN3_HUMAN	EGF containing fibulin-like extracellular matrix protein 1 (EFEMP1), transcript variant 2, mRNA	237	104	97	107	True	False	True	False	True	False	False	False	False	False	False	False	41.03	2.52	11.02	30.89
EFEMP2	Q9H3D5_HUMAN	EGF containing fibulin-like extracellular matrix protein 2 (EFEMP2), transcript variant 1, mRNA	238	159	147	130	True	False	False	False	True	False	False	False	False	False	False	False	18.45	11.05	2.89	10.59
EFR3B	EFR3B_HUMAN	EFR3 homolog B (S. cerevisiae) (EFR3B), mRNA	1068	369	599	586	True	False	True	False	True	False	False	True	False	True	False	False	69.5	28.9	70.71	71.26
EGLN3	EGLN3_HUMAN	egl nine homolog 3 (C. elegans) (EGLN3), mRNA	97	118	256	307	False	True	False	False	False	True	False	True	False	True	False	False	24.66	29.2	16.18	12.35
EGR1	Q546S1_HUMAN	early growth response 1 (EGR1), mRNA	543	711	80	294	False	False	False	False	True	False	True	False	True	False	False	True	208.56	40.99	3.38	24.78
EHBP1L1	EH1L1_HUMAN	EH domain binding protein 1-like 1 (EHBP1L1), mRNA	528	343	285	392	False	False	True	False	True	False	False	False	False	False	False	False	51.72	22.26	25.78	8.29
EHD2	EHD2_HUMAN	EH-domain containing 2 (EHD2), mRNA	1840	1179	988	1024	True	False	True	False	True	False	False	False	False	False	False	False	175.81	19.65	98.19	42.88
EHD4	EHD4_HUMAN	EH-domain containing 4 (EHD4), mRNA	77	89	125	123	False	True	False	False	False	True	False	False	False	False	False	False	14.4	10.33	8.97	3.51
EHHADH	ECHP_HUMAN	enoyl-CoA, hydratase/3-hydroxyacyl CoA dehydrogenase (EHHADH), transcript variant 1, mRNA	641	855	1920	1761	False	True	False	False	False	True	False	True	False	True	False	False	191.96	126.35	137.85	318.01
EIF1	EIF1_HUMAN	eukaryotic translation initiation factor 1 (EIF1), mRNA	3774	2838	2458	2596	False	False	False	False	True	False	False	False	False	False	False	False	601.35	88.81	67.26	104.71
EIF1B	Q6FG85_HUMAN	eukaryotic translation initiation factor 1B (EIF1B), mRNA	222	167	96	107	True	False	False	False	True	False	True	False	True	False	False	False	29.04	7.06	11.72	4.36
EIF2AK1	E2AK1_HUMAN	eukaryotic translation initiation factor 2-alpha kinase 1 (EIF2AK1), transcript variant 1, mRNA	609	719	1096	1000	False	True	False	False	False	True	False	False	False	True	False	False	152.35	32	24.73	36.83
EIF4A2	IF4A2_HUMAN	eukaryotic translation initiation factor 4A2 (EIF4A2), mRNA	4298	4158	2788	2912	False	False	False	False	True	False	False	False	False	False	False	False	611.43	242.29	133.08	31.95
EIF4EBP1	4EBP1_HUMAN	eukaryotic translation initiation factor 4E binding protein 1 (EIF4EBP1), mRNA	153	61	48	54	True	False	True	False	True	False	False	False	False	False	False	False	17.7	7.75	6.64	4.93
EIF4G3	B9EGQ7_HUMAN	eukaryotic translation initiation factor 4 gamma, 3 (EIF4G3), transcript variant 4, mRNA	1244	1232	1912	1606	False	False	False	False	False	True	False	False	False	True	False	False	129.35	22.45	88.58	80.31
EIF5	IF5_HUMAN	eukaryotic translation initiation factor 5 (EIF5), transcript variant 1, mRNA	1133	1012	943	1459	False	False	False	False	False	False	False	False	False	False	False	True	85.25	37.69	60.96	28.62
EIF5A2	IF5A2_HUMAN	eukaryotic translation initiation factor 5A2 (EIF5A2), mRNA	54	76	139	99	False	True	False	False	False	True	False	False	False	True	False	False	16.05	3.61	16.6	13
ELAC2	B4DPL9_HUMAN	elaC homolog 2 (E. coli) (ELAC2), transcript variant 1, mRNA	643	767	1013	883	False	False	False	False	False	True	False	False	False	False	False	False	102.06	30.6	19.4	9.54
ELF1	E9PDQ9_HUMAN	E74-like factor 1 (ets domain transcription factor) (ELF1), transcript variant 2, mRNA	234	120	150	159	False	False	True	False	True	False	False	False	False	False	False	False	25.83	13.02	5.46	21.62
ELF4	ELF4_HUMAN	E74-like factor 4 (ets domain transcription factor) (ELF4), transcript variant 1, mRNA	102	74	52	78	False	False	False	False	True	False	False	False	False	False	False	False	13.17	3.76	6.36	4.41
ELL2	Q7Z656_HUMAN	elongation factor, RNA polymerase II, 2 (ELL2), mRNA	337	189	244	240	False	False	True	False	False	False	False	False	False	False	False	False	56.35	17.19	26.77	20.85
ELOVL7	ELOV7_HUMAN	ELOVL fatty acid elongase 7 (ELOVL7), transcript variant 1, mRNA	84	132	177	177	False	True	False	True	False	True	False	False	False	False	False	False	18.82	4.06	25.37	21.52
EME2	EME2_HUMAN	essential meiotic endonuclease 1 homolog 2 (S. pombe) (EME2), mRNA	352	277	217	187	True	False	False	False	True	False	False	False	False	False	False	False	38.99	4.33	17.85	15.81
EML2	B7Z3I2_HUMAN	echinoderm microtubule associated protein like 2 (EML2), transcript variant 2, mRNA	260	328	168	184	False	False	False	False	True	False	True	False	True	False	False	False	32.77	54.96	23.38	41.82
EML3	EMAL3_HUMAN	echinoderm microtubule associated protein like 3 (EML3), mRNA	570	391	329	334	True	False	False	False	True	False	False	False	False	False	False	False	85.45	19.2	29.21	36.55
EMP2	EMP2_HUMAN	epithelial membrane protein 2 (EMP2), mRNA	138	106	72	94	False	False	False	False	True	False	False	False	False	False	False	False	24.92	12.73	3	8.17
ENDOD1	ENDD1_HUMAN	endonuclease domain containing 1 (ENDOD1), mRNA	296	188	364	511	False	True	False	False	False	False	False	True	False	True	False	False	58.14	19.94	21	86.19
ENG	Q5T9B9_HUMAN	endoglin (ENG), transcript variant 2, mRNA	1895	1591	2285	2599	False	False	False	False	False	False	False	True	False	False	False	False	85.94	137.7	311.95	197
ENO3	ENOB_HUMAN	enolase 3 (beta, muscle) (ENO3), transcript variant 2, mRNA	334	44	137	98	True	False	True	False	True	False	False	True	False	True	False	False	25.62	4.62	46.49	16.17
ENOSF1	ENOF1_HUMAN	enolase superfamily member 1 (ENOSF1), transcript variant 2, mRNA	284	343	424	469	False	True	False	False	False	False	False	False	False	False	False	False	29.26	32.52	24.66	9.39
ENPP1	ENPP1_HUMAN	ectonucleotide pyrophosphatase/phosphodiesterase 1 (ENPP1), mRNA	85	135	114	91	False	False	False	True	False	False	False	False	False	False	False	False	8.37	10.99	15.34	6.81
ENPP2	E9PHP7_HUMAN	ectonucleotide pyrophosphatase/phosphodiesterase 2 (ENPP2), transcript variant 3, mRNA	1786	2361	1309	1589	False	False	False	False	False	False	False	False	True	False	False	False	294.29	289.55	49.14	105.66
EPAS1	B3KW07_HUMAN	endothelial PAS domain protein 1 (EPAS1), mRNA	3599	2286	2765	2587	False	False	True	False	False	False	False	False	False	False	False	False	471.23	27.41	142.55	90.67
EPB41	Q29RX4_HUMAN	erythrocyte membrane protein band 4.1 (elliptocytosis 1, RH-linked) (EPB41), transcript variant 6, mRNA	1228	700	849	773	True	False	True	False	False	False	False	False	False	False	False	False	164.52	16.48	17.7	129.71
EPB41L1	E41L1_HUMAN	erythrocyte membrane protein band 4.1-like 1 (EPB41L1), transcript variant 2, mRNA	1036	1330	2072	1877	False	True	False	False	False	True	False	False	False	True	False	False	327.67	55.96	147.36	70.43
EPB41L3	E41L3_HUMAN	erythrocyte membrane protein band 4.1-like 3 (EPB41L3), mRNA	147	141	206	218	False	False	False	False	False	False	False	True	False	False	False	False	6.12	18.22	23.64	27.17
EPB41L5	E41L5_HUMAN	erythrocyte membrane protein band 4.1 like 5 (EPB41L5), transcript variant 2, mRNA	97	74	130	120	False	False	False	False	False	False	False	True	False	True	False	False	10.53	12.88	12.81	4.81
EPB49	B3KRH3_HUMAN	erythrocyte membrane protein band 4.9 (dematin) (EPB49), transcript variant 6, mRNA	173	187	301	310	False	True	False	False	False	True	False	True	False	True	False	False	32.08	20.28	8.41	19.68
EPC2	EPC2_HUMAN	enhancer of polycomb homolog 2 (Drosophila) (EPC2), mRNA	199	125	133	130	True	False	True	False	False	False	False	False	False	False	False	False	21.87	4.06	5.9	11.26
EPDR1	EPDR1_HUMAN	ependymin related protein 1 (zebrafish) (EPDR1), transcript variant 2, mRNA	126	249	257	261	False	True	False	True	False	True	False	False	False	False	False	False	12.17	15.84	22.41	32.03
EPG5	Q9BTI0_HUMAN	ectopic P-granules autophagy protein 5 homolog (C. elegans) (EPG5), mRNA	106	67	71	100	False	False	True	False	False	False	False	False	False	False	False	False	11.22	11.53	9.07	5.69
EPHX2	HYES_HUMAN	epoxide hydrolase 2, cytoplasmic (EPHX2), mRNA	5954	7315	9813	9626	False	True	False	False	False	True	False	False	False	False	False	False	1004.54	634.98	572.86	606.9
EPRS	SYEP_HUMAN	glutamyl-prolyl-tRNA synthetase (EPRS), mRNA	1543	1909	2317	2099	False	False	False	False	False	True	False	False	False	False	False	False	227.5	15.6	98.25	90.28
ERAP1	ERAP1_HUMAN	endoplasmic reticulum aminopeptidase 1 (ERAP1), transcript variant 2, mRNA	380	227	237	265	False	False	True	False	True	False	False	False	False	False	False	False	62.1	5.04	25.72	14.97
ERBB2IP	LAP2_HUMAN	erbb2 interacting protein (ERBB2IP), transcript variant 8, mRNA	495	397	633	588	False	False	False	False	False	False	False	False	False	True	False	False	45.28	16.17	10.87	31.99
ERF	ERF_HUMAN	Ets2 repressor factor (ERF), mRNA	199	183	110	216	False	False	False	False	True	False	False	False	True	False	False	True	38.43	17.16	13.53	30.72
ERGIC1	ERGI1_HUMAN	endoplasmic reticulum-golgi intermediate compartment (ERGIC) 1 (ERGIC1), mRNA	158	102	80	95	False	False	False	False	True	False	False	False	False	False	False	False	31.87	12.57	4.58	7.17
ERI2	ERI2_HUMAN	ERI1 exoribonuclease family member 2 (ERI2), transcript variant 2, mRNA	135	65	43	75	True	False	True	False	True	False	False	False	False	False	False	True	17.34	11.57	11.26	3
ERMP1	ERMP1_HUMAN	endoplasmic reticulum metallopeptidase 1 (ERMP1), mRNA	296	276	655	575	False	True	False	False	False	True	False	True	False	True	False	False	80.82	34.6	53.84	50.42
ESPN	ESPN_HUMAN	espin (ESPN), mRNA	250	32	155	156	False	False	True	False	False	False	False	True	False	True	False	False	85.95	3.84	11.55	1.2
ESR1	Q9UBT1_HUMAN	estrogen receptor 1 (ESR1), transcript variant 3, mRNA	197	78	135	146	False	False	True	False	False	False	False	True	False	False	False	False	41.73	19.27	23.69	17.7
ESRP2	ESRP2_HUMAN	epithelial splicing regulatory protein 2 (ESRP2), mRNA	290	127	92	97	True	False	True	False	True	False	False	False	False	False	False	False	49.28	11.05	14.52	3.18
ESRRG	F1D8R5_HUMAN	estrogen-related receptor gamma (ESRRG), transcript variant 14, mRNA	115	121	197	220	False	True	False	False	False	True	False	True	False	True	False	False	14.26	10.65	8.74	23.44
ETAA1	ETAA1_HUMAN	Ewing tumor-associated antigen 1 (ETAA1), mRNA	192	149	133	110	True	False	False	False	False	False	False	False	False	False	False	False	2	10.97	0.33	9.96
ETFDH	ETFD_HUMAN	electron-transferring-flavoprotein dehydrogenase (ETFDH), nuclear gene encoding mitochondrial protein, mRNA	11969	16228	18390	16391	False	False	False	False	False	True	False	False	False	False	False	False	1692.66	608.85	844.11	812.71
ETHE1	ETHE1_HUMAN	ethylmalonic encephalopathy 1 (ETHE1), nuclear gene encoding mitochondrial protein, mRNA	421	584	827	706	False	True	False	False	False	True	False	False	False	False	False	False	136.47	57.77	54.55	16.75
EVI5L	B9A6I9_HUMAN	ecotropic viral integration site 5-like (EVI5L), transcript variant 2, mRNA	143	189	263	260	False	True	False	False	False	True	False	False	False	False	False	False	25.3	13.37	21.13	6.69
EXOSC3	A8K0K6_HUMAN	exosome component 3 (EXOSC3), transcript variant 1, mRNA	177	156	114	169	False	False	False	False	True	False	False	False	False	False	False	False	13.53	10.39	7.23	5.13
EXOSC4	EXOS4_HUMAN	exosome component 4 (EXOSC4), mRNA	326	446	500	429	False	False	False	False	False	True	False	False	False	False	False	False	41.19	13.05	26.74	37.6
EXOSC5	EXOS5_HUMAN	exosome component 5 (EXOSC5), mRNA	170	102	111	96	True	False	True	False	True	False	False	False	False	False	False	False	24.74	5.13	4.04	18.45
EXT1	EXT1_HUMAN	exostosin 1 (EXT1), mRNA	289	342	446	443	False	True	False	False	False	True	False	False	False	False	False	False	42.06	16.29	13.09	47.37
F13A1	F13A_HUMAN	coagulation factor XIII, A1 polypeptide (F13A1), mRNA	250	127	155	134	True	False	True	False	True	False	False	False	False	False	False	False	34.56	24.17	23.92	11.68
F3	Q86WH4_HUMAN	coagulation factor III (thromboplastin, tissue factor) (F3), transcript variant 2, mRNA	1868	1069	1089	1473	False	False	False	False	True	False	False	False	False	False	False	False	318.36	233.31	166	106.28
FABP3	FABPH_HUMAN	fatty acid binding protein 3, muscle and heart (mammary-derived growth inhibitor) (FABP3), mRNA	10522	21191	36380	34828	False	True	False	False	False	True	False	True	False	True	False	False	4853.87	3363.96	1716.81	3621.88
FADS3	FADS3_HUMAN	fatty acid desaturase 3 (FADS3), mRNA	1760	2228	3036	3365	False	True	False	False	False	True	False	True	False	False	False	False	240	226.94	182.27	54.01
FAHD2A	FAH2A_HUMAN	fumarylacetoacetate hydrolase domain containing 2A (FAHD2A), mRNA	680	1165	1140	1029	False	True	False	True	False	True	False	False	False	False	False	False	72.11	82.6	63.36	96.78
FAHD2B	FAH2B_HUMAN	fumarylacetoacetate hydrolase domain containing 2B (FAHD2B), mRNA	736	1298	1114	1043	False	False	False	True	False	True	False	False	False	False	False	False	79.54	11.78	61.49	67.43
FAM101B	F101B_HUMAN	family with sequence similarity 101, member B (FAM101B), mRNA	106	193	107	110	False	False	False	True	False	False	True	False	True	False	False	False	7.42	32.75	9.02	14.99
FAM113A	F113A_HUMAN	family with sequence similarity 113, member A (FAM113A), mRNA	644	501	420	372	True	False	False	False	True	False	False	False	False	False	False	False	84.39	66.43	27.72	20.35
FAM120C	F120C_HUMAN	family with sequence similarity 120C (FAM120C), transcript variant 1, mRNA	229	157	162	145	True	False	False	False	False	False	False	False	False	False	False	False	14.93	9.82	4.1	8.29
FAM13A	FA13A_HUMAN	family with sequence similarity 13, member A (FAM13A), transcript variant 1, mRNA	1284	702	733	668	True	False	False	False	True	False	False	False	False	False	False	False	265.43	146.34	64.64	13.53
FAM149B1	F149B_HUMAN	family with sequence similarity 149, member B1 (FAM149B1), mRNA	377	453	625	564	False	False	False	False	False	True	False	False	False	False	False	False	60.89	61.78	35.17	31.52
FAM160A1	F16A1_HUMAN	family with sequence similarity 160, member A1 (FAM160A1), mRNA	78	45	106	89	False	False	True	False	False	False	False	True	False	True	False	False	10.14	6.11	10.68	8.21
FAM160B2	F16B2_HUMAN	family with sequence similarity 160, member B2 (FAM160B2), mRNA	548	640	895	897	False	True	False	False	False	True	False	False	False	False	False	False	31.75	23.85	87.43	45.37
FAM173B	F173B_HUMAN	family with sequence similarity 173, member B (FAM173B), mRNA	79	139	145	141	False	True	False	True	False	True	False	False	False	False	False	False	20.84	10.87	8.01	10.99
FAM188A	F188A_HUMAN	family with sequence similarity 188, member A (FAM188A), mRNA	273	339	451	412	False	True	False	False	False	True	False	False	False	False	False	False	44.2	13.58	40.01	17.84
FAM190B	F190B_HUMAN	family with sequence similarity 190, member B (FAM190B), mRNA	133	170	236	236	False	True	False	False	False	True	False	False	False	False	False	False	29.9	14.45	1.2	19.05
FAM193B	Q6IPW0_HUMAN	family with sequence similarity 193, member B (FAM193B), transcript variant 3, mRNA	407	278	180	219	True	False	False	False	True	False	False	False	True	False	False	False	56.7	25.89	11.68	10.4
FAM195A	F195A_HUMAN	family with sequence similarity 195, member A (FAM195A), mRNA	960	1449	1095	1174	False	False	False	True	False	False	False	False	False	False	False	False	42.06	89.67	35.97	63.73
FAM195B	F195B_HUMAN	family with sequence similarity 195, member B (FAM195B), transcript variant 1, mRNA	276	244	215	182	True	False	False	False	False	False	False	False	False	False	False	False	20.5	18.82	13.08	9.13
FAM210A	CR019_HUMAN	family with sequence similarity 210, member A (FAM210A), transcript variant 2, mRNA	633	919	991	916	False	False	False	False	False	True	False	False	False	False	False	False	171.63	64.48	14.53	18.85
FAM212B	CA183_HUMAN	family with sequence similarity 212, member B (FAM212B), transcript variant 1, mRNA	160	195	122	144	False	False	False	False	False	False	False	False	True	False	False	False	14.44	19.7	3.18	5.24
FAM49B	FA49B_HUMAN	family with sequence similarity 49, member B (FAM49B), mRNA	904	1453	2020	1813	False	True	False	False	False	True	False	False	False	False	False	False	253.66	151.36	116.81	48.02
FAM53A	FA53A_HUMAN	family with sequence similarity 53, member A (FAM53A), transcript variant 2, mRNA	82	138	95	106	False	False	False	True	False	False	False	False	False	False	False	False	13.23	2.03	4.16	11.1
FAM69A	FA69A_HUMAN	family with sequence similarity 69, member A (FAM69A), transcript variant 1, mRNA	144	162	158	251	False	True	False	False	False	False	False	True	False	False	False	True	8.82	30.99	37.42	16.37
FAM73B	FA73B_HUMAN	family with sequence similarity 73, member B (FAM73B), mRNA	594	821	932	927	False	True	False	False	False	True	False	False	False	False	False	False	63.6	100.56	69.63	46.6
FAM81A	FA81A_HUMAN	family with sequence similarity 81, member A (FAM81A), mRNA	86	185	228	264	False	True	False	False	False	True	False	False	False	False	False	False	28.58	57.82	3.48	58.94
FAM82A2	RMD3_HUMAN	family with sequence similarity 82, member A2 (FAM82A2), mRNA	2349	3062	3413	3685	False	True	False	False	False	False	False	False	False	False	False	False	483.23	283	28.34	51.01
FAM92A1	F92A1_HUMAN	family with sequence similarity 92, member A1 (FAM92A1), mRNA	89	163	78	96	False	False	False	True	False	False	True	False	True	False	False	False	6.56	20.48	6.89	10.65
FAM96A	B7Z8Z5_HUMAN	family with sequence similarity 96, member A (FAM96A), transcript variant 2, mRNA	419	750	652	583	False	False	False	True	False	True	False	False	False	False	False	False	99.1	58.05	33.05	44.12
FANCA	FANCA_HUMAN	Fanconi anemia, complementation group A (FANCA), transcript variant 1, mRNA	71	97	121	104	False	False	False	False	False	True	False	False	False	False	False	False	6.69	1.15	16.01	4.18
FARP2	FARP2_HUMAN	FERM, RhoGEF and pleckstrin domain protein 2 (FARP2), mRNA	438	680	669	636	False	False	False	True	False	True	False	False	False	False	False	False	64.63	40.48	27.57	53.69
FASN	FAS_HUMAN	fatty acid synthase (FASN), mRNA	1081	919	428	471	False	False	False	False	True	False	True	False	True	False	False	False	320.1	106.1	32.05	12.9
FAU	UBIM_HUMAN	Finkel-Biskis-Reilly murine sarcoma virus (FBR-MuSV) ubiquitously expressed (FAU), mRNA	1798	1245	1021	1048	True	False	False	False	True	False	False	False	False	False	False	False	211.65	66.59	94.15	60.53
FBF1	A6NLR5_HUMAN	Fas (TNFRSF6) binding factor 1 (FBF1), mRNA	343	224	265	233	False	False	True	False	False	False	False	False	False	False	False	False	35.07	14.19	17.27	9.74
FBL	FBRL_HUMAN	fibrillarin (FBL), mRNA	307	242	195	202	True	False	False	False	True	False	False	False	False	False	False	False	18.82	14.5	10	7.54
FBRS	FBRS_HUMAN	fibrosin (FBRS), mRNA	380	305	216	270	False	False	False	False	True	False	False	False	False	False	False	False	52.83	32.97	4.16	4.7
FBXL3	FBXL3_HUMAN	F-box and leucine-rich repeat protein 3 (FBXL3), mRNA	300	191	273	253	False	False	True	False	False	False	False	False	False	False	False	False	30.33	8.25	18.77	6.43
FBXO10	Q59F51_HUMAN	F-box protein 10 (FBXO10), mRNA	188	300	350	397	False	True	False	False	False	True	False	False	False	False	False	False	29.81	69.28	6.66	33.05
FBXO21	Q4G104_HUMAN	F-box protein 21 (FBXO21), transcript variant 2, mRNA	457	525	753	744	False	True	False	False	False	True	False	False	False	False	False	False	49.05	71.13	54.93	27.07
FBXO28	E9PEM8_HUMAN	F-box protein 28 (FBXO28), transcript variant 1, mRNA	116	179	156	196	False	True	False	False	False	False	False	False	False	False	False	False	12.03	31.32	20.21	10.33
FBXO44	FBX44_HUMAN	F-box protein 44 (FBXO44), transcript variant 3, mRNA	967	1551	1329	1398	False	False	False	True	False	False	False	False	False	False	False	False	35.75	77.69	37.57	102.72
FBXO8	FBX8_HUMAN	F-box protein 8 (FBXO8), mRNA	271	320	459	388	False	False	False	False	False	True	False	False	False	False	False	False	64.51	16.7	28.39	27.22
FCER1G	FCERG_HUMAN	Fc fragment of IgE, high affinity I, receptor for; gamma polypeptide (FCER1G), mRNA	123	66	68	59	True	False	True	False	True	False	False	False	False	False	False	False	10.17	2.33	18.1	5.49
FCGR2B	FCG2B_HUMAN	Fc fragment of IgG, low affinity IIb, receptor (CD32) (FCGR2B), transcript variant 2, mRNA	109	47	59	59	True	False	True	False	True	False	False	False	False	False	False	False	14.75	1.53	5.51	9.85
FCN1	FCN1_HUMAN	ficolin (collagen/fibrinogen domain containing) 1 (FCN1), mRNA	5674	77	88	56	True	False	True	False	True	False	False	False	False	False	False	False	3398.65	28.54	16.19	12.35
FDPS	FPPS_HUMAN	farnesyl diphosphate synthase (FDPS), transcript variant 1, mRNA	489	388	285	314	True	False	False	False	True	False	False	False	False	False	False	False	84.18	23.36	18.19	4.73
FDXR	ADRO_HUMAN	ferredoxin reductase (FDXR), nuclear gene encoding mitochondrial protein, transcript variant 1, mRNA	390	663	530	521	False	False	False	True	False	False	False	False	False	False	False	False	36.35	35.23	42.78	17.4
FEM1B	FEM1B_HUMAN	fem-1 homolog b (C. elegans) (FEM1B), mRNA	163	197	279	251	False	True	False	False	False	True	False	False	False	False	False	False	22.81	15.77	10.41	25.43
FGD1	FGD1_HUMAN	FYVE, RhoGEF and PH domain containing 1 (FGD1), mRNA	272	276	155	166	True	False	False	False	True	False	True	False	True	False	False	False	26.18	9.39	8.72	25.47
FGD5	FGD5_HUMAN	FYVE, RhoGEF and PH domain containing 5 (FGD5), mRNA	113	101	73	72	True	False	False	False	True	False	False	False	False	False	False	False	15.3	6.66	7.33	2.96
FGF11	FGF11_HUMAN	fibroblast growth factor 11 (FGF11), mRNA	168	549	642	628	False	True	False	True	False	True	False	False	False	False	False	False	66.21	31.21	37.1	40.29
FGF13	B7Z8N0_HUMAN	fibroblast growth factor 13 (FGF13), transcript variant 4, mRNA	92	132	176	176	False	True	False	False	False	True	False	False	False	False	False	False	24.18	17.9	6.06	16.22
FGFR1	Q59H40_HUMAN	fibroblast growth factor receptor 1 (FGFR1), transcript variant 4, mRNA	596	324	252	262	True	False	True	False	True	False	False	False	False	False	False	False	109.18	23.97	13.86	39.51
FGFR3	Q0IJ44_HUMAN	fibroblast growth factor receptor 3 (FGFR3), transcript variant 3, mRNA	455	237	170	187	True	False	False	False	True	False	False	False	False	False	False	False	112.69	27.85	15.41	14.24
FGL2	FGL2_HUMAN	fibrinogen-like 2 (FGL2), mRNA	232	83	100	115	True	False	True	False	True	False	False	False	False	False	False	False	31.79	7.31	18.23	11.22
FH	FUMH_HUMAN	fumarate hydratase (FH), nuclear gene encoding mitochondrial protein, mRNA	7520	12244	9756	9731	False	False	False	True	False	False	False	False	False	False	False	False	823.18	805.8	180.55	48.68
FILIP1L	FIL1L_HUMAN	filamin A interacting protein 1-like (FILIP1L), transcript variant 3, mRNA	458	270	224	259	True	False	True	False	True	False	False	False	False	False	False	False	52.72	21.73	11.39	23.44
FKBP1A	Q0VDC6_HUMAN	FK506 binding protein 1A, 12kDa (FKBP1A), transcript variant 2, mRNA	1930	2836	3155	3026	False	True	False	False	False	True	False	False	False	False	False	False	395.26	63.24	290.53	154.98
FKBP5	Q59EB8_HUMAN	FK506 binding protein 5 (FKBP5), transcript variant 2, mRNA	1636	637	482	400	True	False	True	False	True	False	True	False	False	False	False	False	306.64	82.17	42.25	30.18
FLNC	Q59H94_HUMAN	filamin C, gamma (FLNC), transcript variant 1, mRNA	303	159	182	176	True	False	True	False	True	False	False	False	False	False	False	False	6.17	7.51	14.66	5.93
FMNL1	FMNL_HUMAN	formin-like 1 (FMNL1), mRNA	282	148	111	162	True	False	True	False	True	False	False	False	False	False	False	False	47.55	20.7	19.73	35.48
FMO2	Q5JPC7_HUMAN	flavin containing monooxygenase 2 (non-functional) (FMO2), mRNA	373	59	97	84	True	False	True	False	True	False	False	False	False	False	False	False	64.12	6.11	22.12	15.96
FN3K	FN3K_HUMAN	fructosamine 3 kinase (FN3K), mRNA	80	146	95	84	False	False	False	True	False	False	True	False	True	False	False	False	9.54	18.82	7.22	10.6
FNBP4	B3KNP0_HUMAN	formin binding protein 4 (FNBP4), mRNA	462	312	233	295	True	False	False	False	True	False	False	False	False	False	False	False	40.58	29.21	7.42	14.68
FNDC1	FNDC1_HUMAN	fibronectin type III domain containing 1 (FNDC1), mRNA	163	86	87	107	False	False	True	False	True	False	False	False	False	False	False	False	21.18	16.75	7.64	23.25
FNDC4	FNDC4_HUMAN	fibronectin type III domain containing 4 (FNDC4), mRNA	313	450	966	919	False	True	False	False	False	True	False	True	False	True	False	False	130.63	41.13	33.34	52.72
FOLR2	FOLR2_HUMAN	folate receptor 2 (fetal) (FOLR2), transcript variant 3, mRNA	244	164	128	142	True	False	False	False	True	False	False	False	False	False	False	False	12.17	14.5	7.06	25.01
FOS	Q6FG41_HUMAN	FBJ murine osteosarcoma viral oncogene homolog (FOS), mRNA	102	184	37	86	False	False	False	False	True	False	False	False	True	False	False	True	31.39	51.49	0.33	17.14
FOXN2	FOXN2_HUMAN	forkhead box N2 (FOXN2), mRNA	119	44	62	66	False	False	True	False	False	False	False	False	False	False	False	False	33.51	9.77	6.56	8.21
FOXRED2	FXRD2_HUMAN	FAD-dependent oxidoreductase domain containing 2 (FOXRED2), transcript variant 1, mRNA	108	72	73	60	True	False	False	False	False	False	False	False	False	False	False	False	9.07	11.26	5.36	4.98
FRY	FRY_HUMAN	furry homolog (Drosophila) (FRY), mRNA	478	1021	1184	1140	False	True	False	True	False	True	False	False	False	False	False	False	190.28	86.06	50.53	116.69
FRYL	Q6ZR29_HUMAN	FRY-like (FRYL), mRNA	2416	2570	3983	3424	False	False	False	False	False	True	False	False	False	True	False	False	498.47	515.12	347.56	44.74
FTL	FRIL_HUMAN	ferritin, light polypeptide (FTL), mRNA	9415	5448	4995	4707	True	False	True	False	True	False	False	False	False	False	False	False	1579.74	135.48	657.48	172
FTSJ1	RRMJ1_HUMAN	FtsJ homolog 1 (E. coli) (FTSJ1), transcript variant 1, mRNA	128	105	60	87	False	False	False	False	True	False	False	False	True	False	False	False	18.49	2.31	9.54	7.51
FUBP1	FUBP1_HUMAN	far upstream element (FUSE) binding protein 1 (FUBP1), mRNA	288	308	214	204	False	False	False	False	False	False	True	False	False	False	False	False	8.01	7.33	14.05	13.11
FXYD1	PLM_HUMAN	FXYD domain containing ion transport regulator 1 (FXYD1), transcript variant b, mRNA	478	400	219	258	True	False	False	False	True	False	True	False	True	False	False	False	101.13	27.95	15.17	21.13
FXYD3	C9JDU2_HUMAN	FXYD domain containing ion transport regulator 3 (FXYD3), transcript variant 3, mRNA	641	1655	921	993	False	True	False	True	False	False	True	False	True	False	False	False	83.84	50.09	157.32	54.69
FZD4	FZD4_HUMAN	frizzled family receptor 4 (FZD4), mRNA	1358	1107	2048	1830	False	False	False	False	False	True	False	True	False	True	False	False	124.54	90.04	123.52	112.28
GAB1	Q9HA84_HUMAN	GRB2-associated binding protein 1 (GAB1), transcript variant 2, mRNA	108	40	79	75	False	False	True	False	False	False	False	True	False	True	False	False	11.32	3.18	4.73	12.01
GAB2	GAB2_HUMAN	GRB2-associated binding protein 2 (GAB2), transcript variant 1, mRNA	102	112	156	146	False	False	False	False	False	True	False	False	False	False	False	False	3.61	15.01	9.74	8.54
GABBR1	Q5SUJ9_HUMAN	gamma-aminobutyric acid (GABA) B receptor, 1 (GABBR1), transcript variant 2, mRNA	918	662	564	554	True	False	False	False	True	False	False	False	False	False	False	False	103.78	30.39	20.66	52.37
GADD45GIP1	G45IP_HUMAN	growth arrest and DNA-damage-inducible, gamma interacting protein 1 (GADD45GIP1), mRNA	606	952	837	759	False	False	False	True	False	False	False	False	False	False	False	False	79.46	35.37	52.27	28
GALK2	GALK2_HUMAN	galactokinase 2 (GALK2), transcript variant 1, mRNA	210	155	102	109	True	False	False	False	True	False	False	False	True	False	False	False	11.53	16.8	15.81	23.81
GALM	GALM_HUMAN	galactose mutarotase (aldose 1-epimerase) (GALM), mRNA	118	237	280	306	False	True	False	True	False	True	False	False	False	False	False	False	30.43	25.42	21.03	67.26
GALNT13	GLT13_HUMAN	UDP-N-acetyl-alpha-D-galactosamine:polypeptide N-acetylgalactosaminyltransferase 13 (GalNAc-T13) (GALNT13), mRNA	104	156	93	106	False	False	False	False	False	False	False	False	True	False	False	False	2.03	23.85	13.23	4.26
GATA2	GATA2_HUMAN	GATA binding protein 2 (GATA2), transcript variant 2, mRNA	164	123	86	117	False	False	False	False	True	False	False	False	False	False	False	False	30.05	10.49	6.69	14.68
GATSL2	GATL2_HUMAN	GATS protein-like 2 (GATSL2), mRNA	364	579	671	709	False	True	False	True	False	True	False	False	False	False	False	False	78.08	57.47	8.82	38.18
GATSL3	GATL3_HUMAN	GATS protein-like 3 (GATSL3), mRNA	150	164	108	90	True	False	False	False	False	False	True	False	True	False	False	False	24.69	23.78	8.95	7.22
GBE1	GLGB_HUMAN	glucan (1,4-alpha-), branching enzyme 1 (GBE1), mRNA	1116	659	753	774	False	False	True	False	False	False	False	False	False	False	False	False	143.39	36.47	56.23	39.37
GDI1	GDIA_HUMAN	GDP dissociation inhibitor 1 (GDI1), mRNA	553	366	286	333	True	False	True	False	True	False	False	False	False	False	False	False	75.41	44.24	3.67	25.58
GDPD5	GDPD5_HUMAN	glycerophosphodiester phosphodiesterase domain containing 5 (GDPD5), mRNA	593	893	1012	911	False	True	False	True	False	True	False	False	False	False	False	False	103.97	59.37	66.61	30.9
GFER	ALR_HUMAN	growth factor, augmenter of liver regeneration (GFER), mRNA	164	249	254	293	False	True	False	False	False	True	False	False	False	False	False	False	25.65	39.94	6.96	22.68
GFM2	RRF2M_HUMAN	G elongation factor, mitochondrial 2 (GFM2), nuclear gene encoding mitochondrial protein, transcript variant 1, mRNA	415	634	719	591	False	False	False	False	False	True	False	False	False	False	False	False	127.62	80.23	38.08	6.23
GGCX	B4DMC5_HUMAN	gamma-glutamyl carboxylase (GGCX), transcript variant 2, mRNA	863	597	539	612	False	False	False	False	True	False	False	False	False	False	False	False	57.29	24.99	6.03	47.62
GGH	GGH_HUMAN	gamma-glutamyl hydrolase (conjugase, folylpolygammaglutamyl hydrolase) (GGH), mRNA	175	133	109	109	True	False	False	False	True	False	False	False	False	False	False	False	19.89	4.1	7.54	3.48
GHITM	GHITM_HUMAN	growth hormone inducible transmembrane protein (GHITM), mRNA	7543	11394	11447	11620	False	True	False	True	False	True	False	False	False	False	False	False	1056.42	706.19	402.04	156.05
GHR	GHR_HUMAN	growth hormone receptor (GHR), transcript variant 2, mRNA	1861	885	1533	1478	False	False	True	False	False	False	False	True	False	True	False	False	394.68	74.17	54.76	97.78
GIGYF2	PERQ2_HUMAN	GRB10 interacting GYF protein 2 (GIGYF2), transcript variant 2, mRNA	419	290	246	281	False	False	False	False	True	False	False	False	False	False	False	False	64.45	9.53	5.2	9.53
GJB1	CXB1_HUMAN	gap junction protein, beta 1, 32kDa (GJB1), transcript variant 2, mRNA	1269	2787	3386	3385	False	True	False	True	False	True	False	False	False	False	False	False	376.82	390.95	2.03	264.98
GK	A6NJP5_HUMAN	glycerol kinase (GK), transcript variant 4, mRNA	1692	935	1359	1334	False	False	True	False	False	False	False	False	False	False	False	False	107.22	206.13	66.83	215.48
GKAP1	GKAP1_HUMAN	G kinase anchoring protein 1 (GKAP1), transcript variant 2, mRNA	163	145	106	110	False	False	False	False	True	False	False	False	False	False	False	False	20.48	21.08	13.32	2.85
GLMN	GLMN_HUMAN	glomulin, FKBP associated protein (GLMN), mRNA	114	194	234	170	False	False	False	True	False	True	False	False	False	False	False	False	1.67	21.11	33.02	13.35
GLRX3	GLRX3_HUMAN	glutaredoxin 3 (GLRX3), transcript variant 2, mRNA	791	1049	1196	1092	False	False	False	False	False	True	False	False	False	False	False	False	133.36	46.77	38.41	25.21
GLTSCR1	GSCR1_HUMAN	glioma tumor suppressor candidate region gene 1 (GLTSCR1), mRNA	188	232	150	169	False	False	False	False	False	False	False	False	True	False	False	False	21.05	13.32	14.85	16.64
GLTSCR2	GSCR2_HUMAN	glioma tumor suppressor candidate region gene 2 (GLTSCR2), mRNA	1254	825	748	762	True	False	True	False	True	False	False	False	False	False	False	False	160.86	87.88	62.38	16.7
GLUL	GLNA_HUMAN	glutamate-ammonia ligase (GLUL), transcript variant 2, mRNA	14261	4631	4127	3570	True	False	True	False	True	False	False	False	False	False	False	False	4696.1	955.82	207.79	505.62
GLYAT	GLYAT_HUMAN	glycine-N-acyltransferase (GLYAT), nuclear gene encoding mitochondrial protein, transcript variant 1, mRNA	210	171	269	275	False	False	False	False	False	False	False	True	False	True	False	False	21.4	23.03	23.88	13.89
GMFB	GMFB_HUMAN	glia maturation factor, beta (GMFB), mRNA	111	134	202	176	False	True	False	False	False	True	False	False	False	True	False	False	9.35	1.73	15.63	2.4
GMFG	Q6IB37_HUMAN	glia maturation factor, gamma (GMFG), mRNA	133	84	72	91	False	False	True	False	True	False	False	False	False	False	False	False	11.2	10.17	6.23	17.03
GMIP	GMIP_HUMAN	GEM interacting protein (GMIP), mRNA	133	87	78	96	False	False	True	False	True	False	False	False	False	False	False	False	4.51	19.41	4.48	13.25
GMNN	GEMI_HUMAN	geminin, DNA replication inhibitor (GMNN), transcript variant 2, mRNA	156	123	90	100	True	False	False	False	True	False	False	False	False	False	False	False	13.05	22.24	9.29	18.25
GMPR	GMPR1_HUMAN	guanosine monophosphate reductase (GMPR), mRNA	455	825	887	917	False	True	False	True	False	True	False	False	False	False	False	False	119.73	112.1	41.14	71.81
GNA12	B3KXS2_HUMAN	guanine nucleotide binding protein (G protein) alpha 12 (GNA12), mRNA	190	124	202	203	False	False	True	False	False	False	False	True	False	True	False	False	5.86	19.09	18.55	15.45
GNAI1	GNAI1_HUMAN	guanine nucleotide binding protein (G protein), alpha inhibiting activity polypeptide 1 (GNAI1), mRNA	509	604	770	747	False	False	False	False	False	True	False	False	False	False	False	False	79	93.25	19.73	14.98
GNAQ	GNAQ_HUMAN	guanine nucleotide binding protein (G protein), q polypeptide (GNAQ), mRNA	97	64	117	112	False	False	False	False	False	False	False	True	False	True	False	False	4.51	4.58	2.08	6.93
GNB2L1	E9KL35_HUMAN	guanine nucleotide binding protein (G protein), beta polypeptide 2-like 1 (GNB2L1), mRNA	4847	3343	2628	2797	True	False	False	False	True	False	False	False	False	False	False	False	339.98	225.64	176.98	163.5
GNG11	GBG11_HUMAN	guanine nucleotide binding protein (G protein), gamma 11 (GNG11), mRNA	1333	1166	793	756	True	False	False	False	True	False	True	False	False	False	False	False	75.29	85.28	30.27	52.39
GNL3L	Q05DU1_HUMAN	guanine nucleotide binding protein-like 3 (nucleolar)-like (GNL3L), transcript variant 2, mRNA	248	198	301	284	False	False	False	False	False	False	False	False	False	True	False	False	7.09	5.17	8.74	10.58
GNPAT	GNPAT_HUMAN	glyceronephosphate O-acyltransferase (GNPAT), mRNA	2243	3091	3474	3257	False	False	False	False	False	True	False	False	False	False	False	False	480.36	51.74	80.35	50.02
GNPTG	GNPTG_HUMAN	N-acetylglucosamine-1-phosphate transferase, gamma subunit (GNPTG), mRNA	602	457	329	332	True	False	False	False	True	False	False	False	False	False	False	False	74.27	12	11.26	20.95
GNS	GNS_HUMAN	glucosamine (N-acetyl)-6-sulfatase (GNS), mRNA	598	1097	804	927	False	True	False	True	False	False	False	False	False	False	False	False	60.34	113.12	73.65	86.67
GOLGB1	GOGB1_HUMAN	golgin B1 (GOLGB1), mRNA	879	977	1339	1295	False	False	False	False	False	True	False	False	False	False	False	False	84.26	57.04	41.24	21.07
GON4L	Q6PHZ4_HUMAN	gon-4-like (C. elegans) (GON4L), transcript variant 1, mRNA	389	265	238	279	False	False	False	False	True	False	False	False	False	False	False	False	16.02	22.94	9	17.01
GORASP1	GORS1_HUMAN	golgi reassembly stacking protein 1, 65kDa (GORASP1), mRNA	161	221	217	244	False	True	False	False	False	False	False	False	False	False	False	False	22.1	19.04	4.48	7.45
GOT2	AATM_HUMAN	glutamic-oxaloacetic transaminase 2, mitochondrial (aspartate aminotransferase 2) (GOT2), nuclear gene encoding mitochondrial protein, mRNA	1256	1759	1957	1851	False	False	False	False	False	True	False	False	False	False	False	False	151.73	176.1	116.05	46.94
GPAM	GPAT1_HUMAN	glycerol-3-phosphate acyltransferase, mitochondrial (GPAM), nuclear gene encoding mitochondrial protein, transcript variant 2, mRNA	2080	3875	4200	3722	False	True	False	True	False	True	False	False	False	False	False	False	584.39	459.75	250.72	103.64
GPATCH4	GPTC4_HUMAN	G patch domain containing 4 (GPATCH4), transcript variant 2, mRNA	114	105	66	72	True	False	False	False	True	False	False	False	True	False	False	False	7.69	16.84	4.84	8.41
GPBP1	GPBP1_HUMAN	GC-rich promoter binding protein 1 (GPBP1), transcript variant 1, mRNA	1058	738	688	651	True	False	False	False	True	False	False	False	False	False	False	False	44.47	52.62	16.37	21.37
GPCPD1	GPCP1_HUMAN	glycerophosphocholine phosphodiesterase GDE1 homolog (S. cerevisiae) (GPCPD1), mRNA	1354	1579	2830	2025	False	False	False	False	False	True	False	False	False	True	False	False	258.64	158.46	372.97	76.92
GPR116	GP116_HUMAN	G protein-coupled receptor 116 (GPR116), transcript variant 2, mRNA	2052	1830	1341	1479	False	False	False	False	True	False	False	False	False	False	False	False	259.28	189.43	108.68	80.03
GPR125	GP125_HUMAN	G protein-coupled receptor 125 (GPR125), mRNA	415	218	296	325	False	False	True	False	False	False	False	False	False	False	False	False	44.91	37	32.35	14.57
GPR55	A8K858_HUMAN	G protein-coupled receptor 55 (GPR55), mRNA	268	47	210	121	False	False	True	False	False	False	False	True	False	True	False	False	105.36	8.97	35.17	16.64
GPR98	GPR98_HUMAN	G protein-coupled receptor 98 (GPR98), transcript variant 1, mRNA	219	237	238	120	True	False	False	False	False	False	True	False	False	False	True	False	28.11	24.18	24.25	22.98
GPRC5A	RAI3_HUMAN	G protein-coupled receptor, family C, group 5, member A (GPRC5A), mRNA	49	47	48	113	False	True	False	False	False	False	False	True	False	False	False	True	6.35	6.56	6.11	6.74
GPX8	GPX8_HUMAN	glutathione peroxidase 8 (putative) (GPX8), mRNA	91	164	108	95	False	False	False	True	False	False	True	False	True	False	False	False	5.17	18.77	12.84	6.66
GRAMD1B	GRM1B_HUMAN	GRAM domain containing 1B (GRAMD1B), mRNA	90	182	65	72	False	False	False	False	False	False	True	False	True	False	False	False	45.2	13.2	6.06	13.38
GRAMD4	GRAM4_HUMAN	GRAM domain containing 4 (GRAMD4), mRNA	87	107	133	155	False	True	False	False	False	True	False	False	False	False	False	False	4.33	15.6	11.53	11.79
GRHPR	Q5T945_HUMAN	glyoxylate reductase/hydroxypyruvate reductase (GRHPR), mRNA	752	1023	1532	1479	False	True	False	False	False	True	False	False	False	False	False	False	131.67	67.44	118.76	39.15
GRN	GRN_HUMAN	granulin (GRN), mRNA	774	576	502	536	False	False	False	False	True	False	False	False	False	False	False	False	76.37	11.55	38.75	30.12
GRPEL2	GRPE2_HUMAN	GrpE-like 2, mitochondrial (E. coli) (GRPEL2), nuclear gene encoding mitochondrial protein, mRNA	163	201	230	254	False	True	False	False	False	False	False	False	False	False	False	False	23.5	8.74	4.7	17.21
GRSF1	B3KPW0_HUMAN	G-rich RNA sequence binding factor 1 (GRSF1), transcript variant 2, mRNA	1238	2107	2702	2785	False	True	False	True	False	True	False	False	False	False	False	False	351.4	120.52	82.46	131.02
GSDMD	A8K702_HUMAN	gasdermin D (GSDMD), transcript variant 1, mRNA	129	55	59	71	True	False	True	False	True	False	False	False	False	False	False	False	15.17	3.93	2.4	2
GSN	GELS_HUMAN	gelsolin (GSN), transcript variant 1, mRNA	4503	2852	2886	2581	True	False	True	False	True	False	False	False	False	False	False	False	569.91	230.93	308.01	144.35
GSTA3	GSTA3_HUMAN	glutathione S-transferase alpha 3 (GSTA3), mRNA	334	572	342	294	False	False	False	True	False	False	True	False	True	False	False	False	39.25	47.37	40.67	65.73
GSTA4	Q6P4G1_HUMAN	glutathione S-transferase alpha 4 (GSTA4), mRNA	1203	2039	1424	1179	False	False	False	True	False	False	True	False	False	False	False	False	36.17	273.93	91.88	43.98
GSTM1	GSTM1_HUMAN	glutathione S-transferase mu 1 (GSTM1), transcript variant 1, mRNA	2666	849	855	687	True	False	True	False	True	False	False	False	False	False	False	False	459.26	40.74	42.44	19.76
GSTM4	GSTM4_HUMAN	glutathione S-transferase mu 4 (GSTM4), transcript variant 1, mRNA	1166	896	1007	736	True	False	False	False	False	False	False	False	False	False	False	False	107.56	148.6	46.49	92.17
GSTM5	Q5T8R2_HUMAN	glutathione S-transferase mu 5 (GSTM5), mRNA	921	126	121	85	True	False	True	False	True	False	False	False	False	False	False	False	194.95	6.89	13.75	3.84
GSTO1	F5H7H0_HUMAN	glutathione S-transferase omega 1 (GSTO1), transcript variant 1, mRNA	4264	6427	5423	5644	False	False	False	True	False	False	False	False	False	False	False	False	445.53	614.18	576.45	325.34
GSTP1	GSTP1_HUMAN	glutathione S-transferase pi 1 (GSTP1), mRNA	2028	1456	1231	1342	True	False	False	False	True	False	False	False	False	False	False	False	177.31	65.41	103.97	141.78
GSTT1	GSTT1_HUMAN	glutathione S-transferase theta 1 (GSTT1), mRNA	640	727	488	408	True	False	False	False	False	False	True	False	False	False	False	False	47.24	131.46	46.77	53.52
GTF2H4	TF2H4_HUMAN	general transcription factor IIH, polypeptide 4, 52kDa (GTF2H4), mRNA	236	171	150	156	True	False	False	False	True	False	False	False	False	False	False	False	17.24	20.66	6.23	10.17
GTF2IRD1	GT2D1_HUMAN	GTF2I repeat domain containing 1 (GTF2IRD1), transcript variant 3, mRNA	198	250	305	280	False	False	False	False	False	True	False	False	False	False	False	False	22.28	4.91	12.5	10.41
GTF2IRD2B	GTD2B_HUMAN	GTF2I repeat domain containing 2B (GTF2IRD2B), mRNA	278	206	181	185	True	False	False	False	True	False	False	False	False	False	False	False	12.72	19.43	18.68	7.36
GTF3C2	TF3C2_HUMAN	general transcription factor IIIC, polypeptide 2, beta 110kDa (GTF3C2), transcript variant 1, mRNA	271	186	167	184	False	False	False	False	True	False	False	False	False	False	False	False	18.41	8.41	7.94	4.33
GTF3C5	TF3C5_HUMAN	general transcription factor IIIC, polypeptide 5, 63kDa (GTF3C5), transcript variant 2, mRNA	157	170	256	252	False	True	False	False	False	False	False	False	False	False	False	False	30.23	33.51	41.95	5.86
GUF1	GUF1_HUMAN	GUF1 GTPase homolog (S. cerevisiae) (GUF1), mRNA	1171	1409	1852	1742	False	False	False	False	False	True	False	False	False	False	False	False	296.18	129.15	86.95	82.28
GULP1	GULP1_HUMAN	GULP, engulfment adaptor PTB domain containing 1 (GULP1), transcript variant 2, mRNA	305	312	520	504	False	True	False	False	False	True	False	True	False	True	False	False	54.24	38.69	49	29.73
GUSB	BGLR_HUMAN	glucuronidase, beta (GUSB), mRNA	452	292	272	319	False	False	True	False	True	False	False	False	False	False	False	False	45.17	19.33	26.59	24.33
GYG1	GLYG_HUMAN	glycogenin 1 (GYG1), transcript variant 2, mRNA	256	408	499	524	False	True	False	True	False	True	False	False	False	False	False	False	47.48	16.82	24.78	21.31
H3F3B	H33_HUMAN	H3 histone, family 3B (H3.3B) (H3F3B), mRNA	879	555	664	609	False	False	True	False	False	False	False	False	False	False	False	False	110.82	44.36	20.08	21.7
HADH	HCDH_HUMAN	hydroxyacyl-CoA dehydrogenase (HADH), nuclear gene encoding mitochondrial protein, transcript variant 2, mRNA	8120	12184	12826	12792	False	True	False	True	False	True	False	False	False	False	False	False	819.9	941.03	524.71	251.8
HADHA	ECHA_HUMAN	hydroxyacyl-CoA dehydrogenase/3-ketoacyl-CoA thiolase/enoyl-CoA hydratase (trifunctional protein), alpha subunit (HADHA), nuclear gene encoding mitochondrial protein, mRNA	25333	36671	44564	39719	False	True	False	False	False	True	False	False	False	False	False	False	5428.74	1384.82	735.17	1229.5
HADHB	ECHB_HUMAN	hydroxyacyl-CoA dehydrogenase/3-ketoacyl-CoA thiolase/enoyl-CoA hydratase (trifunctional protein), beta subunit (HADHB), nuclear gene encoding mitochondrial protein, mRNA	42827	65428	75912	74762	False	True	False	True	False	True	False	False	False	False	False	False	8310.97	2699.16	2369.11	955.36
HAGHL	HAGHL_HUMAN	hydroxyacylglutathione hydrolase-like (HAGHL), transcript variant 2, mRNA	68	146	140	104	False	False	False	True	False	True	False	False	False	False	False	False	24.13	19.86	4.33	11.14
HCAR1	HCAR1_HUMAN	hydroxycarboxylic acid receptor 1 (HCAR1), mRNA	316	48	75	63	True	False	True	False	True	False	False	False	False	False	False	False	100	15.93	6.08	4.33
HDAC7	HDAC7_HUMAN	histone deacetylase 7 (HDAC7), transcript variant 4, mRNA	602	461	365	414	False	False	False	False	True	False	False	False	False	False	False	False	59.08	38.16	32.54	20.01
HDDC3	MESH1_HUMAN	HD domain containing 3 (HDDC3), mRNA	243	343	366	321	False	False	False	False	False	True	False	False	False	False	False	False	42.52	14.17	21.17	19.2
HDHD1	F5GWZ2_HUMAN	haloacid dehalogenase-like hydrolase domain containing 1 (HDHD1), transcript variant 1, mRNA	201	252	425	314	False	False	False	False	False	True	False	False	False	True	False	False	38.7	31.48	37.49	42.39
HDHD2	HDHD2_HUMAN	haloacid dehalogenase-like hydrolase domain containing 2 (HDHD2), mRNA	202	91	107	114	True	False	True	False	True	False	False	False	False	False	False	False	29.81	8.25	6.77	11.78
HEATR1	HEAT1_HUMAN	HEAT repeat containing 1 (HEATR1), mRNA	429	319	250	303	False	False	False	False	True	False	False	False	False	False	False	False	17.01	4.91	12.22	14.9
HEATR2	B3KPE2_HUMAN	HEAT repeat containing 2 (HEATR2), mRNA	118	137	209	190	False	False	False	False	False	True	False	False	False	True	False	False	34.28	23.18	8.54	27.85
HECA	HDC_HUMAN	headcase homolog (Drosophila) (HECA), mRNA	165	191	194	262	False	True	False	False	False	False	False	False	False	False	False	False	3.28	5.61	23.3	18.22
HECTD1	HECD1_HUMAN	HECT domain containing 1 (HECTD1), mRNA	3322	3076	5002	4059	False	False	False	False	False	True	False	False	False	True	False	False	501.12	50.35	318.06	100.59
HEMK1	HEMK1_HUMAN	HemK methyltransferase family member 1 (HEMK1), mRNA	132	81	93	74	True	False	True	False	False	False	False	False	False	False	False	False	21.14	4.7	5.78	10.67
HERC2	HERC2_HUMAN	hect domain and RLD 2 (HERC2), mRNA	705	572	415	531	False	False	False	False	True	False	False	False	False	False	False	False	78.52	78.32	30.17	78.18
HERC3	HERC3_HUMAN	hect domain and RLD 3 (HERC3), mRNA	365	592	710	697	False	True	False	True	False	True	False	False	False	False	False	False	58.11	25.33	41.34	62.69
HEXA	HEXA_HUMAN	hexosaminidase A (alpha polypeptide) (HEXA), mRNA	1296	852	664	714	True	False	True	False	True	False	False	False	False	False	False	False	135.85	53.85	37.78	15.45
HEXIM1	HEXI1_HUMAN	hexamethylene bis-acetamide inducible 1 (HEXIM1), mRNA	410	359	216	225	True	False	False	False	True	False	True	False	True	False	False	False	59.48	30.69	13.86	16.01
HEYL	HEYL_HUMAN	hairy/enhancer-of-split related with YRPW motif-like (HEYL), mRNA	119	185	174	191	False	True	False	False	False	False	False	False	False	False	False	False	22.87	23.52	14.81	2.67
HINFP	HINFP_HUMAN	histone H4 transcription factor (HINFP), transcript variant 2, mRNA	140	114	79	88	True	False	False	False	True	False	False	False	False	False	False	False	10.33	9.77	5.78	2.73
HIPK1	B4DZ33_HUMAN	homeodomain interacting protein kinase 1 (HIPK1), transcript variant 2, mRNA	653	494	793	790	False	False	False	False	False	False	False	True	False	True	False	False	55.47	21.5	22.52	30.64
HIRIP3	HIRP3_HUMAN	HIRA interacting protein 3 (HIRIP3), transcript variant 1, mRNA	208	135	106	127	True	False	True	False	True	False	False	False	False	False	False	False	12.35	9.17	10.33	4.37
HIST1H1C	A8K4I2_HUMAN	histone cluster 1, H1c (HIST1H1C), mRNA	192	330	524	416	False	True	False	False	False	True	False	False	False	True	False	False	77.01	71.2	41.07	40.5
HIST3H2A	H2A3_HUMAN	histone cluster 3, H2a (HIST3H2A), mRNA	167	274	212	214	False	False	False	True	False	False	False	False	False	False	False	False	8.41	49.9	2.91	9.06
HK1	B3KXY9_HUMAN	hexokinase 1 (HK1), nuclear gene encoding mitochondrial protein, transcript variant 2, mRNA	371	543	884	563	False	False	False	False	False	True	False	False	False	True	True	False	108.18	22.48	78.26	34.67
HK2	HXK2_HUMAN	hexokinase 2 (HK2), mRNA	799	373	349	385	True	False	True	False	True	False	False	False	False	False	False	False	137.92	110.19	39.02	19.15
HLA-A	B1PKY1_HUMAN	major histocompatibility complex, class I, A (HLA-A), transcript variant 1, mRNA	7625	4781	4053	5813	False	False	True	False	True	False	False	False	False	False	False	False	494.83	275.87	415.19	546.54
HLA-C	Q5RIP0_HUMAN	major histocompatibility complex, class I, C (HLA-C), transcript variant 1, mRNA	1510	1119	872	1169	False	False	False	False	True	False	False	False	False	False	False	False	147.49	105.51	48.24	133.04
HLA-DPA1	Q5STP1_HUMAN	major histocompatibility complex, class II, DP alpha 1 (HLA-DPA1), transcript variant 3, mRNA	570	316	245	348	True	False	True	False	True	False	False	False	False	False	False	False	63.65	27.95	30.95	63.61
HLA-DRA	DRA_HUMAN	major histocompatibility complex, class II, DR alpha (HLA-DRA), mRNA	303	167	108	175	False	False	True	False	True	False	False	False	True	False	False	False	48.85	9.96	10.68	48.12
HLA-G	Q6DU14_HUMAN	major histocompatibility complex, class I, G (HLA-G), mRNA	1443	896	683	903	True	False	True	False	True	False	False	False	False	False	False	False	208.73	87.71	51.03	48.19
HLX	HLX_HUMAN	H2.0-like homeobox (HLX), mRNA	309	195	87	131	True	False	False	False	True	False	False	False	True	False	False	False	65.6	3.18	7.54	24.73
HMG20A	HM20A_HUMAN	high mobility group 20A (HMG20A), mRNA	199	107	121	133	False	False	True	False	True	False	False	False	False	False	False	False	12.02	6.03	11.05	3.48
HMGB3	HMGB3_HUMAN	high mobility group box 3 (HMGB3), mRNA	81	161	176	179	False	True	False	True	False	True	False	False	False	False	False	False	21.73	19.67	13.97	15.34
HMGCL	B4DUP4_HUMAN	3-hydroxymethyl-3-methylglutaryl-CoA lyase (HMGCL), nuclear gene encoding mitochondrial protein, transcript variant 2, mRNA	579	887	791	772	False	False	False	True	False	False	False	False	False	False	False	False	51.05	45.09	63.36	47.17
HMGCS2	B7Z8R3_HUMAN	3-hydroxy-3-methylglutaryl-CoA synthase 2 (mitochondrial) (HMGCS2), nuclear gene encoding mitochondrial protein, transcript variant 1, mRNA	580	287	712	631	False	False	True	False	False	False	False	True	False	True	False	False	141.14	24.88	70.93	50.67
HMGN1	Q6NSG7_HUMAN	high mobility group nucleosome binding domain 1 (HMGN1), mRNA	731	401	386	362	True	False	True	False	True	False	False	False	False	False	False	False	102.75	11.14	28.29	9.68
HMGN2	HMGN2_HUMAN	high mobility group nucleosomal binding domain 2 (HMGN2), mRNA	1078	567	634	590	True	False	True	False	True	False	False	False	False	False	False	False	138.11	32.06	38.24	17.95
HMHA1	HMHA1_HUMAN	histocompatibility (minor) HA-1 (HMHA1), mRNA	133	40	29	83	False	False	True	False	True	False	False	False	False	False	False	False	28.14	1.2	6.23	32.23
HMOX1	Q6FH11_HUMAN	heme oxygenase (decycling) 1 (HMOX1), mRNA	254	110	121	116	True	False	True	False	True	False	False	False	False	False	False	False	50.69	33.2	8.62	6.56
HMOX2	HMOX2_HUMAN	heme oxygenase (decycling) 2 (HMOX2), transcript variant 3, mRNA	628	825	1077	1054	False	True	False	False	False	True	False	False	False	False	False	False	55.38	70.41	37	95.51
HN1	HN1_HUMAN	hematological and neurological expressed 1 (HN1), transcript variant 1, mRNA	234	364	456	554	False	True	False	False	False	True	False	True	False	False	False	False	53.59	63.32	33.33	55.68
HNRNPA1	ROA1_HUMAN	heterogeneous nuclear ribonucleoprotein A1 (HNRNPA1), transcript variant 2, mRNA	2359	1848	1511	1719	False	False	False	False	True	False	False	False	False	False	False	False	126.68	174.65	63.52	88.06
HNRNPD	HNRPD_HUMAN	heterogeneous nuclear ribonucleoprotein D (AU-rich element RNA binding protein 1, 37kDa) (HNRNPD), transcript variant 3, mRNA	1509	1257	994	1003	True	False	False	False	True	False	False	False	False	False	False	False	133.3	116.61	76.74	26.63
HNRNPH1	HNRH1_HUMAN	heterogeneous nuclear ribonucleoprotein H1 (H) (HNRNPH1), mRNA	1944	1554	1193	1284	True	False	False	False	True	False	False	False	False	False	False	False	189.62	56.72	50.3	26.03
HNRNPH3	Q53F48_HUMAN	heterogeneous nuclear ribonucleoprotein H3 (2H9) (HNRNPH3), transcript variant 2H9A, mRNA	1240	900	647	734	True	False	False	False	True	False	False	False	False	False	False	False	97.44	66.73	27.83	15.39
HNRNPM	HNRPM_HUMAN	heterogeneous nuclear ribonucleoprotein M (HNRNPM), transcript variant 1, mRNA	1556	1553	954	1340	False	False	False	False	True	False	False	False	True	False	False	False	150.16	145.96	43.98	58.48
HNRNPUL1	HNRL1_HUMAN	heterogeneous nuclear ribonucleoprotein U-like 1 (HNRNPUL1), transcript variant 1, mRNA	1470	970	1233	1188	False	False	True	False	False	False	False	False	False	False	False	False	52.35	25.9	34.12	17.9
HOXA3	HXA3_HUMAN	homeobox A3 (HOXA3), transcript variant 1, mRNA	138	78	111	106	False	False	True	False	False	False	False	False	False	False	False	False	21.62	4.37	11.89	4.04
HP	HPT_HUMAN	haptoglobin (HP), transcript variant 1, mRNA	4732	1950	749	489	True	False	False	False	True	False	True	False	True	False	True	False	1702.9	429.61	31.47	30.09
HPDL	HPDL_HUMAN	4-hydroxyphenylpyruvate dioxygenase-like (HPDL), mRNA	110	195	253	139	False	False	False	False	False	True	False	False	False	False	True	False	28.67	37.17	18.82	7.69
HPGDS	HPGDS_HUMAN	hematopoietic prostaglandin D synthase (HPGDS), mRNA	328	617	483	401	False	False	False	True	False	False	True	False	False	False	False	False	82.86	62.1	38.68	55.56
HPS3	HPS3_HUMAN	Hermansky-Pudlak syndrome 3 (HPS3), mRNA	103	82	58	71	False	False	False	False	True	False	False	False	False	False	False	False	13.2	10.59	1.45	9.17
HRSP12	UK114_HUMAN	heat-responsive protein 12 (HRSP12), mRNA	173	370	505	405	False	True	False	False	False	True	False	False	False	False	False	False	86.52	45.36	30.09	41.04
HSCB	HSC20_HUMAN	HscB iron-sulfur cluster co-chaperone homolog (E. coli) (HSCB), mRNA	138	221	196	186	False	False	False	True	False	False	False	False	False	False	False	False	14.11	11.62	22.19	8.62
HSD11B1	DHI1_HUMAN	hydroxysteroid (11-beta) dehydrogenase 1 (HSD11B1), transcript variant 2, mRNA	57	231	139	157	False	True	False	True	False	True	False	False	False	False	False	False	3.76	69.76	3.18	18.7
HSD3B7	3BHS7_HUMAN	hydroxy-delta-5-steroid dehydrogenase, 3 beta- and steroid delta-isomerase 7 (HSD3B7), transcript variant 2, mRNA	212	66	57	57	True	False	True	False	True	False	False	False	False	False	False	False	44.31	2.33	7.37	4.63
HSF4	HSF4_HUMAN	heat shock transcription factor 4 (HSF4), transcript variant 2, mRNA	208	127	106	92	True	False	False	False	True	False	False	False	False	False	False	False	48.85	9.29	3.18	2.33
HSPA8	B3KTV0_HUMAN	heat shock 70kDa protein 8 (HSPA8), transcript variant 1, mRNA	21799	25580	16059	18586	False	False	False	False	False	False	False	False	True	False	False	False	948.72	522.68	1386.82	635.35
HSPB6	HSPB6_HUMAN	heat shock protein, alpha-crystallin-related, B6 (HSPB6), mRNA	115	178	223	217	False	True	False	False	False	True	False	False	False	False	False	False	29.59	33.5	23.59	35.93
HSPE1	CH10_HUMAN	heat shock 10kDa protein 1 (chaperonin 10) (HSPE1), nuclear gene encoding mitochondrial protein, mRNA	3890	3707	2650	2533	True	False	False	False	False	False	False	False	False	False	False	False	101.77	272.37	83.43	146.6
HSPH1	HS105_HUMAN	heat shock 105kDa/110kDa protein 1 (HSPH1), mRNA	2070	2169	972	926	True	False	False	False	True	False	True	False	True	False	False	False	541.3	399.66	89.35	42.67
HTRA1	HTRA1_HUMAN	HtrA serine peptidase 1 (HTRA1), mRNA	650	474	407	492	False	False	False	False	True	False	False	False	False	False	False	False	65.02	41.33	20.81	28.62
HTRA3	HTRA3_HUMAN	HtrA serine peptidase 3 (HTRA3), mRNA	178	66	146	196	False	False	True	False	False	False	False	True	False	True	False	False	12.03	6.69	11.02	21.39
HYAL2	HYAL2_HUMAN	hyaluronoglucosaminidase 2 (HYAL2), transcript variant 2, mRNA	285	354	234	237	False	False	False	False	False	False	False	False	True	False	False	False	19.1	38.15	12.6	22.88
HYI	HYI_HUMAN	hydroxypyruvate isomerase (putative) (HYI), transcript variant 3, mRNA	119	224	170	172	False	False	False	True	False	False	False	False	False	False	False	False	6.93	15.43	3.71	9.28
ICA1	Q96HG3_HUMAN	islet cell autoantigen 1, 69kDa (ICA1), transcript variant 1, mRNA	114	102	269	183	False	False	False	False	False	True	False	False	False	True	False	False	50.75	17.5	13.69	39.01
ID2	ID2_HUMAN	inhibitor of DNA binding 2, dominant negative helix-loop-helix protein (ID2), mRNA	429	846	544	715	False	False	False	True	False	False	False	False	True	False	False	False	78.12	42.9	42.67	143.21
ID3	ID3_HUMAN	inhibitor of DNA binding 3, dominant negative helix-loop-helix protein (ID3), mRNA	257	171	140	203	False	False	False	False	True	False	False	False	False	False	False	False	44.02	9.49	25.17	24.06
IDH1	Q6FHQ6_HUMAN	isocitrate dehydrogenase 1 (NADP+), soluble (IDH1), mRNA	3708	2035	1694	1688	True	False	True	False	True	False	False	False	False	False	False	False	500.49	84.03	100.71	204
IDH2	IDHP_HUMAN	isocitrate dehydrogenase 2 (NADP+), mitochondrial (IDH2), nuclear gene encoding mitochondrial protein, mRNA	6474	12409	12052	11184	False	True	False	True	False	True	False	False	False	False	False	False	782.12	569.93	761.1	837.6
IDH3A	IDH3A_HUMAN	isocitrate dehydrogenase 3 (NAD+) alpha (IDH3A), nuclear gene encoding mitochondrial protein, mRNA	15281	20788	24533	22589	False	False	False	False	False	True	False	False	False	False	False	False	2970.11	766.77	948.09	197.16
IDH3G	O15384_HUMAN	isocitrate dehydrogenase 3 (NAD+) gamma (IDH3G), nuclear gene encoding mitochondrial protein, transcript variant 1, mRNA	9809	17927	13804	14058	False	False	False	True	False	False	False	False	False	False	False	False	1505.08	898.09	551.41	254.92
IDO1	I23O1_HUMAN	indoleamine 2,3-dioxygenase 1 (IDO1), mRNA	1170	606	576	460	True	False	True	False	True	False	False	False	False	False	False	False	82.31	179.04	71.52	82.39
IER2	IER2_HUMAN	immediate early response 2 (IER2), mRNA	98	145	39	107	False	False	False	False	True	False	False	False	True	False	False	True	25.5	4.37	3.28	17.38
IFI16	IF16_HUMAN	interferon, gamma-inducible protein 16 (IFI16), transcript variant 2, mRNA	264	138	113	171	True	False	True	False	True	False	False	False	False	False	False	True	4.91	4.62	6.35	21.88
IFI35	IN35_HUMAN	interferon-induced protein 35 (IFI35), mRNA	178	125	96	92	True	False	False	False	True	False	False	False	False	False	False	False	26.03	13.86	8.99	6.51
IFIT3	Q5T765_HUMAN	interferon-induced protein with tetratricopeptide repeats 3 (IFIT3), transcript variant 1, mRNA	216	120	199	171	False	False	True	False	False	False	False	False	False	True	False	False	40.75	5.51	9.13	14.73
IFNAR2	INAR2_HUMAN	interferon (alpha, beta and omega) receptor 2 (IFNAR2), transcript variant 3, mRNA	98	116	147	176	False	False	False	False	False	False	False	False	False	False	False	False	14.19	8.5	4.16	37.53
IFRD2	IFRD2_HUMAN	interferon-related developmental regulator 2 (IFRD2), mRNA	558	284	302	301	True	False	True	False	True	False	False	False	False	False	False	False	67	18.52	7.77	15.13
IGF1R	IGF1R_HUMAN	insulin-like growth factor 1 receptor (IGF1R), mRNA	114	61	53	73	True	False	True	False	True	False	False	False	False	False	False	False	7.62	3.79	3.67	5.04
IGFBP4	IBP4_HUMAN	insulin-like growth factor binding protein 4 (IGFBP4), mRNA	764	359	753	744	False	False	True	False	False	False	False	True	False	True	False	False	195.56	28.99	89.94	129.33
IGFBP5	IBP5_HUMAN	insulin-like growth factor binding protein 5 (IGFBP5), mRNA	4725	360	271	309	True	False	True	False	True	False	False	False	False	False	False	False	1754.98	34.31	29.25	7.55
IGJ	IGJ_HUMAN	immunoglobulin J polypeptide, linker protein for immunoglobulin alpha and mu polypeptides (IGJ), mRNA	222	37	35	78	False	False	True	False	True	False	False	False	False	False	False	False	73.26	2.6	3.18	49.33
IGLL1	IGLL1_HUMAN	immunoglobulin lambda-like polypeptide 1 (IGLL1), transcript variant 2, mRNA	1387	59	16	179	False	False	True	False	True	False	False	False	False	False	False	False	790.42	22.66	10.09	151.16
IGLL5	IGLL5_HUMAN	immunoglobulin lambda-like polypeptide 5 (IGLL5), transcript variant 1, mRNA	1496	51	14	218	False	False	True	False	True	False	False	False	False	False	False	False	879.11	19.38	10.17	187.99
IGSF21	IGS21_HUMAN	immunoglobin superfamily, member 21 (IGSF21), mRNA	364	839	589	954	False	True	False	True	False	True	False	False	False	False	False	True	35.57	35.88	72.49	70.74
IGSF22	IGS22_HUMAN	immunoglobulin superfamily, member 22 (IGSF22), mRNA	67	46	108	78	False	False	False	False	False	False	False	True	False	True	False	False	21.83	4.63	15.57	7
IGSF8	IGSF8_HUMAN	immunoglobulin superfamily, member 8 (IGSF8), transcript variant 2, mRNA	233	276	225	169	False	False	False	False	False	False	True	False	False	False	False	False	13.57	7.55	12.17	5.17
IL10RB	I10R2_HUMAN	interleukin 10 receptor, beta (IL10RB), mRNA	359	380	667	589	False	True	False	False	False	True	False	True	False	True	False	False	35.24	44.55	12.24	30.75
IL11RA	I11RA_HUMAN	interleukin 11 receptor, alpha (IL11RA), transcript variant 1, mRNA	431	277	255	254	True	False	True	False	True	False	False	False	False	False	False	False	63.34	19.06	18.8	14.74
IL16	IL16_HUMAN	interleukin 16 (IL16), transcript variant 3, mRNA	106	75	50	55	True	False	False	False	True	False	False	False	False	False	False	False	11.98	2.85	6.44	13.53
IL17RA	I17RA_HUMAN	interleukin 17 receptor A (IL17RA), mRNA	112	54	63	87	False	False	True	False	True	False	False	True	False	False	False	False	5.86	2.33	2.73	8.95
IL17RC	A8BWC1_HUMAN	interleukin 17 receptor C (IL17RC), transcript variant 4, mRNA	305	214	125	168	False	False	False	False	True	False	False	False	True	False	False	False	75.34	14.99	21.14	11.86
IL2RG	IL2RG_HUMAN	interleukin 2 receptor, gamma (IL2RG), mRNA	122	24	11	36	True	False	True	False	True	False	False	False	False	False	False	False	31.47	7.75	3.06	22.07
IL6ST	Q5FC04_HUMAN	interleukin 6 signal transducer (gp130, oncostatin M receptor) (IL6ST), transcript variant 1, mRNA	472	366	642	710	False	True	False	False	False	False	False	True	False	True	False	False	43.33	33.67	60.95	35.89
IMMP2L	IMP2L_HUMAN	IMP2 inner mitochondrial membrane peptidase-like (S. cerevisiae) (IMMP2L), transcript variant 2, mRNA	177	182	113	125	False	False	False	False	True	False	False	False	True	False	False	False	9.53	7.77	5.24	7.21
IMPDH2	IMDH2_HUMAN	IMP (inosine 5'-monophosphate) dehydrogenase 2 (IMPDH2), mRNA	1536	1278	903	962	True	False	False	False	True	False	False	False	False	False	False	False	139.35	107.16	24.29	18.67
INF2	INF2_HUMAN	inverted formin, FH2 and WH2 domain containing (INF2), transcript variant 2, mRNA	406	304	249	250	True	False	False	False	True	False	False	False	False	False	False	False	65.03	30.35	12.74	20.22
INPP5D	SHIP1_HUMAN	inositol polyphosphate-5-phosphatase, 145kDa (INPP5D), transcript variant 2, mRNA	104	68	41	63	True	False	False	False	True	False	False	False	True	False	False	False	13.65	10.12	6.98	13.11
INSIG1	A4D2N1_HUMAN	insulin induced gene 1 (INSIG1), transcript variant 1, mRNA	2101	3696	3054	3322	False	True	False	True	False	False	False	False	False	False	False	False	246.99	138.36	75.8	377.37
INSR	INSR_HUMAN	insulin receptor (INSR), transcript variant 2, mRNA	487	307	513	514	False	False	True	False	False	False	False	True	False	True	False	False	51.21	9.02	5.36	37.82
INTS7	B4DLZ6_HUMAN	integrator complex subunit 7 (INTS7), transcript variant 1, mRNA	669	280	365	330	True	False	True	False	True	False	False	False	False	False	False	False	148.3	13.67	14.38	33.8
IPO5	IPO5_HUMAN	importin 5 (IPO5), mRNA	1631	1198	939	919	True	False	False	False	True	False	False	False	False	False	False	False	275.23	100.49	28.49	38.43
IPPK	IPPK_HUMAN	inositol 1,3,4,5,6-pentakisphosphate 2-kinase (IPPK), mRNA	435	707	649	563	False	False	False	True	False	False	False	False	False	False	False	False	69.67	30.66	44.8	28.05
IQCJ-SCHIP1	B3KU38_HUMAN	IQCJ-SCHIP1 readthrough (IQCJ-SCHIP1), transcript variant 2, mRNA	82	132	121	148	False	True	False	True	False	False	False	False	False	False	False	False	1.45	19.75	6	16.5
IQGAP2	Q59HA3_HUMAN	IQ motif containing GTPase activating protein 2 (IQGAP2), mRNA	170	85	115	109	False	False	True	False	False	False	False	False	False	False	False	False	29.28	13.2	1.45	8.37
IRAK1	IRAK1_HUMAN	interleukin-1 receptor-associated kinase 1 (IRAK1), transcript variant 3, mRNA	217	343	352	331	False	True	False	True	False	True	False	False	False	False	False	False	17.58	14.52	22.94	14.81
IRF1	Q6FHN8_HUMAN	interferon regulatory factor 1 (IRF1), mRNA	194	141	94	144	False	False	False	False	True	False	False	False	False	False	False	True	31.54	17.98	16.34	10.26
IRF2	IRF2_HUMAN	interferon regulatory factor 2 (IRF2), mRNA	246	127	140	144	True	False	True	False	True	False	False	False	False	False	False	False	21.28	5.93	4.33	2.4
IRF3	E2GIM9_HUMAN	interferon regulatory factor 3 (IRF3), transcript variant 2, mRNA	389	312	235	290	False	False	False	False	True	False	False	False	False	False	False	False	40.21	4.36	8.41	1.15
IRF9	IRF9_HUMAN	interferon regulatory factor 9 (IRF9), mRNA	342	270	200	273	False	False	False	False	True	False	False	False	False	False	False	False	57.01	11.72	12.81	23.02
IRS1	IRS1_HUMAN	insulin receptor substrate 1 (IRS1), mRNA	146	59	55	82	True	False	True	False	True	False	False	False	False	False	False	False	21.83	17.32	6.77	9.74
ISCU	ISCU_HUMAN	iron-sulfur cluster scaffold homolog (E. coli) (ISCU), nuclear gene encoding mitochondrial protein, transcript variant 2, mRNA	3315	5049	5006	4661	False	False	False	True	False	True	False	False	False	False	False	False	212.74	110.73	185.17	73.68
ISOC1	ISOC1_HUMAN	isochorismatase domain containing 1 (ISOC1), mRNA	106	85	148	126	False	False	False	False	False	False	False	False	False	True	False	False	8.74	7.51	16.86	5.9
ISOC2	ISOC2_HUMAN	isochorismatase domain containing 2 (ISOC2), nuclear gene encoding mitochondrial protein, transcript variant 2, mRNA	1273	864	783	846	True	False	False	False	True	False	False	False	False	False	False	False	110.68	44.86	49.4	76.78
ITGA1	ITA1_HUMAN	integrin, alpha 1 (ITGA1), mRNA	225	137	187	201	False	False	True	False	False	False	False	False	False	False	False	False	10.2	0.67	20.25	19.06
ITGA7	Q4LE35_HUMAN	integrin, alpha 7 (ITGA7), transcript variant 2, mRNA	476	272	262	245	True	False	True	False	True	False	False	False	False	False	False	False	67.91	25.17	23.26	14.89
ITGAV	ITAV_HUMAN	integrin, alpha V (vitronectin receptor, alpha polypeptide, antigen CD51) (ITGAV), transcript variant 2, mRNA	258	478	605	590	False	True	False	False	False	True	False	False	False	False	False	False	84.83	149.5	29.4	57.7
ITGB2	ITB2_HUMAN	integrin, beta 2 (complement component 3 receptor 3 and 4 subunit) (ITGB2), transcript variant 1, mRNA	100	43	55	82	False	False	True	False	True	False	False	True	False	False	False	False	14.47	1.76	12.5	17.13
ITGBL1	ITGBL_HUMAN	integrin, beta-like 1 (with EGF-like repeat domains) (ITGBL1), mRNA	128	197	97	76	True	False	False	False	False	False	True	False	True	False	False	False	20.65	33.17	20.21	1.86
ITIH4	ITIH4_HUMAN	inter-alpha-trypsin inhibitor heavy chain family, member 4 (ITIH4), transcript variant 1, mRNA	34	164	84	95	False	True	False	True	False	True	False	False	False	False	False	False	19.22	52.48	17.57	23.05
ITM2C	ITM2C_HUMAN	integral membrane protein 2C (ITM2C), transcript variant 1, mRNA	878	1489	2017	1576	False	False	False	False	False	True	False	False	False	False	False	False	280.92	192.69	87.26	254.5
ITPK1	ITPK1_HUMAN	inositol-tetrakisphosphate 1-kinase (ITPK1), transcript variant 1, mRNA	488	672	745	761	False	True	False	False	False	True	False	False	False	False	False	False	25.54	88.64	47.03	43.92
ITPR1	B4DGH1_HUMAN	inositol 1,4,5-trisphosphate receptor, type 1 (ITPR1), transcript variant 1, mRNA	3252	1579	2218	2115	True	False	True	False	False	False	False	False	False	False	False	False	246.58	95.55	154.45	126.76
ITPR2	ITPR2_HUMAN	inositol 1,4,5-trisphosphate receptor, type 2 (ITPR2), mRNA	2099	1764	2750	2289	False	False	False	False	False	False	False	False	False	True	False	False	151.11	203.92	142.19	272.35
IVD	IVD_HUMAN	isovaleryl-CoA dehydrogenase (IVD), nuclear gene encoding mitochondrial protein, transcript variant 1, mRNA	2352	784	591	663	True	False	True	False	True	False	False	False	False	False	False	False	734.48	58.92	16.04	33.72
IVNS1ABP	NS1BP_HUMAN	influenza virus NS1A binding protein (IVNS1ABP), mRNA	1193	658	655	646	True	False	True	False	True	False	False	False	False	False	False	False	218.59	36.69	69.38	21.05
JAG1	Q99740_HUMAN	jagged 1 (JAG1), mRNA	275	189	113	155	True	False	False	False	True	False	False	False	True	False	False	False	41.67	20.09	11.05	13.45
JAM2	JAM2_HUMAN	junctional adhesion molecule 2 (JAM2), mRNA	141	95	88	85	True	False	False	False	True	False	False	False	False	False	False	False	10.6	19.64	5.24	2
JMJD7	JMJD7_HUMAN	jumonji domain containing 7 (JMJD7), mRNA	70	139	134	147	False	True	False	True	False	True	False	False	False	False	False	False	15.51	15.19	14.19	15.71
JOSD2	JOS2_HUMAN	Josephin domain containing 2 (JOSD2), mRNA	110	113	76	67	True	False	False	False	False	False	True	False	False	False	False	False	1.73	6.35	6.06	3.06
JUN	JUN_HUMAN	jun proto-oncogene (JUN), mRNA	343	392	89	425	False	False	False	False	True	False	False	False	True	False	False	True	130.71	63.68	9.91	90.6
JUNB	Q5U079_HUMAN	jun B proto-oncogene (JUNB), mRNA	147	184	41	82	False	False	False	False	True	False	False	False	True	False	False	True	51.28	51.83	5.36	14.62
JUP	PLAK_HUMAN	junction plakoglobin (JUP), transcript variant 2, mRNA	955	1585	2155	2291	False	True	False	True	False	True	False	False	False	False	False	False	185.6	80.66	121.99	337.64
KANK2	KANK2_HUMAN	KN motif and ankyrin repeat domains 2 (KANK2), transcript variant 2, mRNA	583	392	365	374	True	False	False	False	True	False	False	False	False	False	False	False	76.84	27.57	30.5	6
KANK3	KANK3_HUMAN	KN motif and ankyrin repeat domains 3 (KANK3), mRNA	785	568	332	391	True	False	False	False	True	False	False	False	True	False	False	False	151.95	35.59	42.79	12.17
KAT6A	A5PKX7_HUMAN	K(lysine) acetyltransferase 6A (KAT6A), transcript variant 1, mRNA	549	337	306	369	False	False	True	False	True	False	False	False	False	False	False	False	65.16	34.72	13.65	10.14
KAT7	B4DFE0_HUMAN	K(lysine) acetyltransferase 7 (KAT7), transcript variant 2, mRNA	240	145	160	146	True	False	True	False	False	False	False	False	False	False	False	False	28.9	11.68	10	9.94
KCMF1	KCMF1_HUMAN	potassium channel modulatory factor 1 (KCMF1), mRNA	586	899	827	877	False	False	False	True	False	False	False	False	False	False	False	False	52.83	56.63	33.62	13.78
KCNA2	KCNA2_HUMAN	potassium voltage-gated channel, shaker-related subfamily, member 2 (KCNA2), transcript variant 2, mRNA	260	112	84	85	True	False	True	False	True	False	False	False	False	False	False	False	20.95	26.89	18.72	5.2
KCNA5	KCNA5_HUMAN	potassium voltage-gated channel, shaker-related subfamily, member 5 (KCNA5), mRNA	133	76	36	33	True	False	True	False	True	False	True	False	True	False	False	False	9.54	8.96	5.78	1.53
KCNC2	KCNC2_HUMAN	potassium voltage-gated channel, Shaw-related subfamily, member 2 (KCNC2), transcript variant 2, mRNA	119	64	51	67	True	False	True	False	True	False	False	False	False	False	False	False	18.23	6.64	6.39	6.17
KCNIP2	Q3YAC6_HUMAN	Kv channel interacting protein 2 (KCNIP2), transcript variant 6, mRNA	110	12	13	32	True	False	True	False	True	False	False	True	False	False	False	True	22.6	3.38	5.29	2.65
KCNIP3	CSEN_HUMAN	Kv channel interacting protein 3, calsenilin (KCNIP3), transcript variant 2, mRNA	61	236	214	175	False	True	False	True	False	True	False	False	False	False	False	False	31.69	73.21	44.44	23.71
KCNN1	KCNN1_HUMAN	potassium intermediate/small conductance calcium-activated channel, subfamily N, member 1 (KCNN1), mRNA	130	256	349	355	False	True	False	True	False	True	False	False	False	False	False	False	37.76	35.59	21.22	33.62
KCTD9	KCTD9_HUMAN	potassium channel tetramerisation domain containing 9 (KCTD9), mRNA	89	133	137	149	False	True	False	False	False	True	False	False	False	False	False	False	6.96	24.32	17.29	8.88
KDM1B	KDM1B_HUMAN	lysine (K)-specific demethylase 1B (KDM1B), mRNA	372	242	337	403	False	False	True	False	False	False	False	True	False	False	False	False	19.32	26.69	15.71	36.63
KDM6B	KDM6B_HUMAN	lysine (K)-specific demethylase 6B (KDM6B), mRNA	505	450	317	435	False	False	False	False	True	False	False	False	False	False	False	False	72.85	32.62	9.06	40.47
KHDRBS3	KHDR3_HUMAN	KH domain containing, RNA binding, signal transduction associated 3 (KHDRBS3), mRNA	425	396	629	449	False	False	False	False	False	False	False	False	False	True	False	False	78.69	35.54	11.35	71.47
KIAA0020	K0020_HUMAN	KIAA0020 (KIAA0020), mRNA	213	158	149	132	True	False	False	False	False	False	False	False	False	False	False	False	7.97	14.19	2.6	6.03
KIAA0240	K0240_HUMAN	KIAA0240 (KIAA0240), mRNA	137	65	90	78	True	False	True	False	False	False	False	False	False	False	False	False	21.87	3.93	11.53	9.07
KIAA0430	LKAP_HUMAN	KIAA0430 (KIAA0430), transcript variant 1, mRNA	378	271	221	281	False	False	False	False	True	False	False	False	False	False	False	False	27.17	40.7	26.06	19.06
KIAA0564	K0564_HUMAN	KIAA0564 (KIAA0564), transcript variant 1, mRNA	2174	3273	3698	3285	False	False	False	False	False	True	False	False	False	False	False	False	539.31	70.97	135.39	363.83
KIAA0586	Q6UV20_HUMAN	KIAA0586 (KIAA0586), transcript variant 2, mRNA	167	104	90	109	True	False	True	False	True	False	False	False	False	False	False	False	15.21	7.75	7.67	3.33
KIAA0754	K0754_HUMAN	KIAA0754 (KIAA0754), mRNA	82	97	132	138	False	True	False	False	False	True	False	False	False	False	False	False	15.04	8.95	1.45	4.73
KIAA0930	K0930_HUMAN	KIAA0930 (KIAA0930), transcript variant 2, mRNA	331	311	424	486	False	False	False	False	False	False	False	True	False	False	False	False	31.43	28.67	29.96	7.64
KIAA1143	K1143_HUMAN	KIAA1143 (KIAA1143), mRNA	65	113	87	83	False	False	False	True	False	False	False	False	False	False	False	False	15.1	8.66	4.26	1.76
KIAA1217	SKT_HUMAN	KIAA1217 (KIAA1217), transcript variant 3, mRNA	409	261	231	246	False	False	False	False	True	False	False	False	False	False	False	False	70.68	14.52	17.36	46.58
KIAA1274	PALD_HUMAN	KIAA1274 (KIAA1274), mRNA	1600	2368	3426	3110	False	True	False	False	False	True	False	False	False	False	False	False	357.48	171.75	284.96	177.98
KIAA1522	K1522_HUMAN	KIAA1522 (KIAA1522), transcript variant 1, mRNA	135	222	288	334	False	True	False	False	False	True	False	False	False	False	False	False	25.83	34.26	21.08	82.25
KIAA1586	B4DIC2_HUMAN	KIAA1586 (KIAA1586), mRNA	138	165	94	97	False	False	False	False	False	False	True	False	True	False	False	False	2.91	3.38	17.01	7.86
KIAA1609	K1609_HUMAN	KIAA1609 (KIAA1609), mRNA	112	185	155	123	False	False	False	True	False	False	True	False	False	False	False	False	25.05	12.88	15.33	13.96
KIAA1751	K1751_HUMAN	KIAA1751 (KIAA1751), mRNA	150	73	41	59	True	False	False	False	True	False	False	False	False	False	False	False	27.85	27.22	5.29	16.64
KIAA1984	K1984_HUMAN	KIAA1984 (KIAA1984), mRNA	108	51	68	56	True	False	True	False	True	False	False	False	False	False	False	False	9.6	3.51	11.32	4.51
KIAA2018	K2018_HUMAN	KIAA2018 (KIAA2018), mRNA	78	75	105	137	False	True	False	False	False	False	False	True	False	False	False	False	7.75	8.14	6.84	13.8
KIAA2026	K2026_HUMAN	KIAA2026 (KIAA2026), mRNA	228	171	133	160	False	False	False	False	True	False	False	False	False	False	False	False	14.66	7.75	16.26	4.73
KIF13A	KI13A_HUMAN	kinesin family member 13A (KIF13A), transcript variant 4, mRNA	598	376	427	501	False	False	True	False	False	False	False	False	False	False	False	False	18.41	38.63	45.96	22.37
KIF16B	KI16B_HUMAN	kinesin family member 16B (KIF16B), transcript variant 2, mRNA	1179	1674	2425	2194	False	True	False	False	False	True	False	False	False	False	False	False	437.84	120.19	56.37	18.15
KIF1A	KIF1A_HUMAN	kinesin family member 1A (KIF1A), transcript variant 2, mRNA	110	28	657	97	False	False	False	False	False	True	False	False	False	True	True	False	92.96	9.33	225.43	37.67
KIF1C	KIF1C_HUMAN	kinesin family member 1C (KIF1C), mRNA	1597	2168	2716	2664	False	True	False	False	False	True	False	False	False	False	False	False	214.15	21.17	86.26	87.51
KIF21A	KI21A_HUMAN	kinesin family member 21A (KIF21A), transcript variant 3, mRNA	162	206	296	318	False	True	False	False	False	True	False	True	False	False	False	False	23.9	19.22	37	13.38
KIF3C	KIF3C_HUMAN	kinesin family member 3C (KIF3C), mRNA	104	162	167	181	False	False	False	False	False	False	False	False	False	False	False	False	35.84	6.66	11.67	15.25
KIFC2	KIFC2_HUMAN	kinesin family member C2 (KIFC2), mRNA	1294	957	828	666	True	False	False	False	True	False	False	False	False	False	False	False	42.83	91.76	58.96	20.84
KIFC3	KIFC3_HUMAN	kinesin family member C3 (KIFC3), transcript variant 3, mRNA	356	379	755	821	False	True	False	False	False	True	False	True	False	True	False	False	23.9	47.37	108.87	86.29
KLF10	O75411_HUMAN	Kruppel-like factor 10 (KLF10), transcript variant 1, mRNA	386	490	465	624	False	True	False	False	False	False	False	False	False	False	False	False	28.48	21.65	26.33	88.09
KLF2	KLF2_HUMAN	Kruppel-like factor 2 (lung) (KLF2), mRNA	169	121	46	104	False	False	False	False	True	False	False	False	True	False	False	True	56.76	22.66	6.11	22.02
KLHDC7A	KLD7A_HUMAN	kelch domain containing 7A (KLHDC7A), mRNA	129	279	311	373	False	True	False	False	False	True	False	False	False	False	False	False	59.69	70.16	32.41	38.18
KLHDC8B	Q96DZ8_HUMAN	kelch domain containing 8B (KLHDC8B), mRNA	61	162	94	103	False	True	False	True	False	True	False	False	False	False	False	False	9.06	32.67	7.84	14.26
KLHL12	KLH12_HUMAN	kelch-like 12 (Drosophila) (KLHL12), mRNA	303	376	416	509	False	True	False	False	False	False	False	False	False	False	False	False	9.39	31.22	25.47	15.59
KLHL13	KLH13_HUMAN	kelch-like 13 (Drosophila) (KLHL13), transcript variant 6, mRNA	239	488	662	415	False	False	False	False	False	True	False	False	False	False	True	False	105.17	107.38	80	15.24
KLHL2	B4DFH7_HUMAN	kelch-like 2, Mayven (Drosophila) (KLHL2), transcript variant 1, mRNA	601	718	1002	833	False	False	False	False	False	True	False	False	False	False	False	False	72.26	43.1	30.57	52
KLHL20	KLH20_HUMAN	kelch-like 20 (Drosophila) (KLHL20), mRNA	114	85	55	84	False	False	False	False	True	False	False	False	False	False	False	True	13.37	15.04	6.24	0.67
KLHL21	KLH21_HUMAN	kelch-like 21 (Drosophila) (KLHL21), mRNA	269	225	107	177	False	False	False	False	True	False	False	False	True	False	False	True	66.84	48.46	21.86	20.63
KLHL33	B2RUZ8_HUMAN	kelch-like 33 (Drosophila) (KLHL33), mRNA	41	107	104	88	False	False	False	False	False	True	False	False	False	False	False	False	24.46	23.31	6.66	17.9
KLHL9	Q58EZ4_HUMAN	kelch-like 9 (Drosophila) (KLHL9), mRNA	252	156	144	125	True	False	True	False	True	False	False	False	False	False	False	False	6.44	14.73	16.37	12.86
KMO	KMO_HUMAN	kynurenine 3-monooxygenase (kynurenine 3-hydroxylase) (KMO), mRNA	48	96	454	587	False	True	False	False	False	True	False	True	False	True	False	False	44.55	70.05	79.87	216.94
KPNA2	IMA2_HUMAN	karyopherin alpha 2 (RAG cohort 1, importin alpha 1) (KPNA2), mRNA	498	488	310	365	False	False	False	False	True	False	False	False	True	False	False	False	89.69	49.86	7.21	18.7
KREMEN1	KREM1_HUMAN	kringle containing transmembrane protein 1 (KREMEN1), transcript variant 3, mRNA	125	180	300	324	False	True	False	False	False	True	False	True	False	True	False	False	34.17	21.22	28.05	10.35
KRR1	KRR1_HUMAN	KRR1, small subunit (SSU) processome component, homolog (yeast) (KRR1), mRNA	158	124	99	112	False	False	False	False	True	False	False	False	False	False	False	False	4.41	11.06	6.17	5.78
KTN1	KTN1_HUMAN	kinectin 1 (kinesin receptor) (KTN1), transcript variant 4, mRNA	1542	1828	2248	2407	False	True	False	False	False	False	False	False	False	False	False	False	48.21	68.8	311.72	126.19
LAMA2	Q59H37_HUMAN	laminin, alpha 2 (LAMA2), transcript variant 2, mRNA	404	232	268	234	True	False	True	False	True	False	False	False	False	False	False	False	40.5	18.61	18.58	12.99
LAMB3	LAMB3_HUMAN	laminin, beta 3 (LAMB3), transcript variant 1, mRNA	155	514	325	369	False	True	False	True	False	True	False	False	True	False	False	False	39.53	52.37	3.46	40.93
LAMP5	CT103_HUMAN	lysosomal-associated membrane protein family, member 5 (LAMP5), transcript variant 2, mRNA	295	2	2	2	True	False	True	False	True	False	False	False	False	False	False	False	180.94	1	0.67	0.88
LAPTM5	LAPM5_HUMAN	lysosomal protein transmembrane 5 (LAPTM5), mRNA	156	70	73	93	True	False	True	False	True	False	False	False	False	False	False	False	10.26	9.7	24.76	16.42
LBH	LBH_HUMAN	limb bud and heart development homolog (mouse) (LBH), mRNA	798	1496	2238	1686	False	True	False	True	False	True	False	False	False	False	False	False	123.96	3.38	293.16	56.1
LBR	LBR_HUMAN	lamin B receptor (LBR), transcript variant 2, mRNA	211	150	132	150	False	False	False	False	True	False	False	False	False	False	False	False	23.07	14.84	4.73	6.17
LCP1	PLSL_HUMAN	lymphocyte cytosolic protein 1 (L-plastin) (LCP1), mRNA	149	37	48	94	False	False	True	False	True	False	False	False	False	False	False	False	33.39	7.36	9.7	50.21
LDHA	B7Z5E3_HUMAN	lactate dehydrogenase A (LDHA), transcript variant 1, mRNA	1620	1939	2190	2942	False	True	False	False	False	False	False	True	False	False	False	False	179	295.38	310.31	176.41
LDLRAP1	B3KR97_HUMAN	low density lipoprotein receptor adaptor protein 1 (LDLRAP1), mRNA	175	197	227	270	False	True	False	False	False	False	False	False	False	False	False	False	11.37	5.93	7.51	18.19
LENG1	A9C4B2_HUMAN	leukocyte receptor cluster (LRC) member 1 (LENG1), mRNA	107	67	40	51	True	False	False	False	True	False	False	False	False	False	False	False	16.95	14.11	1.76	2.6
LENG8	LENG8_HUMAN	leukocyte receptor cluster (LRC) member 8 (LENG8), mRNA	1830	1300	1143	1074	True	False	False	False	True	False	False	False	False	False	False	False	263.5	22.34	73.79	44.4
LEPREL4	SC65_HUMAN	leprecan-like 4 (LEPREL4), mRNA	62	122	41	38	False	False	False	True	False	False	True	False	True	False	False	False	10.71	4.81	6.01	8.02
LGALS8	LEG8_HUMAN	lectin, galactoside-binding, soluble, 8 (LGALS8), transcript variant 4, mRNA	621	959	1102	884	False	False	False	True	False	True	False	False	False	False	False	False	116.68	68.97	41.01	52.54
LGR6	LGR6_HUMAN	leucine-rich repeat containing G protein-coupled receptor 6 (LGR6), transcript variant 3, mRNA	583	1032	899	785	False	False	False	True	False	False	False	False	False	False	False	False	124.04	111.63	113.4	16.56
LIFR	A8K1Z4_HUMAN	leukemia inhibitory factor receptor alpha (LIFR), transcript variant 1, mRNA	279	144	286	285	False	False	True	False	False	False	False	True	False	True	False	False	43.86	3.71	14.52	49.09
LIG4	DNLI4_HUMAN	ligase IV, DNA, ATP-dependent (LIG4), transcript variant 1, mRNA	146	110	57	86	True	False	False	False	True	False	False	False	True	False	False	False	12.41	19.41	7.77	4.81
LIMA1	Q59FE8_HUMAN	LIM domain and actin binding 1 (LIMA1), transcript variant 2, mRNA	717	296	343	347	False	False	True	False	False	False	False	False	False	False	False	False	199.84	15.32	22.91	47.1
LIMD1	LIMD1_HUMAN	LIM domains containing 1 (LIMD1), mRNA	178	135	114	108	True	False	False	False	True	False	False	False	False	False	False	False	17.67	17.9	9.54	11.86
LIME1	LIME1_HUMAN	Lck interacting transmembrane adaptor 1 (LIME1), mRNA	129	127	76	91	False	False	False	False	True	False	False	False	True	False	False	False	7.42	15.62	6.24	3.84
LIMS2	B3KNZ3_HUMAN	LIM and senescent cell antigen-like domains 2 (LIMS2), transcript variant 5, mRNA	616	363	448	357	True	False	True	False	False	False	False	False	False	False	False	False	42.78	32.44	29.38	35.14
LIN37	LIN37_HUMAN	lin-37 homolog (C. elegans) (LIN37), mRNA	154	104	56	89	True	False	False	False	True	False	False	False	True	False	False	True	16.29	12.99	1.45	7.02
LIPA	LICH_HUMAN	lipase A, lysosomal acid, cholesterol esterase (LIPA), transcript variant 2, mRNA	892	371	434	422	True	False	True	False	True	False	False	False	False	False	False	False	144.92	10.44	31.22	54.67
LIX1	LIX1_HUMAN	Lix1 homolog (chicken) (LIX1), mRNA	25	20	94	110	False	True	False	False	False	True	False	True	False	True	False	False	19.04	3.06	8.14	10.81
LMBR1	LMBR1_HUMAN	limb region 1 homolog (mouse) (LMBR1), mRNA	68	94	125	137	False	True	False	False	False	True	False	False	False	False	False	False	13.58	13.78	8.08	11.57
LMBR1L	LMBRL_HUMAN	limb region 1 homolog (mouse)-like (LMBR1L), mRNA	145	116	69	91	False	False	False	False	True	False	False	False	True	False	False	False	31.26	9.74	9.07	4.37
LMCD1	LMCD1_HUMAN	LIM and cysteine-rich domains 1 (LMCD1), mRNA	155	185	300	335	False	True	False	False	False	True	False	True	False	False	False	False	8.51	20.03	58.24	59.23
LMO2	RBTN2_HUMAN	LIM domain only 2 (rhombotin-like 1) (LMO2), transcript variant 1, mRNA	136	105	84	88	True	False	False	False	True	False	False	False	False	False	False	False	15.72	3.93	6.17	3.46
LMOD1	LMOD1_HUMAN	leiomodin 1 (smooth muscle) (LMOD1), mRNA	252	189	138	148	True	False	False	False	True	False	False	False	False	False	False	False	45.51	17.1	1.76	10.59
LMTK2	LMTK2_HUMAN	lemur tyrosine kinase 2 (LMTK2), mRNA	309	334	624	595	False	True	False	False	False	True	False	True	False	True	False	False	85.23	42.25	19.75	20.7
LNX1	LNX1_HUMAN	ligand of numb-protein X 1 (LNX1), transcript variant 1, mRNA	173	85	112	86	True	False	True	False	True	False	False	False	False	False	False	False	22.23	15.24	2.19	5.24
LOC100507718	Q5Y7H0_HUMAN	PREDICTED: Homo sapiens HLA class II histocompatibility antigen, DQ alpha 1 chain-like, transcript variant 2 (LOC100507718), mRNA	177	35	54	116	False	False	True	False	True	False	False	False	False	False	False	False	14.64	8.69	15.9	43.21
LONP2	LONP2_HUMAN	lon peptidase 2, peroxisomal (LONP2), mRNA	2815	3997	5429	4428	False	True	False	False	False	True	False	False	False	False	False	False	654.63	48.09	339.94	5.21
LONRF1	LONF1_HUMAN	LON peptidase N-terminal domain and ring finger 1 (LONRF1), mRNA	103	66	49	70	False	False	False	False	True	False	False	False	False	False	False	False	12.41	11.61	5.7	8.62
LOXL1	LOXL1_HUMAN	lysyl oxidase-like 1 (LOXL1), mRNA	52	82	103	91	False	True	False	False	False	True	False	False	False	False	False	False	4.33	5.17	3.84	10.27
LPAR4	LPAR4_HUMAN	lysophosphatidic acid receptor 4 (LPAR4), mRNA	86	79	194	176	False	True	False	False	False	True	False	True	False	True	False	False	24.02	10.11	16.26	6.89
LPAR6	B3KVQ5_HUMAN	lysophosphatidic acid receptor 6 (LPAR6), transcript variant 2, mRNA	229	124	123	154	False	False	True	False	True	False	False	False	False	False	False	False	35.73	19.23	9.5	6.66
LPCAT3	MBOA5_HUMAN	lysophosphatidylcholine acyltransferase 3 (LPCAT3), mRNA	465	762	594	646	False	False	False	True	False	False	False	False	False	False	False	False	98.04	33.49	43.43	42.13
LPIN1	LPIN1_HUMAN	lipin 1 (LPIN1), mRNA	8182	4982	5807	5779	False	False	True	False	False	False	False	False	False	False	False	False	1028.73	279.14	552.46	50.41
LPL	LIPL_HUMAN	lipoprotein lipase (LPL), mRNA	30997	22954	18570	19665	True	False	False	False	True	False	False	False	False	False	False	False	2442.51	1967.28	503.61	130.99
LRBA	Q6P1X2_HUMAN	LPS-responsive vesicle trafficking, beach and anchor containing (LRBA), transcript variant 2, mRNA	369	356	604	458	False	False	False	False	False	True	False	False	False	True	False	False	77.03	29.34	5.51	29.54
LRCH1	Q17R43_HUMAN	leucine-rich repeats and calponin homology (CH) domain containing 1 (LRCH1), transcript variant 2, mRNA	105	58	60	73	False	False	True	False	True	False	False	False	False	False	False	False	7.21	8.11	8.25	6.01
LRIG3	LRIG3_HUMAN	leucine-rich repeats and immunoglobulin-like domains 3 (LRIG3), transcript variant 1, mRNA	108	76	49	73	False	False	False	False	True	False	False	False	False	False	False	False	12.5	8.5	3	7
LRP12	LRP12_HUMAN	low density lipoprotein receptor-related protein 12 (LRP12), transcript variant 1, mRNA	73	69	134	119	False	False	False	False	False	True	False	True	False	True	False	False	16.17	6.06	16.5	20.51
LRP6	LRP6_HUMAN	low density lipoprotein receptor-related protein 6 (LRP6), mRNA	157	184	216	238	False	True	False	False	False	False	False	False	False	False	False	False	15.13	30.45	13.23	13.2
LRPAP1	AMRP_HUMAN	low density lipoprotein receptor-related protein associated protein 1 (LRPAP1), mRNA	1248	1065	805	864	False	False	False	False	True	False	False	False	False	False	False	False	183.38	51.47	45.13	55.01
LRRC16A	LR16A_HUMAN	leucine rich repeat containing 16A (LRRC16A), transcript variant 1, mRNA	228	398	588	522	False	True	False	False	False	True	False	False	False	False	False	False	101.49	33.58	46.67	47.89
LRRC59	LRC59_HUMAN	leucine rich repeat containing 59 (LRRC59), mRNA	834	706	1262	1231	False	False	False	False	False	True	False	True	False	True	False	False	173.33	88.73	38.68	46.93
LRRC8B	LRC8B_HUMAN	leucine rich repeat containing 8 family, member B (LRRC8B), transcript variant 1, mRNA	103	124	195	176	False	True	False	False	False	True	False	False	False	True	False	False	13.86	9.53	8.35	12.9
LRWD1	LRWD1_HUMAN	leucine-rich repeats and WD repeat domain containing 1 (LRWD1), mRNA	543	866	1106	1072	False	True	False	True	False	True	False	False	False	False	False	False	103.27	30.27	99.61	21.08
LSM2	Q6FGG1_HUMAN	LSM2 homolog, U6 small nuclear RNA associated (S. cerevisiae) (LSM2), mRNA	264	203	142	149	True	False	False	False	True	False	False	False	False	False	False	False	10.59	19.19	6.43	14.36
LSP1	LSP1_HUMAN	lymphocyte-specific protein 1 (LSP1), transcript variant 3, mRNA	202	114	113	124	True	False	True	False	True	False	False	False	False	False	False	False	12.17	6.66	16.9	17.85
LSR	A6NDW3_HUMAN	lipolysis stimulated lipoprotein receptor (LSR), transcript variant 3, mRNA	141	128	72	104	False	False	False	False	True	False	False	False	True	False	False	False	18.34	19.3	1.53	15.1
LTA4H	LKHA4_HUMAN	leukotriene A4 hydrolase (LTA4H), mRNA	260	195	170	171	True	False	False	False	True	False	False	False	False	False	False	False	9.94	15.84	10.82	6.89
LTBP1	LTBP1_HUMAN	latent transforming growth factor beta binding protein 1 (LTBP1), transcript variant 4, mRNA	162	99	100	102	True	False	True	False	True	False	False	False	False	False	False	False	19.8	10.27	15.06	10.84
LUC7L3	LC7L3_HUMAN	LUC7-like 3 (S. cerevisiae) (LUC7L3), transcript variant 2, mRNA	1176	847	608	625	True	False	False	False	True	False	False	False	False	False	False	False	74.65	91.22	22.01	51.85
LUM	LUM_HUMAN	lumican (LUM), mRNA	240	252	393	301	False	False	False	False	False	True	False	False	False	True	False	False	57.46	26.17	31.23	39.02
LY6H	LY6H_HUMAN	lymphocyte antigen 6 complex, locus H (LY6H), transcript variant 3, mRNA	235	63	86	71	True	False	True	False	True	False	False	False	False	False	False	False	63.01	13.86	8.41	21.76
LYRM1	LYRM1_HUMAN	LYR motif containing 1 (LYRM1), transcript variant 3, mRNA	237	149	151	147	True	False	True	False	True	False	False	False	False	False	False	False	18.46	14.66	9.45	10.59
LYVE1	B2R672_HUMAN	lymphatic vessel endothelial hyaluronan receptor 1 (LYVE1), mRNA	122	47	43	69	True	False	True	False	True	False	False	False	False	False	False	False	24.97	5.36	11.93	3.84
LYZ	B2R4C5_HUMAN	lysozyme (LYZ), mRNA	423	153	116	219	True	False	True	False	True	False	False	False	False	False	False	False	11.24	26.21	16.25	60.73
M6PR	MPRD_HUMAN	mannose-6-phosphate receptor (cation dependent) (M6PR), transcript variant 2, mRNA	337	247	222	235	False	False	False	False	True	False	False	False	False	False	False	False	14.99	10.9	23.56	6.64
MAF	MAF_HUMAN	v-maf musculoaponeurotic fibrosarcoma oncogene homolog (avian) (MAF), transcript variant 2, mRNA	247	185	104	151	False	False	False	False	True	False	False	False	True	False	False	False	53.05	24.84	13.62	19
MAGED2	MAGD2_HUMAN	melanoma antigen family D, 2 (MAGED2), transcript variant 2, mRNA	169	303	225	184	False	False	False	True	False	False	True	False	False	False	False	False	9.02	37.99	5.86	3.93
MAL2	MAL2_HUMAN	mal, T-cell differentiation protein 2 (gene/pseudogene) (MAL2), mRNA	279	366	582	560	False	True	False	False	False	True	False	True	False	True	False	False	48.85	16.22	19.7	9.45
MANF	MANF_HUMAN	mesencephalic astrocyte-derived neurotrophic factor (MANF), mRNA	308	238	145	222	False	False	False	False	True	False	False	False	True	False	False	True	20.65	11.57	3.61	21.2
MAOA	AOFA_HUMAN	monoamine oxidase A (MAOA), nuclear gene encoding mitochondrial protein, mRNA	273	117	124	127	True	False	True	False	True	False	False	False	False	False	False	False	26.52	25.11	24.42	6.66
MAOB	AOFB_HUMAN	monoamine oxidase B (MAOB), nuclear gene encoding mitochondrial protein, mRNA	357	48	45	60	True	False	True	False	True	False	False	False	False	False	False	False	73.42	12.57	2.73	9.21
MAP2K4	MP2K4_HUMAN	mitogen-activated protein kinase kinase 4 (MAP2K4), mRNA	90	119	154	159	False	True	False	False	False	True	False	False	False	False	False	False	11.93	9.6	13.25	4.36
MAP3K4	Q9P1M2_HUMAN	mitogen-activated protein kinase kinase kinase 4 (MAP3K4), transcript variant 2, mRNA	553	597	869	892	False	True	False	False	False	True	False	False	False	False	False	False	83.72	56.15	45.44	57.52
MAP3K5	M3K5_HUMAN	mitogen-activated protein kinase kinase kinase 5 (MAP3K5), mRNA	257	327	429	421	False	False	False	False	False	False	False	False	False	False	False	False	75.77	10.27	45.96	34.64
MAPK12	MK12_HUMAN	mitogen-activated protein kinase 12 (MAPK12), mRNA	115	74	47	47	True	False	False	False	True	False	False	False	False	False	False	False	10.17	7.13	9.45	2.19
MAPK8IP2	JIP2_HUMAN	mitogen-activated protein kinase 8 interacting protein 2 (MAPK8IP2), transcript variant 2, mRNA	201	208	645	468	False	True	False	False	False	True	False	True	False	True	False	False	73.54	57.95	16.76	44.38
MAPK9	MK09_HUMAN	mitogen-activated protein kinase 9 (MAPK9), transcript variant JNK2-g, mRNA	271	388	483	472	False	True	False	False	False	True	False	False	False	False	False	False	40.83	17.79	7.45	23.54
MAPKAPK3	MAPK3_HUMAN	mitogen-activated protein kinase-activated protein kinase 3 (MAPKAPK3), transcript variant 3, mRNA	194	140	118	137	False	False	False	False	True	False	False	False	False	False	False	False	18.77	19.75	6	5.77
MAPRE3	Q6FHB0_HUMAN	microtubule-associated protein, RP/EB family, member 3 (MAPRE3), mRNA	476	681	924	890	False	True	False	False	False	True	False	False	False	False	False	False	37	60.71	34.03	67.3
MARCH3	MARH3_HUMAN	membrane-associated ring finger (C3HC4) 3 (MARCH3), mRNA	152	163	241	272	False	True	False	False	False	True	False	True	False	False	False	False	20.11	35.38	23.31	7.57
MARCH5	MARH5_HUMAN	membrane-associated ring finger (C3HC4) 5 (MARCH5), mRNA	862	1376	1701	1735	False	True	False	True	False	True	False	False	False	False	False	False	171.06	55.21	100.05	38.02
MARK1	MARK1_HUMAN	MAP/microtubule affinity-regulating kinase 1 (MARK1), mRNA	221	318	343	286	False	False	False	False	False	True	False	False	False	False	False	False	19.64	38.74	16.56	5.04
MASP2	MASP2_HUMAN	mannan-binding lectin serine peptidase 2 (MASP2), transcript variant 1, mRNA	139	76	81	59	True	False	True	False	True	False	False	False	False	False	False	False	19.04	5.55	13.08	5.78
MAT2A	METK2_HUMAN	methionine adenosyltransferase II, alpha (MAT2A), mRNA	1211	1209	705	899	False	False	False	False	True	False	False	False	True	False	False	False	175.58	175.19	16.7	88.18
MCAM	MUC18_HUMAN	melanoma cell adhesion molecule (MCAM), mRNA	460	810	717	757	False	True	False	True	False	True	False	False	False	False	False	False	18.81	59.33	45.9	36.43
MCART1	MCAR1_HUMAN	mitochondrial carrier triple repeat 1 (MCART1), nuclear gene encoding mitochondrial protein, transcript variant 1, mRNA	1889	4085	4316	4232	False	True	False	True	False	True	False	False	False	False	False	False	524.11	232.42	163.68	113.46
MCF2L	Q3B839_HUMAN	MCF.2 cell line derived transforming sequence-like (MCF2L), transcript variant 1, mRNA	380	291	245	261	False	False	False	False	True	False	False	False	False	False	False	False	43.03	28.95	10.82	8.45
MCM3	MCM3_HUMAN	minichromosome maintenance complex component 3 (MCM3), mRNA	112	57	101	70	True	False	True	False	False	False	False	False	False	True	False	False	11.84	10.07	18.34	13.87
MCM7	MCM7_HUMAN	minichromosome maintenance complex component 7 (MCM7), transcript variant 1, mRNA	552	356	361	358	True	False	True	False	True	False	False	False	False	False	False	False	62.05	15.3	17.7	12.17
MDN1	MDN1_HUMAN	MDN1, midasin homolog (yeast) (MDN1), mRNA	183	122	92	121	False	False	False	False	True	False	False	False	False	False	False	False	29.61	8.65	2.03	9.5
ME1	MAOX_HUMAN	malic enzyme 1, NADP(+)-dependent, cytosolic (ME1), mRNA	614	787	1761	1588	False	True	False	False	False	True	False	True	False	True	False	False	257.03	29.24	193.54	122.67
MECP2	Q59FJ6_HUMAN	methyl CpG binding protein 2 (Rett syndrome) (MECP2), transcript variant 1, mRNA	262	216	167	216	False	False	False	False	True	False	False	False	False	False	False	False	10.14	19.94	8.99	2
MECR	MECR_HUMAN	mitochondrial trans-2-enoyl-CoA reductase (MECR), nuclear gene encoding mitochondrial protein, transcript variant 1, mRNA	663	1194	1019	1009	False	True	False	True	False	True	False	False	False	False	False	False	108.35	59.54	60.24	58.03
MED22	MED22_HUMAN	mediator complex subunit 22 (MED22), transcript variant c, mRNA	266	469	306	353	False	False	False	True	False	False	False	False	True	False	False	False	6.44	44.24	18.44	14.68
MEGF9	MEGF9_HUMAN	multiple EGF-like-domains 9 (MEGF9), mRNA	271	344	973	994	False	True	False	False	False	True	False	True	False	True	False	False	133.83	40.87	13.23	29.94
MEIS2	MEIS2_HUMAN	Meis homeobox 2 (MEIS2), transcript variant b, mRNA	117	69	129	140	False	False	True	False	False	False	False	True	False	True	False	False	3.28	6.51	3.51	11.06
MEPCE	MEPCE_HUMAN	methylphosphate capping enzyme (MEPCE), transcript variant 2, mRNA	294	267	179	218	False	False	False	False	True	False	False	False	False	False	False	False	38.84	21.76	7.22	4.84
MESDC2	MESD_HUMAN	mesoderm development candidate 2 (MESDC2), mRNA	295	204	167	185	True	False	False	False	True	False	False	False	False	False	False	False	29.49	13.98	14.26	23.02
MET	MET_HUMAN	met proto-oncogene (hepatocyte growth factor receptor) (MET), transcript variant 2, mRNA	430	196	313	274	False	False	True	False	False	False	False	False	False	True	False	False	91.7	20.42	26.21	23.95
METRN	METRN_HUMAN	meteorin, glial cell differentiation regulator (METRN), mRNA	499	850	721	670	False	False	False	True	False	False	False	False	False	False	False	False	53.15	93.6	51.42	27.23
METTL22	MET22_HUMAN	methyltransferase like 22 (METTL22), mRNA	351	537	529	491	False	False	False	True	False	True	False	False	False	False	False	False	49.28	2.67	15.31	52.52
METTL23	MET23_HUMAN	methyltransferase like 23 (METTL23), transcript variant 1, mRNA	509	370	265	259	True	False	False	False	True	False	False	False	False	False	False	False	81.59	23.7	9.07	7.77
METTL7A	MET7A_HUMAN	methyltransferase like 7A (METTL7A), mRNA	335	215	130	143	True	False	True	False	True	False	True	False	True	False	False	False	50.59	9.54	8.67	7.09
MFN2	MFN2_HUMAN	mitofusin 2 (MFN2), nuclear gene encoding mitochondrial protein, transcript variant 1, mRNA	2400	2839	3801	3758	False	True	False	False	False	True	False	False	False	False	False	False	352.69	58.46	192.67	145.08
MFSD9	MFSD9_HUMAN	major facilitator superfamily domain containing 9 (MFSD9), mRNA	71	73	101	110	False	False	False	False	False	False	False	True	False	False	False	False	19.8	2.03	8.5	7.84
MGA	MGAP_HUMAN	MAX gene associated (MGA), transcript variant 2, mRNA	387	340	216	297	False	False	False	False	True	False	False	False	True	False	False	False	47.47	26.84	7.69	44.51
MGEA5	NCOAT_HUMAN	meningioma expressed antigen 5 (hyaluronidase) (MGEA5), transcript variant 1, mRNA	775	478	520	502	True	False	True	False	False	False	False	False	False	False	False	False	36.17	35.47	36.77	18.59
MGP	MGP_HUMAN	matrix Gla protein (MGP), transcript variant 2, mRNA	454	179	395	396	False	False	True	False	False	False	False	True	False	True	False	False	18.44	8.95	16.7	13.2
MGST1	MGST1_HUMAN	microsomal glutathione S-transferase 1 (MGST1), transcript variant 1d, mRNA	5980	6287	4401	4036	False	False	False	False	False	False	True	False	False	False	False	False	206.95	859.68	184.59	188.95
MICAL1	MICA1_HUMAN	microtubule associated monoxygenase, calponin and LIM domain containing 1 (MICAL1), transcript variant 2, mRNA	141	87	94	104	False	False	True	False	False	False	False	False	False	False	False	False	4.58	11.27	9.35	16.33
MICALL1	MILK1_HUMAN	MICAL-like 1 (MICALL1), mRNA	181	259	292	351	False	True	False	False	False	True	False	False	False	False	False	False	21.67	44.84	15.95	20.51
MID1IP1	M1IP1_HUMAN	MID1 interacting protein 1 (gastrulation specific G12 homolog (zebrafish)) (MID1IP1), transcript variant 1, mRNA	256	177	50	52	True	False	False	False	True	False	True	False	True	False	False	False	79.96	38.74	2.73	7.94
MIDN	MIDN_HUMAN	midnolin (MIDN), mRNA	263	358	180	324	False	False	False	False	False	False	False	False	True	False	False	True	41.01	40.25	6.43	40.28
MINK1	E9PC14_HUMAN	misshapen-like kinase 1 (MINK1), transcript variant 1, mRNA	877	1090	1308	1319	False	True	False	False	False	False	False	False	False	False	False	False	47.61	43.34	86.12	56.44
MIPEP	MIPEP_HUMAN	mitochondrial intermediate peptidase (MIPEP), nuclear gene encoding mitochondrial protein, mRNA	398	658	601	611	False	True	False	True	False	True	False	False	False	False	False	False	70.78	41.51	14.08	12.25
MKS1	MKS1_HUMAN	Meckel syndrome, type 1 (MKS1), transcript variant 1, mRNA	92	140	164	119	False	False	False	True	False	True	False	False	False	False	False	False	14.72	11.29	10.59	11.53
MLF1	Q2TLE3_HUMAN	myeloid leukemia factor 1 (MLF1), transcript variant 4, mRNA	86	157	142	156	False	True	False	True	False	True	False	False	False	False	False	False	16.8	16.6	19.14	10.41
MLL	E9PQG7_HUMAN	myeloid/lymphoid or mixed-lineage leukemia (trithorax homolog, Drosophila) (MLL), transcript variant 2, mRNA	206	130	123	165	False	False	True	False	True	False	False	False	False	False	False	False	24.94	11.36	2.6	11.36
MLL2	MLL2_HUMAN	myeloid/lymphoid or mixed-lineage leukemia 2 (MLL2), mRNA	655	476	317	481	False	False	False	False	True	False	False	False	True	False	False	True	108.39	18.7	7.54	7.54
MLL5	MLL5_HUMAN	myeloid/lymphoid or mixed-lineage leukemia 5 (trithorax homolog, Drosophila) (MLL5), transcript variant 1, mRNA	947	571	505	568	True	False	True	False	True	False	False	False	False	False	False	False	109.18	51.17	25.25	22.48
MLLT6	AF17_HUMAN	myeloid/lymphoid or mixed-lineage leukemia (trithorax homolog, Drosophila); translocated to, 6 (MLLT6), mRNA	1024	709	657	776	False	False	False	False	True	False	False	False	False	False	False	False	161.41	78.4	34.85	36.45
MLXIPL	WBS14_HUMAN	MLX interacting protein-like (MLXIPL), transcript variant 2, mRNA	1184	892	590	528	True	False	False	False	True	False	True	False	True	False	False	False	105.93	92.79	36.13	17.03
MLYCD	DCMC_HUMAN	malonyl-CoA decarboxylase (MLYCD), nuclear gene encoding mitochondrial protein, mRNA	2000	2838	3748	3649	False	True	False	False	False	True	False	False	False	False	False	False	365.82	241.34	52.75	136.13
MMD	PAQRB_HUMAN	monocyte to macrophage differentiation-associated (MMD), mRNA	390	344	572	696	False	True	False	False	False	False	False	True	False	True	False	False	52.26	21.42	55.01	45.11
MME	NEP_HUMAN	membrane metallo-endopeptidase (MME), transcript variant 2b, mRNA	1526	1980	2697	2479	False	True	False	False	False	True	False	False	False	False	False	False	336.68	376.83	190.08	115.17
MMP15	MMP15_HUMAN	matrix metallopeptidase 15 (membrane-inserted) (MMP15), mRNA	74	216	166	162	False	True	False	True	False	True	False	False	False	False	False	False	21.22	15.72	18.18	11.53
MNDA	Q5VUU6_HUMAN	myeloid cell nuclear differentiation antigen (MNDA), mRNA	243	187	137	141	True	False	False	False	True	False	False	False	False	False	False	False	14.99	19.19	17.36	4.84
MOB3A	MOL2A_HUMAN	MOB kinase activator 3A (MOB3A), mRNA	123	76	68	83	False	False	True	False	True	False	False	False	False	False	False	False	17.52	2.33	9.68	12.53
MOCS2	MOC2A_HUMAN	molybdenum cofactor synthesis 2 (MOCS2), transcript variant 3, mRNA	1041	1620	1414	1329	False	False	False	True	False	False	False	False	False	False	False	False	177.11	81.3	68.04	69.67
MOGS	Q58F09_HUMAN	mannosyl-oligosaccharide glucosidase (MOGS), transcript variant 1, mRNA	432	339	205	239	True	False	False	False	True	False	False	False	True	False	False	False	29.46	20.09	18.76	1.86
MORC3	Q4VBZ9_HUMAN	MORC family CW-type zinc finger 3 (MORC3), mRNA	186	97	106	101	True	False	True	False	True	False	False	False	False	False	False	False	7.26	7.42	5.29	2.73
MORN2	MORN2_HUMAN	MORN repeat containing 2 (MORN2), mRNA	42	100	112	96	False	True	False	True	False	True	False	False	False	False	False	False	10.41	8.84	14	2.67
MOSPD1	MSPD1_HUMAN	motile sperm domain containing 1 (MOSPD1), mRNA	145	139	224	197	False	False	False	False	False	True	False	False	False	True	False	False	22.88	24.5	15.04	16.29
MOSPD2	MSPD2_HUMAN	motile sperm domain containing 2 (MOSPD2), transcript variant 1, mRNA	149	197	242	225	False	False	False	False	False	True	False	False	False	False	False	False	27.43	4.7	12.99	37.24
MOV10	MOV10_HUMAN	Mov10, Moloney leukemia virus 10, homolog (mouse) (MOV10), transcript variant 1, mRNA	105	73	31	57	False	False	False	False	True	False	False	False	True	False	False	False	28.87	14.86	3.84	12.12
MPHOSPH8	MPP8_HUMAN	M-phase phosphoprotein 8 (MPHOSPH8), mRNA	297	188	156	180	True	False	True	False	True	False	False	False	False	False	False	False	37.17	12.22	14.47	7.54
MRAP	MRAP_HUMAN	melanocortin 2 receptor accessory protein (MRAP), transcript variant 1, mRNA	242	490	184	232	False	False	False	True	False	False	True	False	True	False	False	False	11.55	36.23	9.61	17.95
MREG	MREG_HUMAN	melanoregulin (MREG), mRNA	244	292	479	507	False	True	False	False	False	True	False	True	False	True	False	False	46.81	20.73	76.08	33.06
MRI1	MTNA_HUMAN	methylthioribose-1-phosphate isomerase homolog (S. cerevisiae) (MRI1), transcript variant 1, mRNA	192	165	121	126	True	False	False	False	True	False	False	False	False	False	False	False	16.62	9.53	10.5	5.69
MRPL1	RM01_HUMAN	mitochondrial ribosomal protein L1 (MRPL1), nuclear gene encoding mitochondrial protein, mRNA	606	797	920	789	False	False	False	False	False	True	False	False	False	False	False	False	134.44	41.9	52.16	8.67
MRPL19	RM19_HUMAN	mitochondrial ribosomal protein L19 (MRPL19), nuclear gene encoding mitochondrial protein, mRNA	397	677	521	446	False	False	False	True	False	False	True	False	False	False	False	False	46.99	97.37	29.55	44.28
MRPL35	RM35_HUMAN	mitochondrial ribosomal protein L35 (MRPL35), nuclear gene encoding mitochondrial protein, transcript variant 1, mRNA	541	817	711	710	False	False	False	True	False	False	False	False	False	False	False	False	82.98	33.17	17.39	39.25
MRPL46	RM46_HUMAN	mitochondrial ribosomal protein L46 (MRPL46), nuclear gene encoding mitochondrial protein, mRNA	690	1071	1212	1100	False	True	False	False	False	True	False	False	False	False	False	False	202.72	137.49	34.79	10.17
MRPL52	RM52_HUMAN	mitochondrial ribosomal protein L52 (MRPL52), nuclear gene encoding mitochondrial protein, transcript variant 1, mRNA	314	236	227	193	True	False	False	False	False	False	False	False	False	False	False	False	34.12	9.94	6.39	8.08
MRPS17	RT17_HUMAN	mitochondrial ribosomal protein S17 (MRPS17), nuclear gene encoding mitochondrial protein, mRNA	205	346	301	276	False	False	False	True	False	False	False	False	False	False	False	False	14.71	39.56	31.59	5.24
MRPS18A	Q5QPA4_HUMAN	mitochondrial ribosomal protein S18A (MRPS18A), nuclear gene encoding mitochondrial protein, transcript variant 1, mRNA	460	600	691	637	False	False	False	False	False	True	False	False	False	False	False	False	42.74	73.79	28.47	17.04
MRPS18B	B0S7P4_HUMAN	mitochondrial ribosomal protein S18B (MRPS18B), nuclear gene encoding mitochondrial protein, mRNA	1830	2759	2305	2206	False	False	False	True	False	False	False	False	False	False	False	False	252.48	165.47	142.79	139.33
MRPS23	RT23_HUMAN	mitochondrial ribosomal protein S23 (MRPS23), nuclear gene encoding mitochondrial protein, mRNA	513	778	900	828	False	True	False	False	False	True	False	False	False	False	False	False	127.78	47.67	46.84	40.77
MRPS28	RT28_HUMAN	mitochondrial ribosomal protein S28 (MRPS28), nuclear gene encoding mitochondrial protein, mRNA	207	329	266	223	False	False	False	True	False	False	False	False	False	False	False	False	35.07	8.01	6.49	7.02
MRRF	B7Z6P7_HUMAN	mitochondrial ribosome recycling factor (MRRF), nuclear gene encoding mitochondrial protein, transcript variant 1, mRNA	622	923	972	957	False	True	False	False	False	True	False	False	False	False	False	False	90.23	30.37	28.04	24.04
MS4A4A	M4A4A_HUMAN	membrane-spanning 4-domains, subfamily A, member 4 (MS4A4A), transcript variant 2, mRNA	118	42	67	54	True	False	True	False	True	False	False	False	False	True	False	False	23.05	1.53	2.19	7.86
MS4A6A	M4A6A_HUMAN	membrane-spanning 4-domains, subfamily A, member 6A (MS4A6A), transcript variant 1, mRNA	143	74	77	76	True	False	True	False	True	False	False	False	False	False	False	False	13.75	11.67	2.19	1.73
MSANTD2	CK061_HUMAN	chromosome 11 open reading frame 61 (C11orf61), mRNA	111	79	64	75	False	False	False	False	True	False	False	False	False	False	False	False	6.64	5.2	1.53	3.71
MSI2	MSI2H_HUMAN	musashi homolog 2 (Drosophila) (MSI2), transcript variant 2, mRNA	51	59	100	99	False	True	False	False	False	True	False	True	False	True	False	False	7.09	8.89	7.09	0.33
MSL2	MSL2_HUMAN	male-specific lethal 2 homolog (Drosophila) (MSL2), transcript variant 1, mRNA	198	122	72	111	True	False	True	False	True	False	False	False	True	False	False	False	31.07	10.54	14.57	14.19
MSRA	MSRA_HUMAN	methionine sulfoxide reductase A (MSRA), transcript variant 4, mRNA	196	158	128	114	True	False	False	False	True	False	False	False	False	False	False	False	22.72	16.83	4.93	9.21
MSRB2	MSRB2_HUMAN	methionine sulfoxide reductase B2 (MSRB2), mRNA	130	282	287	293	False	True	False	True	False	True	False	False	False	False	False	False	29.63	30.99	13.78	16.7
MST1	Q53GN8_HUMAN	macrophage stimulating 1 (hepatocyte growth factor-like) (MST1), mRNA	314	106	73	56	True	False	False	False	True	False	True	False	False	False	False	False	115.17	20.28	12.01	1.15
MTA3	MTA3_HUMAN	metastasis associated 1 family, member 3 (MTA3), mRNA	129	188	221	194	False	True	False	False	False	True	False	False	False	False	False	False	10.74	19	12.99	8.72
MTF1	MTF1_HUMAN	metal-regulatory transcription factor 1 (MTF1), mRNA	208	132	100	125	True	False	True	False	True	False	False	False	False	False	False	False	31.66	5.84	10.27	1.73
MTHFR	Q59GJ6_HUMAN	methylenetetrahydrofolate reductase (NAD(P)H) (MTHFR), mRNA	149	297	304	272	False	True	False	True	False	True	False	False	False	False	False	False	24.67	42.37	19.31	1.53
MTMR12	MTMRC_HUMAN	myotubularin related protein 12 (MTMR12), mRNA	86	67	106	145	False	True	False	False	False	False	False	True	False	True	False	False	9.53	6.17	2.91	14.36
MTOR	MTOR_HUMAN	mechanistic target of rapamycin (serine/threonine kinase) (MTOR), mRNA	2505	2983	4280	3975	False	True	False	False	False	True	False	False	False	False	False	False	333.91	221.34	249.32	113.71
MTPN	MTPN_HUMAN	myotrophin (MTPN), mRNA	354	363	537	565	False	True	False	False	False	True	False	True	False	False	False	False	32.52	19.14	16.42	2.67
MTR	METH_HUMAN	5-methyltetrahydrofolate-homocysteine methyltransferase (MTR), mRNA	259	216	311	326	False	False	False	False	False	False	False	True	False	False	False	False	26.42	25.77	10.11	21.59
MTSS1L	MTSSL_HUMAN	metastasis suppressor 1-like (MTSS1L), mRNA	181	163	267	273	False	True	False	False	False	False	False	True	False	True	False	False	18.98	38.37	21.18	38.08
MUC6	MUC6_HUMAN	mucin 6, oligomeric mucus/gel-forming (MUC6), mRNA	179	79	8	45	True	False	False	False	True	False	False	False	True	False	False	True	62.8	24.55	2.19	10.99
MUM1	MUM1_HUMAN	melanoma associated antigen (mutated) 1 (MUM1), transcript variant 1, mRNA	331	251	194	202	True	False	False	False	True	False	False	False	False	False	False	False	45.68	14.98	0.88	5.29
MYBPC1	MYPC1_HUMAN	myosin binding protein C, slow type (MYBPC1), transcript variant 4, mRNA	133	1	59	40	False	False	True	False	False	False	False	False	False	True	False	False	51.67	1	45.83	29.72
MYBPC2	MYPC2_HUMAN	myosin binding protein C, fast type (MYBPC2), mRNA	138	3	17	10	True	False	True	False	True	False	False	False	False	True	False	False	42.79	0.58	5.03	0.58
MYCT1	MYCT1_HUMAN	myc target 1 (MYCT1), mRNA	130	94	76	64	True	False	False	False	True	False	False	False	False	False	False	False	8.99	4.1	4.58	4.51
MYH1	MYH1_HUMAN	myosin, heavy chain 1, skeletal muscle, adult (MYH1), mRNA	1181	98	783	372	False	False	True	False	False	False	False	False	False	False	False	False	426.62	14.47	497.73	181.99
MYH11	D2JYH7_HUMAN	myosin, heavy chain 11, smooth muscle (MYH11), transcript variant SM2B, mRNA	1254	835	853	835	True	False	True	False	False	False	False	False	False	False	False	False	179.23	10.79	76.08	3.76
MYH4	MYH4_HUMAN	myosin, heavy chain 4, skeletal muscle (MYH4), mRNA	1097	99	197	59	True	False	True	False	True	False	False	False	False	False	False	False	257.94	21.48	66.11	19.14
MYL1	MYL1_HUMAN	myosin, light chain 1, alkali; skeletal, fast (MYL1), transcript variant 3f, mRNA	261	7	62	29	True	False	True	False	True	False	False	True	False	False	False	False	11.92	0.88	38	11.36
MYL9	MYL9_HUMAN	myosin, light chain 9, regulatory (MYL9), transcript variant 1, mRNA	167	103	106	96	True	False	True	False	True	False	False	False	False	False	False	False	23.54	12.68	17.89	0.33
MYLPF	MLRS_HUMAN	myosin light chain, phosphorylatable, fast skeletal muscle (MYLPF), mRNA	265	18	109	53	True	False	True	False	True	False	False	False	False	False	False	False	20.07	2.96	59.99	31.75
MYO18A	MY18A_HUMAN	myosin XVIIIA (MYO18A), transcript variant 1, mRNA	317	505	570	506	False	True	False	True	False	True	False	False	False	False	False	False	62.45	42.45	67.26	38.34
MYO5A	MYO5A_HUMAN	myosin VA (heavy chain 12, myoxin) (MYO5A), transcript variant 1, mRNA	105	101	191	205	False	True	False	False	False	True	False	True	False	True	False	False	25.3	1.53	9.5	34.72
MYO5B	Q9H6Y6_HUMAN	myosin VB (MYO5B), mRNA	1985	2779	4254	3743	False	True	False	False	False	True	False	False	False	True	False	False	536.55	103.47	168.48	74.83
MYOM1	MYOM1_HUMAN	myomesin 1, 185kDa (MYOM1), transcript variant 2, mRNA	191	76	74	86	True	False	True	False	True	False	False	False	False	False	False	False	46.41	17.1	6.17	11.17
NAA16	NAA16_HUMAN	N(alpha)-acetyltransferase 16, NatA auxiliary subunit (NAA16), transcript variant 1, mRNA	121	86	84	70	True	False	False	False	False	False	False	False	False	False	False	False	11.05	11.35	6.01	6.01
NACC1	NACC1_HUMAN	nucleus accumbens associated 1, BEN and BTB (POZ) domain containing (NACC1), mRNA	282	384	437	382	False	False	False	False	False	True	False	False	False	False	False	False	27.61	22.48	9.4	27.43
NAGK	B4DLZ5_HUMAN	N-acetylglucosamine kinase (NAGK), mRNA	303	187	189	192	True	False	True	False	True	False	False	False	False	False	False	False	28.54	19.94	9.87	10.82
NAP1L1	NP1L1_HUMAN	nucleosome assembly protein 1-like 1 (NAP1L1), transcript variant 2, mRNA	1081	855	525	620	True	False	False	False	True	False	False	False	True	False	False	False	210.5	41.72	33.11	59.09
NAPRT1	PNCB_HUMAN	nicotinate phosphoribosyltransferase domain containing 1 (NAPRT1), mRNA	653	112	105	171	True	False	True	False	True	False	False	False	False	False	False	True	144.63	24.58	10.93	21.06
NARFL	NARFL_HUMAN	nuclear prelamin A recognition factor-like (NARFL), mRNA	584	799	905	785	False	False	False	False	False	True	False	False	False	False	False	False	112.83	88.66	54.52	9.77
NCEH1	F5H7K4_HUMAN	neutral cholesterol ester hydrolase 1 (NCEH1), transcript variant 2, mRNA	109	67	138	172	False	True	True	False	False	False	False	True	False	True	False	False	13.05	5.03	14.57	7.75
NCK1	NCK1_HUMAN	NCK adaptor protein 1 (NCK1), transcript variant 1, mRNA	346	253	221	252	False	False	False	False	True	False	False	False	False	False	False	False	13.5	22.28	14.53	2.52
NCK2	NCK2_HUMAN	NCK adaptor protein 2 (NCK2), transcript variant 2, mRNA	274	373	423	430	False	True	False	False	False	True	False	False	False	False	False	False	31.67	20.58	15.59	26.55
NCOA1	NCOA1_HUMAN	nuclear receptor coactivator 1 (NCOA1), transcript variant 2, mRNA	630	543	823	825	False	False	False	False	False	False	False	True	False	True	False	False	31.59	18.08	9.87	23.81
NCOA2	NCOA2_HUMAN	nuclear receptor coactivator 2 (NCOA2), mRNA	142	132	190	219	False	True	False	False	False	False	False	True	False	False	False	False	27.17	13.01	11.06	9.91
NCOA5	NCOA5_HUMAN	nuclear receptor coactivator 5 (NCOA5), mRNA	163	121	90	111	False	False	False	False	True	False	False	False	False	False	False	False	14.29	7.94	16.17	6.06
NCOR1	E9PGV6_HUMAN	nuclear receptor corepressor 1 (NCOR1), transcript variant 3, mRNA	2070	1313	1372	1415	False	False	True	False	True	False	False	False	False	False	False	False	261.13	104.13	35.55	59.15
NDEL1	A6NIZ0_HUMAN	nudE nuclear distribution gene E homolog (A. nidulans)-like 1 (NDEL1), transcript variant 2, mRNA	331	194	155	229	False	False	True	False	True	False	False	False	False	False	False	False	54.12	12	8.08	30.14
NDN	NECD_HUMAN	necdin homolog (mouse) (NDN), mRNA	225	448	674	674	False	True	False	True	False	True	False	False	False	True	False	False	59.17	31.78	81.46	147.73
NDRG2	NDRG2_HUMAN	NDRG family member 2 (NDRG2), transcript variant 4, mRNA	2149	3134	3572	3301	False	True	False	False	False	True	False	False	False	False	False	False	353.68	277.26	132.11	206.77
NDRG4	NDRG4_HUMAN	NDRG family member 4 (NDRG4), transcript variant 6, mRNA	305	491	494	504	False	True	False	True	False	True	False	False	False	False	False	False	33.51	51.09	9.87	21.78
NDST1	A8K8T3_HUMAN	N-deacetylase/N-sulfotransferase (heparan glucosaminyl) 1 (NDST1), mRNA	519	671	825	811	False	True	False	False	False	True	False	False	False	False	False	False	103.12	49.36	39.87	60.92
NDST2	NDST2_HUMAN	N-deacetylase/N-sulfotransferase (heparan glucosaminyl) 2 (NDST2), mRNA	200	120	107	130	True	False	True	False	True	False	False	False	False	False	False	False	13.25	9.82	8.37	7.45
NDUFA10	NDUAA_HUMAN	NADH dehydrogenase (ubiquinone) 1 alpha subcomplex, 10, 42kDa (NDUFA10), nuclear gene encoding mitochondrial protein, mRNA	4845	8539	7623	7608	False	True	False	True	False	True	False	False	False	False	False	False	568.72	363.15	405.26	252.51
NDUFA9	NDUA9_HUMAN	NADH dehydrogenase (ubiquinone) 1 alpha subcomplex, 9, 39kDa (NDUFA9), nuclear gene encoding mitochondrial protein, mRNA	6352	11127	10256	9367	False	False	False	True	False	True	False	False	False	False	False	False	1014.1	253.47	562.5	391.78
NDUFAF2	MIMIT_HUMAN	NADH dehydrogenase (ubiquinone) 1 alpha subcomplex, assembly factor 2 (NDUFAF2), nuclear gene encoding mitochondrial protein, mRNA	72	118	114	95	False	False	False	True	False	True	False	False	False	False	False	False	11.46	4.48	4.48	2.4
NDUFV3	NDUV3_HUMAN	NADH dehydrogenase (ubiquinone) flavoprotein 3, 10kDa (NDUFV3), nuclear gene encoding mitochondrial protein, transcript variant 2, mRNA	2021	3350	3689	3314	False	True	False	True	False	True	False	False	False	False	False	False	340.14	218.91	301.39	132.03
NEB	Q14214_HUMAN	nebulin (NEB), transcript variant 3, mRNA	284	6	114	59	True	False	True	False	False	False	False	True	False	True	False	False	76.63	3.79	67	31.71
NEDD9	A8K9G7_HUMAN	neural precursor cell expressed, developmentally down-regulated 9 (NEDD9), transcript variant 1, mRNA	177	187	115	286	False	False	False	False	True	False	False	False	True	False	False	True	17.82	33.78	8.14	53.68
NEO1	B7ZKM9_HUMAN	neogenin 1 (NEO1), transcript variant 3, mRNA	114	71	70	64	True	False	True	False	True	False	False	False	False	False	False	False	13.04	3.84	7.45	7.51
NEU1	Q5JQI0_HUMAN	sialidase 1 (lysosomal sialidase) (NEU1), mRNA	293	220	174	176	True	False	False	False	True	False	False	False	False	False	False	False	34.39	17.7	9.39	4.67
NFATC3	NFAC3_HUMAN	nuclear factor of activated T-cells, cytoplasmic, calcineurin-dependent 3 (NFATC3), transcript variant 2, mRNA	313	336	432	502	False	True	False	False	False	False	False	False	False	False	False	False	33.12	14.31	9.81	28.82
NFE2L2	NF2L2_HUMAN	nuclear factor (erythroid-derived 2)-like 2 (NFE2L2), transcript variant 1, mRNA	1385	1014	645	714	True	False	False	False	True	False	False	False	True	False	False	False	80.45	81.3	16.71	39.73
NFIA	NFIA_HUMAN	nuclear factor I/A (NFIA), transcript variant 2, mRNA	630	557	789	842	False	False	False	False	False	False	False	True	False	False	False	False	28.67	31.09	37.12	38.68
NFIL3	NFIL3_HUMAN	nuclear factor, interleukin 3 regulated (NFIL3), mRNA	390	220	53	221	False	False	False	False	True	False	False	False	True	False	False	False	150.25	36.55	10.87	95.33
NFIX	NFIX_HUMAN	nuclear factor I/X (CCAAT-binding transcription factor) (NFIX), mRNA	235	206	318	298	False	False	False	False	False	False	False	False	False	True	False	False	21.13	25.57	23.59	18.52
NFKBIE	Q96F31_HUMAN	nuclear factor of kappa light polypeptide gene enhancer in B-cells inhibitor, epsilon (NFKBIE), mRNA	71	145	180	196	False	True	False	True	False	True	False	False	False	False	False	False	12.9	15.39	14.77	17.29
NFS1	Q53FP3_HUMAN	NFS1 nitrogen fixation 1 homolog (S. cerevisiae) (NFS1), nuclear gene encoding mitochondrial protein, transcript variant 1, mRNA	1540	2443	2181	2162	False	False	False	True	False	False	False	False	False	False	False	False	129.03	77.44	101.08	94.87
NGDN	NGDN_HUMAN	neuroguidin, EIF4E binding protein (NGDN), transcript variant 1, mRNA	253	220	152	150	True	False	False	False	True	False	False	False	False	False	False	False	9.53	20.07	8.97	1.53
NID1	NID1_HUMAN	nidogen 1 (NID1), mRNA	439	745	810	703	False	True	False	True	False	True	False	False	False	False	False	False	18.94	31.47	56.75	47.16
NINL	NINL_HUMAN	ninein-like (NINL), mRNA	145	199	342	395	False	True	False	False	False	True	False	True	False	True	False	False	27.09	24.58	3.18	6.81
NISCH	NISCH_HUMAN	nischarin (NISCH), mRNA	729	474	414	440	True	False	False	False	True	False	False	False	False	False	False	False	136.19	6.94	31.01	14.77
NIT2	NIT2_HUMAN	nitrilase family, member 2 (NIT2), mRNA	423	670	659	608	False	False	False	True	False	True	False	False	False	False	False	False	57.21	30.02	64.55	16.33
NKIRAS2	E9PAZ8_HUMAN	NFKB inhibitor interacting Ras-like 2 (NKIRAS2), transcript variant 2, mRNA	159	226	252	263	False	True	False	False	False	True	False	False	False	False	False	False	18.17	7.77	4.36	9.21
NLRC4	NLRC4_HUMAN	NLR family, CARD domain containing 4 (NLRC4), transcript variant 1, mRNA	682	1443	1396	1445	False	True	False	True	False	True	False	False	False	False	False	False	262.18	243.35	56.32	239.02
NLRX1	NLRX1_HUMAN	NLR family member X1 (NLRX1), transcript variant 1, mRNA	323	443	582	539	False	True	False	False	False	True	False	False	False	False	False	False	38.01	7.8	29.17	40.13
NME3	NDK3_HUMAN	non-metastatic cells 3, protein expressed in (NME3), mRNA	141	112	75	71	True	False	False	False	True	False	True	False	False	False	False	False	13.89	16.52	10.87	7.75
NME4	NDKM_HUMAN	non-metastatic cells 4, protein expressed in (NME4), nuclear gene encoding mitochondrial protein, mRNA	89	101	57	67	False	False	False	False	True	False	True	False	True	False	False	False	3.93	6.39	5.29	6.66
NMI	Q8WTW2_HUMAN	N-myc (and STAT) interactor (NMI), mRNA	121	52	77	72	True	False	True	False	True	False	False	False	False	False	False	False	12.58	0.88	4.41	5.17
NMNAT1	NMNA1_HUMAN	nicotinamide nucleotide adenylyltransferase 1 (NMNAT1), mRNA	1086	1746	1486	1354	False	False	False	True	False	False	False	False	False	False	False	False	101.17	88.76	59.88	20.8
NNAT	NNAT_HUMAN	neuronatin (NNAT), transcript variant 1, mRNA	1532	140	318	247	True	False	True	False	True	False	False	False	False	True	False	False	375.82	38.95	39.41	61.61
NNT	NNTM_HUMAN	nicotinamide nucleotide transhydrogenase (NNT), nuclear gene encoding mitochondrial protein, transcript variant 2, mRNA	810	392	244	275	True	False	False	False	True	False	False	False	False	False	False	False	163.09	215.7	20.8	20.9
NOL3	NOL3_HUMAN	nucleolar protein 3 (apoptosis repressor with CARD domain) (NOL3), transcript variant 2, mRNA	189	359	303	251	False	False	False	True	False	True	False	False	False	False	False	False	25.67	24.18	38.97	8.82
NOP58	NOP58_HUMAN	NOP58 ribonucleoprotein homolog (yeast) (NOP58), mRNA	250	280	173	236	False	False	False	False	False	False	False	False	True	False	False	False	14.67	24.78	18.72	10.49
NPFF	NPFF_HUMAN	neuropeptide FF-amide peptide precursor (NPFF), mRNA	105	71	48	59	True	False	False	False	True	False	False	False	False	False	False	False	21.55	12.66	5.46	7.23
NPL	NPL_HUMAN	N-acetylneuraminate pyruvate lyase (dihydrodipicolinate synthase) (NPL), transcript variant 1, mRNA	222	202	246	305	False	False	False	False	False	False	False	True	False	False	False	False	15.86	15.86	17.94	23.62
NPM1	Q9BYG9_HUMAN	nucleophosmin (nucleolar phosphoprotein B23, numatrin) (NPM1), transcript variant 1, mRNA	1135	909	640	726	True	False	False	False	True	False	False	False	False	False	False	False	144.68	48.7	32.27	65.59
NPM3	NPM3_HUMAN	nucleophosmin/nucleoplasmin 3 (NPM3), mRNA	120	98	62	79	False	False	False	False	True	False	False	False	True	False	False	False	16.6	4.04	6.94	13.25
NPR3	E7EPG9_HUMAN	natriuretic peptide receptor C/guanylate cyclase C (atrionatriuretic peptide receptor C) (NPR3), transcript variant 3, mRNA	247	413	681	676	False	True	False	False	False	True	False	True	False	True	False	False	69.32	95.18	67.23	41.36
NR1D1	NR1D1_HUMAN	nuclear receptor subfamily 1, group D, member 1 (NR1D1), mRNA	760	1151	1239	1405	False	True	False	True	False	True	False	False	False	False	False	False	21.87	99.81	115.57	111.19
NR3C1	GCR_HUMAN	nuclear receptor subfamily 3, group C, member 1 (glucocorticoid receptor) (NR3C1), transcript variant 1, mRNA	315	201	238	252	False	False	True	False	False	False	False	False	False	False	False	False	27.69	22.73	19.78	20.81
NR4A1	B4DML7_HUMAN	nuclear receptor subfamily 4, group A, member 1 (NR4A1), transcript variant 2, mRNA	521	568	50	487	False	False	False	False	True	False	False	False	True	False	False	True	294.76	136.09	2.33	164.24
NRF1	Q96AN2_HUMAN	nuclear respiratory factor 1 (NRF1), transcript variant 2, mRNA	130	99	85	81	True	False	False	False	True	False	False	False	False	False	False	False	9.02	12.1	14.84	7.21
NRP2	Q7Z3T9_HUMAN	neuropilin 2 (NRP2), transcript variant 4, mRNA	369	196	328	309	False	False	True	False	False	False	False	True	False	True	False	False	42.59	15.9	29.84	30.6
NSMAF	FAN_HUMAN	neutral sphingomyelinase (N-SMase) activation associated factor (NSMAF), transcript variant 1, mRNA	399	556	585	619	False	True	False	False	False	False	False	False	False	False	False	False	29.16	72.17	26.12	17.57
NTPCR	Q5TDE9_HUMAN	nucleoside-triphosphatase, cancer-related (NTPCR), mRNA	109	181	136	126	False	False	False	True	False	False	False	False	False	False	False	False	10.54	25	12.81	10.79
NTRK3	NTRK3_HUMAN	neurotrophic tyrosine kinase, receptor, type 3 (NTRK3), transcript variant 2, mRNA	591	322	377	295	True	False	True	False	False	False	False	False	False	False	False	False	116.03	55.21	55.09	37.12
NUDT12	NUD12_HUMAN	nudix (nucleoside diphosphate linked moiety X)-type motif 12 (NUDT12), mRNA	492	768	962	776	False	False	False	False	False	True	False	False	False	False	False	False	148.04	95.55	31.99	72.93
NUDT18	NUD18_HUMAN	nudix (nucleoside diphosphate linked moiety X)-type motif 18 (NUDT18), mRNA	266	600	737	687	False	True	False	True	False	True	False	False	False	False	False	False	71.37	38.97	6.49	34.83
NUDT22	NUD22_HUMAN	nudix (nucleoside diphosphate linked moiety X)-type motif 22 (NUDT22), transcript variant 2, mRNA	192	162	120	154	False	False	False	False	True	False	False	False	False	False	False	False	25.11	21.78	9.5	3.61
NUDT7	NUDT7_HUMAN	nudix (nucleoside diphosphate linked moiety X)-type motif 7 (NUDT7), transcript variant 1, mRNA	131	210	301	278	False	True	False	False	False	True	False	False	False	False	False	False	30.2	26.1	26.28	9.87
NUMA1	NUMA1_HUMAN	nuclear mitotic apparatus protein 1 (NUMA1), mRNA	2755	1752	1641	1739	True	False	True	False	True	False	False	False	False	False	False	False	383.25	89.58	60.55	76.7
NUPR1	NUPR1_HUMAN	nuclear protein, transcriptional regulator, 1 (NUPR1), transcript variant 2, mRNA	268	125	98	120	False	False	False	False	True	False	False	False	False	False	False	False	82.46	10.27	15.95	6.12
NXF1	Q59E96_HUMAN	nuclear RNA export factor 1 (NXF1), transcript variant 2, mRNA	1118	658	447	523	True	False	True	False	True	False	False	False	False	False	False	False	136.4	45.97	15.24	20.03
NXN	NXN_HUMAN	nucleoredoxin (NXN), transcript variant 1, mRNA	110	194	264	241	False	True	False	False	False	True	False	False	False	False	False	False	33.35	35.5	25.5	26.86
NYNRIN	NYNRI_HUMAN	NYN domain and retroviral integrase containing (NYNRIN), mRNA	1339	1950	2703	1952	False	False	False	False	False	True	False	False	False	False	False	False	255.25	415.38	224.34	150.46
OAT	Q68CS0_HUMAN	ornithine aminotransferase (OAT), nuclear gene encoding mitochondrial protein, transcript variant 1, mRNA	1556	831	1182	1196	False	False	True	False	False	False	False	False	False	False	False	False	196.35	28.79	102.63	42.51
OBSCN	OBSCN_HUMAN	obscurin, cytoskeletal calmodulin and titin-interacting RhoGEF (OBSCN), transcript variant 1, mRNA	131	37	52	34	True	False	True	False	True	False	False	False	False	False	False	False	24.34	7.69	14.4	11.67
ODZ4	TEN4_HUMAN	odz, odd Oz/ten-m homolog 4 (Drosophila) (ODZ4), mRNA	134	59	112	125	False	False	True	False	False	False	False	True	False	False	False	False	24.06	22.26	16.67	3.67
OGDHL	OGDHL_HUMAN	oxoglutarate dehydrogenase-like (OGDHL), nuclear gene encoding mitochondrial protein, transcript variant 1, mRNA	34	276	124	121	False	True	False	True	False	True	False	False	False	False	False	False	28.83	96.03	20.07	18.81
OMA1	OMA1_HUMAN	OMA1 homolog, zinc metallopeptidase (S. cerevisiae) (OMA1), mRNA	148	107	175	156	False	False	False	False	False	False	False	False	False	True	False	False	21.66	8.33	8.69	20.55
OPTN	OPTN_HUMAN	optineurin (OPTN), transcript variant 2, mRNA	531	528	786	816	False	True	False	False	False	False	False	True	False	False	False	False	42.18	10.27	53.61	30.93
ORAI1	CRCM1_HUMAN	ORAI calcium release-activated calcium modulator 1 (ORAI1), mRNA	100	151	173	167	False	True	False	False	False	True	False	False	False	False	False	False	6.66	7	9.68	9.68
ORC3	ORC3_HUMAN	origin recognition complex, subunit 3 (ORC3), transcript variant 1, mRNA	410	282	343	267	True	False	False	False	False	False	False	False	False	False	False	False	7.51	12.29	31.24	16.71
OS9	OS9_HUMAN	osteosarcoma amplified 9, endoplasmic reticulum lectin (OS9), transcript variant 1, mRNA	939	626	581	607	True	False	False	False	True	False	False	False	False	False	False	False	148.45	14.52	8.84	19.52
OSBPL1A	OSBL1_HUMAN	oxysterol binding protein-like 1A (OSBPL1A), transcript variant 2, mRNA	1053	1470	2117	1936	False	True	False	False	False	True	False	False	False	False	False	False	304.54	61.09	76.66	71.05
OSBPL3	OSBL3_HUMAN	oxysterol binding protein-like 3 (OSBPL3), transcript variant 4, mRNA	142	120	167	272	False	True	False	False	False	False	False	True	False	False	False	True	27.2	27.69	14.19	21.06
OSBPL8	E9PE68_HUMAN	oxysterol binding protein-like 8 (OSBPL8), transcript variant 2, mRNA	267	316	585	589	False	True	False	False	False	True	False	True	False	True	False	False	62.43	33.23	50.1	44.86
OSCP1	OSCP1_HUMAN	organic solute carrier partner 1 (OSCP1), transcript variant 1, mRNA	55	107	102	98	False	True	False	True	False	True	False	False	False	False	False	False	13.32	11.37	2.96	2.89
OSMR	OSMR_HUMAN	oncostatin M receptor (OSMR), transcript variant 1, mRNA	296	140	177	151	True	False	True	False	True	False	False	False	False	False	False	False	34.52	8.19	15.38	18.1
OTOF	OTOF_HUMAN	otoferlin (OTOF), transcript variant 4, mRNA	164	53	528	210	False	False	False	False	False	True	False	True	False	True	True	False	99.57	27.18	71.79	31.01
OXCT1	SCOT1_HUMAN	3-oxoacid CoA transferase 1 (OXCT1), nuclear gene encoding mitochondrial protein, mRNA	1174	664	583	646	False	False	False	False	True	False	False	False	False	False	False	False	269.92	62.63	62.46	67.95
OXSM	OXSM_HUMAN	3-oxoacyl-ACP synthase, mitochondrial (OXSM), nuclear gene encoding mitochondrial protein, transcript variant 1, mRNA	199	293	308	254	False	False	False	False	False	True	False	False	False	False	False	False	44.76	26.63	10.82	6.43
P2RX6	Q32MB6_HUMAN	purinergic receptor P2X, ligand-gated ion channel, 6 (P2RX6), transcript variant 1, mRNA	66	230	133	134	False	False	False	True	False	False	False	False	False	False	False	False	9.13	30.14	48.88	52.39
PABPC1	PABP1_HUMAN	poly(A) binding protein, cytoplasmic 1 (PABPC1), mRNA	8575	4485	3962	4257	True	False	True	False	True	False	False	False	False	False	False	False	1308.19	307.67	200.57	53.89
PAFAH1B3	PA1B3_HUMAN	platelet-activating factor acetylhydrolase 1b, catalytic subunit 3 (29kDa) (PAFAH1B3), transcript variant 2, mRNA	62	106	95	100	False	True	False	True	False	True	False	False	False	False	False	False	6.81	8.19	9.26	6.44
PAICS	PUR6_HUMAN	phosphoribosylaminoimidazole carboxylase, phosphoribosylaminoimidazole succinocarboxamide synthetase (PAICS), transcript variant 3, mRNA	621	782	547	477	False	False	False	False	False	False	True	False	False	False	False	False	24.51	71.81	38.3	6.84
PAM16	TIM16_HUMAN	presequence translocase-associated motor 16 homolog (S. cerevisiae) (PAM16), nuclear gene encoding mitochondrial protein, mRNA	504	746	853	754	False	False	False	False	False	True	False	False	False	False	False	False	91.99	37.74	26.97	34.83
PAN2	PAN2_HUMAN	PAN2 poly(A) specific ribonuclease subunit homolog (S. cerevisiae) (PAN2), transcript variant 3, mRNA	325	196	226	231	False	False	True	False	False	False	False	False	False	False	False	False	7.36	19.95	3.79	8.11
PANK1	PANK1_HUMAN	pantothenate kinase 1 (PANK1), transcript variant alpha, mRNA	2570	2905	4525	3696	False	False	False	False	False	True	False	False	False	True	False	False	675.14	241.55	70.26	59.89
PAPSS1	Q6IAX6_HUMAN	3'-phosphoadenosine 5'-phosphosulfate synthase 1 (PAPSS1), mRNA	642	940	1184	1163	False	True	False	False	False	True	False	False	False	False	False	False	105.52	54.28	107.64	108.64
PAPSS2	PAPS2_HUMAN	3'-phosphoadenosine 5'-phosphosulfate synthase 2 (PAPSS2), transcript variant 1, mRNA	110	50	98	109	False	False	True	False	False	False	False	True	False	True	False	False	6.93	18.01	1.45	11.14
PAQR9	PAQR9_HUMAN	progestin and adipoQ receptor family member IX (PAQR9), mRNA	51	128	243	250	False	True	False	False	False	True	False	False	False	True	False	False	32.69	53.14	7.09	36.77
PARK2	Q5VVX4_HUMAN	parkinson protein 2, E3 ubiquitin protein ligase (parkin) (PARK2), transcript variant 1, mRNA	113	167	165	184	False	True	False	False	False	False	False	False	False	False	False	False	3.76	11.1	7.22	7.75
PARM1	PARM1_HUMAN	prostate androgen-regulated mucin-like protein 1 (PARM1), mRNA	119	282	274	358	False	True	False	True	False	True	False	False	False	False	False	False	41.58	60.51	20.67	47.63
PARN	PARN_HUMAN	poly(A)-specific ribonuclease (PARN), transcript variant 2, mRNA	222	299	324	338	False	True	False	False	False	False	False	False	False	False	False	False	14.74	12.68	14.77	13.05
PARP1	PARP1_HUMAN	poly (ADP-ribose) polymerase 1 (PARP1), mRNA	382	581	552	447	False	False	False	True	False	False	False	False	False	False	False	False	49.97	33.35	22.26	5
PARP14	PAR14_HUMAN	poly (ADP-ribose) polymerase family, member 14 (PARP14), mRNA	202	125	139	203	False	False	True	False	False	False	False	True	False	False	False	False	28.11	10.21	11.84	23.4
PAX8	PAX8_HUMAN	paired box 8 (PAX8), transcript variant PAX8A, mRNA	44	130	140	164	False	True	False	False	False	True	False	False	False	False	False	False	25.01	38.68	9.91	18.55
PBLD	C9JIM0_HUMAN	phenazine biosynthesis-like protein domain containing (PBLD), transcript variant 1, mRNA	333	604	636	488	False	False	False	True	False	True	False	False	False	False	False	False	63.27	29.72	39.25	29.87
PBX1	B4DSC1_HUMAN	pre-B-cell leukemia homeobox 1 (PBX1), transcript variant 1, mRNA	366	311	453	482	False	False	False	False	False	False	False	True	False	False	False	False	10.39	18.41	14.19	35.16
PCBP4	PCBP4_HUMAN	poly(rC) binding protein 4 (PCBP4), transcript variant 3, mRNA	133	256	170	191	False	False	False	True	False	False	False	False	True	False	False	False	9.64	29.36	6.49	27.39
PCCB	B7Z2Z4_HUMAN	propionyl CoA carboxylase, beta polypeptide (PCCB), nuclear gene encoding mitochondrial protein, transcript variant 1, mRNA	2247	1583	1319	1371	True	False	False	False	True	False	False	False	False	False	False	False	128.48	109.3	64.26	88.2
PCDH12	PCD12_HUMAN	protocadherin 12 (PCDH12), mRNA	91	221	176	148	False	True	False	True	False	True	False	False	False	False	False	False	6.36	27.22	24.54	15.01
PCDHGA11	PCDGB_HUMAN	protocadherin gamma subfamily A, 11 (PCDHGA11), transcript variant 1, mRNA	124	153	201	216	False	True	False	False	False	True	False	False	False	False	False	False	10.35	11.46	12.99	5.51
PCDHGA4	PCDG4_HUMAN	protocadherin gamma subfamily A, 4 (PCDHGA4), transcript variant 1, mRNA	102	120	147	173	False	True	False	False	False	False	False	False	False	False	False	False	15.62	13.86	11.84	12.13
PCDHGC3	Q9BR81_HUMAN	protocadherin gamma subfamily C, 3 (PCDHGC3), transcript variant 1, mRNA	182	266	401	374	False	True	False	False	False	True	False	False	False	True	False	False	30.34	25.27	9.77	13.54
PCF11	PCF11_HUMAN	PCF11, cleavage and polyadenylation factor subunit, homolog (S. cerevisiae) (PCF11), mRNA	615	395	291	344	True	False	False	False	True	False	False	False	False	False	False	False	87.01	64.02	16.74	14.75
PCGF1	PCGF1_HUMAN	polycomb group ring finger 1 (PCGF1), mRNA	165	147	101	123	False	False	False	False	True	False	False	False	False	False	False	False	10.59	10.02	4.16	7.26
PCK1	PCKGC_HUMAN	phosphoenolpyruvate carboxykinase 1 (soluble) (PCK1), mRNA	28127	46836	55607	51082	False	True	False	True	False	True	False	False	False	False	False	False	4592.23	686.36	4216.18	2787.46
PCK2	PCKGM_HUMAN	phosphoenolpyruvate carboxykinase 2 (mitochondrial) (PCK2), nuclear gene encoding mitochondrial protein, transcript variant 1, mRNA	1591	2762	2359	2238	False	False	False	True	False	False	False	False	False	False	False	False	137.25	134.19	198.2	101.29
PCNA	PCNA_HUMAN	proliferating cell nuclear antigen (PCNA), transcript variant 1, mRNA	485	365	354	308	True	False	False	False	False	False	False	False	False	False	False	False	20.23	32.9	23.05	25.85
PCNX	PCX1_HUMAN	pecanex homolog (Drosophila) (PCNX), mRNA	724	603	908	1034	False	False	False	False	False	False	False	True	False	True	False	False	56.55	24.79	21.73	45.17
PCSK5	F5H2G7_HUMAN	proprotein convertase subtilisin/kexin type 5 (PCSK5), transcript variant 2, mRNA	118	46	55	73	True	False	True	False	True	False	False	True	False	False	False	False	18.9	11.14	3.18	4.98
PCYOX1	PCYOX_HUMAN	prenylcysteine oxidase 1 (PCYOX1), mRNA	658	418	491	482	False	False	True	False	False	False	False	False	False	False	False	False	103.06	40.96	32.2	27.81
PCYT1A	PCY1A_HUMAN	phosphate cytidylyltransferase 1, choline, alpha (PCYT1A), mRNA	193	223	297	291	False	True	False	False	False	False	False	False	False	False	False	False	44.74	22.33	28.9	4.36
PDCD10	PDC10_HUMAN	programmed cell death 10 (PDCD10), transcript variant 1, mRNA	505	822	980	859	False	True	False	False	False	True	False	False	False	False	False	False	162.21	23.64	65.9	59.6
PDCD6	Q53FC3_HUMAN	programmed cell death 6 (PDCD6), mRNA	385	538	623	620	False	True	False	False	False	True	False	False	False	False	False	False	51.09	14.73	3.38	35.38
PDE2A	Q8IW54_HUMAN	phosphodiesterase 2A, cGMP-stimulated (PDE2A), transcript variant 2, mRNA	1054	694	688	686	True	False	True	False	True	False	False	False	False	False	False	False	121.58	41.07	68.6	33.34
PDE3B	PDE3B_HUMAN	phosphodiesterase 3B, cGMP-inhibited (PDE3B), mRNA	3554	3999	5961	5157	False	False	False	False	False	True	False	False	False	False	False	False	717.98	100.44	320.83	97.34
PDE4A	PDE4A_HUMAN	phosphodiesterase 4A, cAMP-specific (PDE4A), transcript variant 4, mRNA	971	671	1000	1054	False	False	False	False	False	False	False	True	False	False	False	False	107.6	65.35	89.67	69.11
PDE4DIP	MYOME_HUMAN	phosphodiesterase 4D interacting protein (PDE4DIP), transcript variant 5, mRNA	534	336	410	483	False	False	True	False	False	False	False	False	False	False	False	False	46.21	20.4	12.44	20.95
PDE8A	PDE8A_HUMAN	phosphodiesterase 8A (PDE8A), transcript variant 1, mRNA	1117	1381	1711	1748	False	True	False	False	False	True	False	False	False	False	False	False	88.02	144.97	89.49	261.6
PDE8B	PDE8B_HUMAN	phosphodiesterase 8B (PDE8B), transcript variant 1, mRNA	2270	1439	2045	1752	False	False	True	False	False	False	False	False	False	False	False	False	193.74	37.75	72.75	33.21
PDE9A	PDE9A_HUMAN	phosphodiesterase 9A (PDE9A), transcript variant 1, mRNA	155	252	172	223	False	False	False	True	False	False	False	False	False	False	False	False	23.07	25.3	22.58	3.53
PDGFB	Q15354_HUMAN	platelet-derived growth factor beta polypeptide (PDGFB), transcript variant 1, mRNA	101	74	35	72	False	False	False	False	True	False	False	False	True	False	False	True	20.11	10.48	4.48	6.67
PDGFRA	PGFRA_HUMAN	platelet-derived growth factor receptor, alpha polypeptide (PDGFRA), mRNA	118	64	75	66	True	False	True	False	True	False	False	False	False	False	False	False	2.33	6.06	3.33	8.84
PDHX	E9PBP7_HUMAN	pyruvate dehydrogenase complex, component X (PDHX), nuclear gene encoding mitochondrial protein, transcript variant 1, mRNA	1158	1673	1805	1700	False	False	False	False	False	True	False	False	False	False	False	False	275.64	112.34	17.57	59.72
PDIA4	PDIA4_HUMAN	protein disulfide isomerase family A, member 4 (PDIA4), mRNA	369	221	192	259	False	False	True	False	True	False	False	False	False	False	False	False	8.19	12.55	26.77	11.57
PDIA5	PDIA5_HUMAN	protein disulfide isomerase family A, member 5 (PDIA5), transcript variant 1, mRNA	115	69	43	52	True	False	True	False	True	False	False	False	True	False	False	False	20.52	5.7	2.03	9.94
PDK1	PDK1_HUMAN	pyruvate dehydrogenase kinase, isozyme 1 (PDK1), nuclear gene encoding mitochondrial protein, mRNA	827	1329	1293	1322	False	True	False	True	False	True	False	False	False	False	False	False	72.94	95.84	60.53	72.02
PDK2	PDK2_HUMAN	pyruvate dehydrogenase kinase, isozyme 2 (PDK2), nuclear gene encoding mitochondrial protein, transcript variant 1, mRNA	799	1301	1525	1398	False	True	False	True	False	True	False	False	False	False	False	False	190.65	71.52	56.92	28.88
PDK4	PDK4_HUMAN	pyruvate dehydrogenase kinase, isozyme 4 (PDK4), nuclear gene encoding mitochondrial protein, mRNA	5968	1575	10244	9716	False	False	False	False	False	False	False	True	False	True	False	False	2421.88	547.68	792.75	1345.89
PDLIM3	PDLI3_HUMAN	PDZ and LIM domain 3 (PDLIM3), transcript variant 2, mRNA	111	25	42	21	True	False	True	False	True	False	False	False	False	False	False	False	29.16	0.88	15.9	3.18
PDLIM5	PDLI5_HUMAN	PDZ and LIM domain 5 (PDLIM5), transcript variant 5, mRNA	395	418	673	624	False	True	False	False	False	True	False	False	False	True	False	False	84.77	20.51	42.24	36.7
PDLIM7	PDLI7_HUMAN	PDZ and LIM domain 7 (enigma) (PDLIM7), transcript variant 4, mRNA	171	107	88	121	False	False	True	False	True	False	False	False	False	False	False	False	18.41	3.61	10.73	6.44
PDP2	PDP2_HUMAN	pyruvate dehyrogenase phosphatase catalytic subunit 2 (PDP2), mRNA	313	135	105	153	True	False	True	False	True	False	False	False	False	False	False	False	37.08	7.51	29.74	12.72
PDZD2	PDZD2_HUMAN	PDZ domain containing 2 (PDZD2), mRNA	199	125	141	155	False	False	True	False	False	False	False	False	False	False	False	False	9.54	8.21	4.93	11.02
PEAK1	PEAK1_HUMAN	NKF3 kinase family member (PEAK1), mRNA	156	123	198	254	False	True	False	False	False	False	False	True	False	True	False	False	17.5	3.48	6.08	18.36
PELI3	PELI3_HUMAN	pellino homolog 3 (Drosophila) (PELI3), transcript variant 4, mRNA	93	216	127	158	False	True	False	True	False	False	False	False	True	False	False	False	7	31.02	5.93	11.14
PER3	A2I2N5_HUMAN	period homolog 3 (Drosophila) (PER3), mRNA	800	430	517	486	True	False	True	False	True	False	False	False	False	False	False	False	110.88	87.88	11.46	8.88
PEX11G	PX11C_HUMAN	peroxisomal biogenesis factor 11 gamma (PEX11G), mRNA	58	100	112	102	False	True	False	True	False	True	False	False	False	False	False	False	11.22	12.99	3.84	12.34
PEX13	PEX13_HUMAN	peroxisomal biogenesis factor 13 (PEX13), mRNA	445	481	679	554	False	False	False	False	False	True	False	False	False	False	False	False	53.24	17.85	28.22	12.02
PEX3	Q6FGP5_HUMAN	peroxisomal biogenesis factor 3 (PEX3), mRNA	291	172	248	222	False	False	True	False	False	False	False	False	False	False	False	False	36.24	6.12	7.06	18.48
PEX5	B4DR50_HUMAN	peroxisomal biogenesis factor 5 (PEX5), transcript variant 4, mRNA	480	807	806	818	False	True	False	True	False	True	False	False	False	False	False	False	59.43	114.97	47.84	79.38
PEX7	PEX7_HUMAN	peroxisomal biogenesis factor 7 (PEX7), mRNA	136	216	177	188	False	False	False	True	False	False	False	False	False	False	False	False	12.44	25.77	6.64	7.22
PFKFB1	F261_HUMAN	6-phosphofructo-2-kinase/fructose-2,6-biphosphatase 1 (PFKFB1), mRNA	681	325	299	308	True	False	True	False	True	False	False	False	False	False	False	False	87.18	4.7	6.06	7.69
PFKFB4	F264_HUMAN	6-phosphofructo-2-kinase/fructose-2,6-biphosphatase 4 (PFKFB4), mRNA	221	458	454	412	False	True	False	True	False	True	False	False	False	False	False	False	46.69	13.11	14.99	11.79
PFKM	K6PF_HUMAN	phosphofructokinase, muscle (PFKM), transcript variant 4, mRNA	1906	2761	3045	2796	False	False	False	False	False	True	False	False	False	False	False	False	391.24	49.6	98.43	106.89
PFKP	K6PP_HUMAN	phosphofructokinase, platelet (PFKP), transcript variant 2, mRNA	463	327	458	661	False	False	False	False	False	False	False	True	False	False	False	False	47.03	78.44	26.82	65.25
PFN1	PROF1_HUMAN	profilin 1 (PFN1), mRNA	1015	736	671	798	False	False	False	False	True	False	False	False	False	False	False	False	59.06	58.68	21.08	60.25
PGK1	PGK1_HUMAN	phosphoglycerate kinase 1 (PGK1), mRNA	4831	7404	7680	7581	False	True	False	True	False	True	False	False	False	False	False	False	1014.05	171.98	64.24	369.22
PHACTR1	PHAR1_HUMAN	phosphatase and actin regulator 1 (PHACTR1), transcript variant 1, mRNA	63	139	165	172	False	True	False	True	False	True	False	False	False	False	False	False	9.96	6.94	4.63	12.74
PHC1	Q6N083_HUMAN	polyhomeotic homolog 1 (Drosophila) (PHC1), mRNA	135	94	83	74	True	False	False	False	True	False	False	False	False	False	False	False	13.72	5.13	7.09	4.04
PHF12	PHF12_HUMAN	PHD finger protein 12 (PHF12), transcript variant 2, mRNA	468	344	308	307	True	False	False	False	True	False	False	False	False	False	False	False	24.06	9.53	34.19	4.26
PHF15	JADE2_HUMAN	PHD finger protein 15 (PHF15), mRNA	125	71	54	68	False	False	False	False	True	False	False	False	False	False	False	False	31.32	6.57	4.7	7.23
PHF19	B3KV88_HUMAN	PHD finger protein 19 (PHF19), transcript variant 1, mRNA	78	142	154	154	False	True	False	True	False	True	False	False	False	False	False	False	14.1	27.39	12.77	27.21
PHGDH	SERA_HUMAN	phosphoglycerate dehydrogenase (PHGDH), mRNA	178	444	374	404	False	True	False	True	False	True	False	False	False	False	False	False	27	56.76	76.04	32.1
PHKA1	KPB1_HUMAN	phosphorylase kinase, alpha 1 (muscle) (PHKA1), transcript variant 1, mRNA	412	235	351	329	False	False	True	False	False	False	False	False	False	False	False	False	14.5	21.31	4.33	22.01
PHKB	KPBB_HUMAN	phosphorylase kinase, beta (PHKB), transcript variant 2, mRNA	531	763	1174	885	False	False	False	False	False	True	False	False	False	True	False	False	198.41	113.14	30.02	11.02
PHLDB2	PHLB2_HUMAN	pleckstrin homology-like domain, family B, member 2 (PHLDB2), transcript variant 4, mRNA	216	327	395	415	False	True	False	True	False	True	False	False	False	False	False	False	46.78	19.38	46.94	22.19
PHLPP2	Q3ZCW4_HUMAN	PH domain and leucine rich repeat protein phosphatase 2 (PHLPP2), mRNA	116	127	201	216	False	True	False	False	False	True	False	True	False	True	False	False	19.64	15.38	8.19	18.5
PHOSPHO1	E9PAM0_HUMAN	phosphatase, orphan 1 (PHOSPHO1), transcript variant 2, mRNA	1192	1871	2209	2142	False	True	False	False	False	True	False	False	False	False	False	False	228.89	245.25	84.32	122.12
PHRF1	PHRF1_HUMAN	PHD and ring finger domains 1 (PHRF1), mRNA	740	573	459	470	True	False	False	False	True	False	False	False	False	False	False	False	73.84	41.6	21.17	18.28
PHYH	PAHX_HUMAN	phytanoyl-CoA 2-hydroxylase (PHYH), transcript variant 2, mRNA	3465	5978	5543	5804	False	True	False	True	False	True	False	False	False	False	False	False	674.68	316.17	341.93	671.16
PI16	PI16_HUMAN	peptidase inhibitor 16 (PI16), transcript variant 1, mRNA	51	76	120	113	False	True	False	False	False	True	False	False	False	False	False	False	1.15	17.94	13.84	31.19
PIGF	PIGF_HUMAN	phosphatidylinositol glycan anchor biosynthesis, class F (PIGF), transcript variant 1, mRNA	374	506	561	562	False	True	False	False	False	False	False	False	False	False	False	False	35.3	10.73	30.75	11.84
PIGP	PIGP_HUMAN	phosphatidylinositol glycan anchor biosynthesis, class P (PIGP), transcript variant 2, mRNA	645	774	478	514	False	False	False	False	False	False	True	False	True	False	False	False	69.69	90.37	18.84	38.18
PIGV	PIGV_HUMAN	phosphatidylinositol glycan anchor biosynthesis, class V (PIGV), transcript variant 1, mRNA	258	165	136	135	True	False	True	False	True	False	False	False	False	False	False	False	29.36	30.31	4.16	12.22
PIK3R1	E7EX19_HUMAN	phosphoinositide-3-kinase, regulatory subunit 1 (alpha) (PIK3R1), transcript variant 1, mRNA	291	175	201	202	False	False	True	False	False	False	False	False	False	False	False	False	35.51	11.85	23.68	12.74
PIKFYVE	FYV1_HUMAN	phosphoinositide kinase, FYVE finger containing (PIKFYVE), transcript variant 2, mRNA	198	138	150	122	True	False	False	False	False	False	False	False	False	False	False	False	7.62	16.56	22	4.04
PIM1	PIM1_HUMAN	pim-1 oncogene (PIM1), transcript variant 1, mRNA	651	1138	1141	1266	False	True	False	False	False	True	False	False	False	False	False	False	72.75	279.42	66.46	84.48
PIM3	PIM3_HUMAN	pim-3 oncogene (PIM3), mRNA	1434	2104	2150	2290	False	True	False	False	False	False	False	False	False	False	False	False	152.8	379.42	97.48	136.17
PINK1	PINK1_HUMAN	PTEN induced putative kinase 1 (PINK1), nuclear gene encoding mitochondrial protein, mRNA	2368	4071	3069	3150	False	False	False	True	False	False	False	False	False	False	False	False	347.99	281.72	353.81	279.11
PITPNC1	PITC1_HUMAN	phosphatidylinositol transfer protein, cytoplasmic 1 (PITPNC1), transcript variant 2, mRNA	583	381	475	481	False	False	True	False	False	False	False	False	False	False	False	False	71.52	37.5	20.28	38.16
PJA1	A2A322_HUMAN	praja ring finger 1 (PJA1), transcript variant 3, mRNA	445	623	707	679	False	True	False	False	False	True	False	False	False	False	False	False	60.04	66.57	12.34	41.04
PKD1	PKD1_HUMAN	polycystic kidney disease 1 (autosomal dominant) (PKD1), transcript variant 2, mRNA	612	444	310	369	True	False	False	False	True	False	False	False	False	False	False	False	108.35	28.02	31.39	21.22
PKDCC	PKDCC_HUMAN	protein kinase domain containing, cytoplasmic homolog (mouse) (PKDCC), mRNA	175	157	89	107	True	False	False	False	True	False	False	False	True	False	False	False	15.56	29.91	2.33	13.04
PKM2	KPYM_HUMAN	pyruvate kinase, muscle (PKM2), transcript variant 1, mRNA	5800	7819	9491	9704	False	True	False	False	False	True	False	False	False	False	False	False	1281.51	401.27	239.85	634.07
PLA1A	B4DXA2_HUMAN	phospholipase A1 member A (PLA1A), transcript variant 1, mRNA	160	106	92	87	True	False	True	False	True	False	False	False	False	False	False	False	18.44	3.18	14.5	12.12
PLA2G16	PAG16_HUMAN	phospholipase A2, group XVI (PLA2G16), transcript variant 1, mRNA	603	1472	757	937	False	True	False	True	False	False	True	False	True	False	False	False	64	76.06	112.97	95.35
PLA2G4C	PA24C_HUMAN	phospholipase A2, group IVC (cytosolic, calcium-independent) (PLA2G4C), transcript variant 1, mRNA	527	1145	1802	884	False	False	False	False	False	True	False	False	False	False	True	False	327.42	143.7	292.75	108.22
PLA2G7	PAFA_HUMAN	phospholipase A2, group VII (platelet-activating factor acetylhydrolase, plasma) (PLA2G7), transcript variant 2, mRNA	226	154	419	391	False	True	False	False	False	True	False	True	False	True	False	False	46.19	20.85	74.12	16.52
PLCB1	PLCB1_HUMAN	phospholipase C, beta 1 (phosphoinositide-specific) (PLCB1), transcript variant 2, mRNA	168	92	143	118	False	False	True	False	False	False	False	False	False	True	False	False	11.17	12.33	6.39	6.89
PLCD1	B3KR14_HUMAN	phospholipase C, delta 1 (PLCD1), transcript variant 2, mRNA	212	119	108	93	True	False	True	False	True	False	False	False	False	False	False	False	26.28	22.18	16.33	10.33
PLCD3	PLCD3_HUMAN	phospholipase C, delta 3 (PLCD3), mRNA	394	494	771	744	False	True	False	False	False	True	False	True	False	True	False	False	101.11	38.3	41.3	24.97
PLEKHF1	PKHF1_HUMAN	pleckstrin homology domain containing, family F (with FYVE domain) member 1 (PLEKHF1), mRNA	210	85	80	89	True	False	True	False	True	False	False	False	False	False	False	False	50.09	10.12	9.39	8.09
PLEKHG5	PKHG5_HUMAN	pleckstrin homology domain containing, family G (with RhoGef domain) member 5 (PLEKHG5), transcript variant 3, mRNA	1556	1654	2448	2054	False	False	False	False	False	True	False	False	False	False	False	False	321.02	36.86	95.36	103.18
PLEKHH1	PKHH1_HUMAN	pleckstrin homology domain containing, family H (with MyTH4 domain) member 1 (PLEKHH1), mRNA	184	246	344	300	False	False	False	False	False	True	False	False	False	False	False	False	49.84	26.81	12.41	29.79
PLEKHH3	PKHH3_HUMAN	pleckstrin homology domain containing, family H (with MyTH4 domain) member 3 (PLEKHH3), mRNA	272	164	121	138	True	False	False	False	True	False	False	False	False	False	False	False	54.52	18.56	10.17	15.34
PLEKHM1	PKHM1_HUMAN	pleckstrin homology domain containing, family M (with RUN domain) member 1 (PLEKHM1), transcript variant 1, mRNA	289	559	605	689	False	True	False	False	False	True	False	False	False	False	False	False	72.66	124.69	33.84	79.27
PLIN2	PLIN2_HUMAN	perilipin 2 (PLIN2), transcript variant 1, mRNA	1044	925	2963	3313	False	True	False	False	False	True	False	True	False	True	False	False	219.81	181.28	357.5	607.17
PLIN3	PLIN3_HUMAN	perilipin 3 (PLIN3), transcript variant 1, mRNA	241	102	89	101	True	False	True	False	True	False	False	False	False	False	False	False	51.49	5.93	16.52	1.15
PLIN4	PLIN4_HUMAN	perilipin 4 (PLIN4), mRNA	3912	5290	8431	6851	False	True	False	False	False	True	False	False	False	True	False	False	537.04	497.7	392.04	1191.15
PLIN5	PLIN5_HUMAN	perilipin 5 (PLIN5), mRNA	741	1070	1613	1531	False	True	False	False	False	True	False	False	False	True	False	False	124.4	96.01	128.32	120.82
PLK1S1	KIZ_HUMAN	polo-like kinase 1 substrate 1 (PLK1S1), transcript variant 1, mRNA	244	393	501	416	False	True	False	True	False	True	False	False	False	False	False	False	44.09	42.95	39.56	31.76
PLP2	PLP2_HUMAN	proteolipid protein 2 (colonic epithelium-enriched) (PLP2), mRNA	199	135	133	129	True	False	False	False	False	False	False	False	False	False	False	False	21.62	13.43	17.64	16.18
PLVAP	PLVAP_HUMAN	plasmalemma vesicle associated protein (PLVAP), mRNA	254	122	125	102	True	False	True	False	True	False	False	False	False	False	False	False	49.1	8.37	40.83	22.28
PLXDC2	PXDC2_HUMAN	plexin domain containing 2 (PLXDC2), mRNA	159	81	92	89	True	False	True	False	True	False	False	False	False	False	False	False	12.72	1.15	5.36	8.84
PLXNA2	PLXA2_HUMAN	plexin A2 (PLXNA2), mRNA	120	159	134	189	False	True	False	False	False	False	False	False	False	False	False	False	15.88	15.65	15.07	24.34
PLXNA3	PLXA3_HUMAN	plexin A3 (PLXNA3), mRNA	123	147	199	226	False	True	False	False	False	True	False	True	False	False	False	False	8.41	30.61	26.41	21.73
PMP22	Q6FH25_HUMAN	peripheral myelin protein 22 (PMP22), transcript variant 2, mRNA	263	210	178	162	True	False	False	False	False	False	False	False	False	False	False	False	24.63	5.84	14.44	6.77
PMPCA	MPPA_HUMAN	peptidase (mitochondrial processing) alpha (PMPCA), nuclear gene encoding mitochondrial protein, mRNA	1660	2403	2768	2739	False	True	False	False	False	True	False	False	False	False	False	False	155.93	88.06	139.51	159.86
PMPCB	B3KM34_HUMAN	peptidase (mitochondrial processing) beta (PMPCB), nuclear gene encoding mitochondrial protein, mRNA	1257	1809	1898	1812	False	False	False	False	False	True	False	False	False	False	False	False	174.24	98.2	135.71	76.38
PMVK	Q6FGV9_HUMAN	phosphomevalonate kinase (PMVK), mRNA	1274	1282	762	938	False	False	False	False	True	False	False	False	True	False	False	False	211.12	101.26	71.47	30.92
PNKP	PNKP_HUMAN	polynucleotide kinase 3'-phosphatase (PNKP), mRNA	287	200	177	186	True	False	False	False	True	False	False	False	False	False	False	False	43.72	3.28	17.14	6.24
PNLIP	LIPP_HUMAN	pancreatic lipase (PNLIP), mRNA	168	58	47	71	True	False	True	False	True	False	False	False	False	False	False	False	41.03	7.36	20.02	17.62
PNN	PININ_HUMAN	pinin, desmosome associated protein (PNN), mRNA	1208	922	764	760	True	False	False	False	True	False	False	False	False	False	False	False	88.76	63.41	15.76	32.64
PNPLA2	PLPL2_HUMAN	PREDICTED: Homo sapiens patatin-like phospholipase domain containing 2 (PNPLA2), partial mRNA	33049	42422	54217	54366	False	True	False	False	False	True	False	False	False	False	False	False	3869.91	1519.73	2528.27	1166.6
PNPLA4	B4E362_HUMAN	patatin-like phospholipase domain containing 4 (PNPLA4), transcript variant 1, mRNA	88	145	142	116	False	False	False	True	False	True	False	False	False	False	False	False	16.33	13.43	20.19	8.72
PNRC1	PNRC1_HUMAN	proline-rich nuclear receptor coactivator 1 (PNRC1), mRNA	350	280	157	253	False	False	False	False	True	False	False	False	True	False	False	True	60.45	12.91	15.45	21
PODN	PODN_HUMAN	podocan (PODN), transcript variant 1, mRNA	1423	499	423	515	True	False	True	False	True	False	False	False	False	False	False	False	350.68	91.92	33.84	63.97
POLD4	DPOD4_HUMAN	polymerase (DNA-directed), delta 4 (POLD4), mRNA	138	88	86	81	True	False	True	False	True	False	False	False	False	False	False	False	16.83	4.67	7.51	4.81
POLN	DPOLN_HUMAN	polymerase (DNA directed) nu (POLN), mRNA	421	233	347	272	True	False	True	False	False	False	False	False	False	False	False	False	55.98	27.06	47.4	30.99
POLR1C	RPAC1_HUMAN	polymerase (RNA) I polypeptide C, 30kDa (POLR1C), mRNA	93	105	55	85	False	False	False	False	True	False	False	False	True	False	False	True	5.29	11.93	7.62	10.93
POLR2A	RPB1_HUMAN	polymerase (RNA) II (DNA directed) polypeptide A, 220kDa (POLR2A), mRNA	1698	1422	2212	1988	False	False	False	False	False	False	False	False	False	True	False	False	92.77	107.49	44.77	73.75
POSTN	POSTN_HUMAN	periostin, osteoblast specific factor (POSTN), transcript variant 1, mRNA	505	194	142	135	True	False	True	False	True	False	False	False	False	False	False	False	116.42	49.54	17.05	6.98
PPAN-P2RY11	C9J3F9_HUMAN	PPAN-P2RY11 readthrough (PPAN-P2RY11), transcript variant 1, mRNA	135	120	75	87	True	False	False	False	True	False	False	False	True	False	False	False	7.84	17.94	2.89	1.86
PPARD	PPARD_HUMAN	peroxisome proliferator-activated receptor delta (PPARD), transcript variant 3, mRNA	189	118	136	162	False	False	True	False	False	False	False	False	False	False	False	False	22.61	3.79	15.87	10.84
PPARGC1A	Q4W5M7_HUMAN	peroxisome proliferator-activated receptor gamma, coactivator 1 alpha (PPARGC1A), mRNA	197	338	355	513	False	True	False	True	False	True	False	False	False	False	False	False	47.88	37.82	25.48	77.74
PPCS	PPCS_HUMAN	phosphopantothenoylcysteine synthetase (PPCS), transcript variant 1, mRNA	484	721	736	711	False	False	False	False	False	True	False	False	False	False	False	False	53.21	47.51	54.47	31.8
PPID	E5KN55_HUMAN	peptidylprolyl isomerase D (PPID), mRNA	268	252	175	185	False	False	False	False	True	False	False	False	False	False	False	False	25.69	27.61	9.74	3.79
PPM1D	PPM1D_HUMAN	protein phosphatase, Mg2+/Mn2+ dependent, 1D (PPM1D), mRNA	139	101	85	117	False	False	False	False	True	False	False	False	False	False	False	False	16.6	5.7	11.84	7.64
PPM1H	PPM1H_HUMAN	protein phosphatase, Mg2+/Mn2+ dependent, 1H (PPM1H), mRNA	104	135	170	204	False	True	False	False	False	True	False	False	False	False	False	False	17.69	28.42	7.86	23.39
PPM1K	PPM1K_HUMAN	protein phosphatase, Mg2+/Mn2+ dependent, 1K (PPM1K), nuclear gene encoding mitochondrial protein, mRNA	121	113	71	70	True	False	False	False	True	False	False	False	False	False	False	False	4.04	28.03	2.65	12.99
PPOX	PPOX_HUMAN	protoporphyrinogen oxidase (PPOX), nuclear gene encoding mitochondrial protein, transcript variant 1, mRNA	90	144	137	128	False	False	False	True	False	True	False	False	False	False	False	False	5.24	9.67	4.1	8.11
PPP1R10	Q2L6I0_HUMAN	protein phosphatase 1, regulatory subunit 10 (PPP1R10), mRNA	462	295	227	251	True	False	False	False	True	False	False	False	False	False	False	False	82.37	45.31	31.5	10.17
PPP1R12A	B2RAH5_HUMAN	protein phosphatase 1, regulatory subunit 12A (PPP1R12A), transcript variant 2, mRNA	201	141	116	163	False	False	False	False	True	False	False	False	False	False	False	False	12.02	7.54	6.35	3.93
PPP1R12B	MYPT2_HUMAN	protein phosphatase 1, regulatory subunit 12B (PPP1R12B), transcript variant 4, mRNA	194	92	79	89	True	False	True	False	True	False	False	False	False	False	False	False	43.61	5.49	2.96	9.61
PPP1R15B	PR15B_HUMAN	protein phosphatase 1, regulatory subunit 15B (PPP1R15B), mRNA	310	213	182	229	False	False	False	False	True	False	False	False	False	False	False	False	39.88	26.18	23.18	15.86
PPP1R18	PHTNS_HUMAN	protein phosphatase 1, regulatory subunit 18 (PPP1R18), transcript variant 2, mRNA	164	119	75	122	False	False	False	False	True	False	False	False	True	False	False	True	23.6	10.39	9.35	3.51
PPP1R36	CN050_HUMAN	protein phosphatase 1, regulatory subunit 36 (PPP1R36), mRNA	76	151	134	120	False	False	False	True	False	True	False	False	False	False	False	False	23.62	20.1	14.68	18.41
PPP1R3F	E9PCM3_HUMAN	protein phosphatase 1, regulatory subunit 3F (PPP1R3F), transcript variant 1, mRNA	156	244	182	178	False	False	False	True	False	False	False	False	False	False	False	False	27.22	5.86	6.89	11.37
PPP2R2A	B4E1T7_HUMAN	protein phosphatase 2, regulatory subunit B, alpha (PPP2R2A), transcript variant 2, mRNA	1569	1368	2040	2090	False	False	False	False	False	False	False	True	False	False	False	False	83.65	8.99	95.56	120.91
PPP2R2D	Q6PEG1_HUMAN	protein phosphatase 2, regulatory subunit B, delta (PPP2R2D), transcript variant 1, mRNA	922	900	1426	1438	False	True	False	False	False	True	False	True	False	True	False	False	106.23	38.13	11.93	35.12
PPP2R3B	P2R3B_HUMAN	protein phosphatase 2, regulatory subunit B'', beta (PPP2R3B), mRNA	384	252	308	274	False	False	True	False	False	False	False	False	False	False	False	False	26.97	11.86	20.55	23.43
PPP2R4	PTPA_HUMAN	protein phosphatase 2A activator, regulatory subunit 4 (PPP2R4), transcript variant 3, mRNA	1628	1652	3566	3397	False	True	False	False	False	True	False	True	False	True	False	False	308.08	98.9	257.4	159.97
PPP3CA	PP2BA_HUMAN	protein phosphatase 3, catalytic subunit, alpha isozyme (PPP3CA), transcript variant 2, mRNA	438	545	690	666	False	True	False	False	False	True	False	False	False	False	False	False	49.64	23.1	21.65	23.92
PPP3CC	PP2BC_HUMAN	protein phosphatase 3, catalytic subunit, gamma isozyme (PPP3CC), transcript variant 3, mRNA	524	575	936	904	False	True	False	False	False	True	False	True	False	True	False	False	51.17	19.6	39.15	42.57
PPP4R1	PP4R1_HUMAN	protein phosphatase 4, regulatory subunit 1 (PPP4R1), transcript variant 2, mRNA	523	381	346	346	True	False	False	False	True	False	False	False	False	False	False	False	61.68	11.53	11.46	27.07
PPPDE2	PPDE2_HUMAN	PPPDE peptidase domain containing 2 (PPPDE2), mRNA	366	443	572	532	False	False	False	False	False	True	False	False	False	False	False	False	39.95	15.13	13.05	6.49
PPRC1	PPRC1_HUMAN	peroxisome proliferator-activated receptor gamma, coactivator-related 1 (PPRC1), mRNA	325	234	133	181	True	False	False	False	True	False	False	False	True	False	False	False	34.5	15.53	11.57	23.67
PPTC7	PPTC7_HUMAN	PTC7 protein phosphatase homolog (S. cerevisiae) (PPTC7), mRNA	323	569	602	626	False	True	False	False	False	True	False	False	False	False	False	False	128.74	32.63	11.27	11.85
PPWD1	PPWD1_HUMAN	peptidylprolyl isomerase domain and WD repeat containing 1 (PPWD1), mRNA	105	103	60	57	True	False	False	False	True	False	True	False	True	False	False	False	5.17	16.64	3.71	4.63
PQBP1	PQBP1_HUMAN	polyglutamine binding protein 1 (PQBP1), transcript variant 4, mRNA	256	194	169	180	False	False	False	False	True	False	False	False	False	False	False	False	13.72	15.92	13.5	21.96
PQLC1	PQLC1_HUMAN	PQ loop repeat containing 1 (PQLC1), transcript variant 1, mRNA	204	317	294	305	False	False	False	True	False	False	False	False	False	False	False	False	14.8	7.69	16.5	13.87
PRADC1	Q2Z1P2_HUMAN	protease-associated domain containing 1 (PRADC1), mRNA	173	221	296	267	False	True	False	False	False	True	False	False	False	False	False	False	41.57	5.69	29.67	10.93
PRAF2	PRAF2_HUMAN	PRA1 domain family, member 2 (PRAF2), mRNA	141	93	75	57	True	False	True	False	True	False	True	False	False	False	False	False	15	15.98	8.76	5.24
PRDM15	PRD15_HUMAN	PR domain containing 15 (PRDM15), transcript variant 2, mRNA	128	90	66	62	True	False	False	False	True	False	False	False	False	False	False	False	23.18	13.23	5.93	4.81
PRDM5	PRDM5_HUMAN	PR domain containing 5 (PRDM5), mRNA	78	128	121	106	False	False	False	True	False	True	False	False	False	False	False	False	16.17	12.35	11.05	11.36
PRDX2	PRDX2_HUMAN	peroxiredoxin 2 (PRDX2), nuclear gene encoding mitochondrial protein, transcript variant 1, mRNA	1392	1721	2084	2136	False	True	False	False	False	False	False	False	False	False	False	False	139.19	36.17	159.38	224.48
PRDX4	PRDX4_HUMAN	peroxiredoxin 4 (PRDX4), mRNA	214	157	96	99	True	False	False	False	True	False	True	False	True	False	False	False	15.19	17.01	6.49	6.17
PREP	B2RAH7_HUMAN	prolyl endopeptidase (PREP), mRNA	690	1235	1521	1545	False	True	False	False	False	True	False	False	False	False	False	False	220.93	161.18	19.22	84.59
PREX1	PREX1_HUMAN	phosphatidylinositol-3,4,5-trisphosphate-dependent Rac exchange factor 1 (PREX1), mRNA	146	79	79	125	False	False	True	False	True	False	False	True	False	False	False	False	28.71	6.43	13.22	17.39
PREX2	PREX2_HUMAN	phosphatidylinositol-3,4,5-trisphosphate-dependent Rac exchange factor 2 (PREX2), transcript variant 1, mRNA	749	175	273	335	True	False	True	False	True	False	False	True	False	True	False	False	133.34	21.4	18.21	50.72
PRKACA	KAPCA_HUMAN	protein kinase, cAMP-dependent, catalytic, alpha (PRKACA), transcript variant 1, mRNA	3396	4734	5378	4928	False	False	False	False	False	True	False	False	False	False	False	False	388.32	136.06	35	346.02
PRKAR2B	KAP3_HUMAN	protein kinase, cAMP-dependent, regulatory, type II, beta (PRKAR2B), mRNA	14669	16324	22084	21213	False	False	False	False	False	True	False	False	False	False	False	False	2453.91	665.36	1082.99	306.93
PRKCE	KPCE_HUMAN	protein kinase C, epsilon (PRKCE), mRNA	321	344	667	656	False	True	False	False	False	True	False	True	False	True	False	False	125.35	51.17	74.39	25.54
PRKD2	KPCD2_HUMAN	protein kinase D2 (PRKD2), transcript variant 2, mRNA	202	192	112	144	False	False	False	False	True	False	False	False	True	False	False	False	27.44	15.67	13.61	2.4
PRLR	PRLR_HUMAN	prolactin receptor (PRLR), transcript variant 6, mRNA	49	66	122	149	False	True	False	False	False	True	False	True	False	True	False	False	24.17	10.65	17.32	4.73
PRODH	PROD_HUMAN	proline dehydrogenase (oxidase) 1 (PRODH), nuclear gene encoding mitochondrial protein, transcript variant 1, mRNA	473	540	260	289	True	False	False	False	True	False	True	False	True	False	False	False	37	53.8	27.18	38.69
PROM1	PROM1_HUMAN	prominin 1 (PROM1), transcript variant 5, mRNA	184	104	82	118	True	False	False	False	True	False	False	False	False	False	False	False	27.29	30.66	8.02	13.93
PROSER1	A6NJ97_HUMAN	proline and serine rich 1 (PROSER1), transcript variant 1, mRNA	191	126	104	123	False	False	False	False	True	False	False	False	False	False	False	False	34.35	15.56	7.36	2.33
PRPF3	PRPF3_HUMAN	PRP3 pre-mRNA processing factor 3 homolog (S. cerevisiae) (PRPF3), mRNA	381	249	202	199	True	False	True	False	True	False	False	False	False	False	False	False	52.83	27.51	9.24	3.61
PRPF38B	PR38B_HUMAN	PRP38 pre-mRNA processing factor 38 (yeast) domain containing B (PRPF38B), transcript variant 1, mRNA	599	523	440	389	True	False	False	False	False	False	False	False	False	False	False	False	40.33	7.17	19.66	8.88
PRPF39	PRP39_HUMAN	PRP39 pre-mRNA processing factor 39 homolog (S. cerevisiae) (PRPF39), mRNA	463	392	304	387	False	False	False	False	True	False	False	False	False	False	False	False	66.96	5.46	29.82	5.81
PRPF40B	PR40B_HUMAN	PRP40 pre-mRNA processing factor 40 homolog B (S. cerevisiae) (PRPF40B), transcript variant 2, mRNA	315	275	249	204	True	False	False	False	False	False	False	False	False	False	False	False	10.9	41.94	14.75	26.69
PRR13	PRR13_HUMAN	proline rich 13 (PRR13), transcript variant 2, mRNA	250	390	406	455	False	True	False	True	False	True	False	False	False	False	False	False	23.69	22.91	12.42	44.51
PRTFDC1	PRDC1_HUMAN	phosphoribosyl transferase domain containing 1 (PRTFDC1), mRNA	38	102	44	51	False	False	False	True	False	False	True	False	True	False	False	False	7.22	4.06	6.77	2.19
PSAP	SAP_HUMAN	prosaposin (PSAP), transcript variant 3, mRNA	8400	13096	10219	10800	False	False	False	True	False	False	False	False	False	False	False	False	469.95	355.64	683.67	110.12
PSD3	E9KL50_HUMAN	pleckstrin and Sec7 domain containing 3 (PSD3), transcript variant 2, mRNA	147	76	138	140	False	False	True	False	False	False	False	True	False	True	False	False	19.74	14.99	5.67	10.49
PSEN2	PSN2_HUMAN	presenilin 2 (Alzheimer disease 4) (PSEN2), transcript variant 1, mRNA	212	156	111	137	False	False	False	False	True	False	False	False	False	False	False	False	41.46	16.29	9.7	7.57
PSKH1	KPSH1_HUMAN	protein serine kinase H1 (PSKH1), mRNA	302	366	461	458	False	True	False	False	False	True	False	False	False	False	False	False	29.28	21.73	20.27	19.22
PSMB8	PSB8_HUMAN	proteasome (prosome, macropain) subunit, beta type, 8 (large multifunctional peptidase 7) (PSMB8), transcript variant 2, mRNA	236	130	94	161	False	False	True	False	True	False	False	False	False	False	False	True	5.7	19.43	10.4	16.83
PSMB9	Q5JNW4_HUMAN	proteasome (prosome, macropain) subunit, beta type, 9 (large multifunctional peptidase 2) (PSMB9), mRNA	102	59	43	65	True	False	True	False	True	False	False	False	False	False	False	False	10.93	8.67	11.84	8.88
PSME4	PSME4_HUMAN	proteasome (prosome, macropain) activator subunit 4 (PSME4), mRNA	832	1118	1295	1303	False	True	False	False	False	True	False	False	False	False	False	False	78.17	38.51	71.14	95.55
PSPH	SERB_HUMAN	phosphoserine phosphatase (PSPH), mRNA	55	172	130	112	False	True	False	True	False	True	True	False	False	False	False	False	16.83	24.85	9.06	13.58
PSTPIP2	PPIP2_HUMAN	proline-serine-threonine phosphatase interacting protein 2 (PSTPIP2), mRNA	97	78	117	130	False	False	False	False	False	False	False	True	False	False	False	False	17.17	9.02	10.04	5.67
PTBP1	PTBP1_HUMAN	polypyrimidine tract binding protein 1 (PTBP1), transcript variant 4, mRNA	896	566	570	619	False	False	True	False	True	False	False	False	False	False	False	False	107.28	31.57	25.21	19.67
PTBP3	B1ALY5_HUMAN	polypyrimidine tract binding protein 3 (PTBP3), transcript variant 2, mRNA	462	732	495	508	False	False	False	True	False	False	False	False	False	False	False	False	33.72	21.7	33.5	43.83
PTDSS1	PTSS1_HUMAN	phosphatidylserine synthase 1 (PTDSS1), mRNA	158	164	195	241	False	True	False	False	False	False	False	False	False	False	False	False	3.84	15.06	19.86	20.21
PTDSS2	PTSS2_HUMAN	phosphatidylserine synthase 2 (PTDSS2), mRNA	650	1247	969	1027	False	True	False	True	False	False	False	False	False	False	False	False	19.84	96.11	54.67	26.34
PTEN	PTEN_HUMAN	phosphatase and tensin homolog (PTEN), mRNA	1018	438	383	411	True	False	True	False	True	False	False	False	False	False	False	False	156.7	26.91	28.88	33.53
PTGDS	PTGDS_HUMAN	prostaglandin D2 synthase 21kDa (brain) (PTGDS), mRNA	175	81	46	69	True	False	True	False	True	False	False	False	True	False	False	False	9.84	9.94	4.58	23.38
PTGES3	TEBP_HUMAN	prostaglandin E synthase 3 (cytosolic) (PTGES3), mRNA	1484	984	756	776	True	False	False	False	True	False	False	False	False	False	False	False	243.53	87.83	27.14	46.13
PTGR2	PTGR2_HUMAN	prostaglandin reductase 2 (PTGR2), transcript variant 1, mRNA	966	1288	1469	1224	False	False	False	False	False	True	False	False	False	False	False	False	142.61	30.47	73.42	49.45
PTMA	PTMA_HUMAN	prothymosin, alpha (PTMA), transcript variant 1, mRNA	3105	1847	1728	1872	True	False	True	False	True	False	False	False	False	False	False	False	405.36	79.59	32.02	213.36
PTPN6	PTN6_HUMAN	protein tyrosine phosphatase, non-receptor type 6 (PTPN6), transcript variant 2, mRNA	206	72	62	100	True	False	True	False	True	False	False	False	False	False	False	False	20.26	11.35	11.02	26.77
PTPRC	Q0VAE8_HUMAN	protein tyrosine phosphatase, receptor type, C (PTPRC), transcript variant 2, mRNA	266	85	63	146	False	False	True	False	True	False	False	False	False	False	False	False	45.24	18.7	11.59	89.52
PTPRF	PTPRF_HUMAN	protein tyrosine phosphatase, receptor type, F (PTPRF), transcript variant 2, mRNA	206	92	68	83	True	False	True	False	True	False	False	False	False	False	False	False	26.91	9.7	2.52	13.01
PWP2	PWP2_HUMAN	PWP2 periodic tryptophan protein homolog (yeast) (PWP2), mRNA	638	786	1199	999	False	True	False	False	False	True	False	False	False	True	False	False	132.03	11.85	44.79	44.16
PXMP2	PXMP2_HUMAN	peroxisomal membrane protein 2, 22kDa (PXMP2), mRNA	188	298	295	239	False	False	False	True	False	True	False	False	False	False	False	False	8.96	18.66	13.86	6.17
PXMP4	A2A2I7_HUMAN	peroxisomal membrane protein 4, 24kDa (PXMP4), transcript variant 2, mRNA	290	415	636	595	False	True	False	False	False	True	False	False	False	True	False	False	43.24	35.02	19.1	9.49
PYGM	PYGM_HUMAN	phosphorylase, glycogen, muscle (PYGM), transcript variant 1, mRNA	354	40	120	83	True	False	True	False	True	False	False	True	False	True	False	False	47.37	2.96	41.65	13.23
PYGO2	PYGO2_HUMAN	pygopus homolog 2 (Drosophila) (PYGO2), mRNA	224	171	130	176	False	False	False	False	True	False	False	False	False	False	False	False	21.7	9.17	1.86	10.07
PYHIN1	IFIX_HUMAN	pyrin and HIN domain family, member 1 (PYHIN1), transcript variant 2, mRNA	200	126	105	147	False	False	True	False	True	False	False	False	False	False	False	False	1.53	3.61	14.25	19.4
ProSAPiP1	PRIP1_HUMAN	ProSAPiP1 protein (ProSAPiP1), mRNA	301	172	140	186	True	False	True	False	True	False	False	False	False	False	False	False	47.37	2.73	8.33	3.84
QRSL1	QRSL1_HUMAN	glutaminyl-tRNA synthase (glutamine-hydrolyzing)-like 1 (QRSL1), mRNA	795	1209	1189	1128	False	False	False	False	False	False	False	False	False	False	False	False	216.82	34.7	88.63	41.68
QTRT1	TGT_HUMAN	queuine tRNA-ribosyltransferase 1 (QTRT1), mRNA	115	66	64	77	False	False	True	False	True	False	False	False	False	False	False	False	12.44	6.74	11.05	6.24
RAB3A	RAB3A_HUMAN	RAB3A, member RAS oncogene family (RAB3A), mRNA	77	180	115	140	False	True	False	True	False	False	False	False	True	False	False	False	10.09	27.23	2.96	15.28
RAB43	RAB43_HUMAN	RAB43, member RAS oncogene family (RAB43), transcript variant 3, mRNA	185	271	328	269	False	False	False	False	False	True	False	False	False	False	False	False	3.48	19.65	18.85	24.37
RAB8B	RAB8B_HUMAN	RAB8B, member RAS oncogene family (RAB8B), mRNA	161	214	336	314	False	True	False	False	False	True	False	False	False	True	False	False	24.86	5.51	35.04	45.8
RABEP1	RABE1_HUMAN	rabaptin, RAB GTPase binding effector protein 1 (RABEP1), transcript variant 2, mRNA	531	473	701	745	False	False	False	False	False	False	False	True	False	False	False	False	57.3	62.05	30.09	77.8
RABGGTB	PGTB2_HUMAN	Rab geranylgeranyltransferase, beta subunit (RABGGTB), mRNA	1061	1111	773	716	False	False	False	False	False	False	True	False	False	False	False	False	137.42	115.7	51.12	41.86
RAD9A	RAD9A_HUMAN	RAD9 homolog A (S. pombe) (RAD9A), transcript variant 1, mRNA	243	373	326	268	False	False	False	True	False	False	False	False	False	False	False	False	21.26	47.15	12.66	27.21
RAI14	RAI14_HUMAN	retinoic acid induced 14 (RAI14), transcript variant 4, mRNA	135	85	89	100	False	False	True	False	True	False	False	False	False	False	False	False	19.17	14.29	7.54	5.81
RALGAPA2	RGPA2_HUMAN	Ral GTPase activating protein, alpha subunit 2 (catalytic) (RALGAPA2), mRNA	744	1141	1455	1307	False	False	False	False	False	True	False	False	False	False	False	False	202.28	83.81	93.18	212.36
RANBP9	RANB9_HUMAN	RAN binding protein 9 (RANBP9), mRNA	898	1163	1423	1414	False	True	False	False	False	True	False	False	False	False	False	False	139.29	15.17	58.89	20.22
RAPGEF5	RPGF5_HUMAN	Rap guanine nucleotide exchange factor (GEF) 5 (RAPGEF5), mRNA	192	254	266	326	False	True	False	False	False	False	False	False	False	False	False	False	22.18	34.08	15.87	21.28
RAPH1	RAPH1_HUMAN	Ras association (RalGDS/AF-6) and pleckstrin homology domains 1 (RAPH1), transcript variant 3, mRNA	80	148	174	177	False	True	False	True	False	True	False	False	False	False	False	False	9.5	5.49	6.36	13.45
RARG	RARG_HUMAN	retinoic acid receptor, gamma (RARG), transcript variant 2, mRNA	122	104	68	79	False	False	False	False	True	False	False	False	True	False	False	False	22.62	12.5	4.63	7.13
RARRES2	RARR2_HUMAN	retinoic acid receptor responder (tazarotene induced) 2 (RARRES2), mRNA	220	95	112	129	False	False	True	False	True	False	False	False	False	False	False	False	32.06	25.83	15.95	38.41
RARS2	SYRM_HUMAN	arginyl-tRNA synthetase 2, mitochondrial (RARS2), nuclear gene encoding mitochondrial protein, mRNA	188	147	149	114	True	False	False	False	False	False	False	False	False	False	False	False	4.84	2.96	9.53	12.17
RASA3	RASA3_HUMAN	RAS p21 protein activator 3 (RASA3), mRNA	264	135	138	130	True	False	True	False	True	False	False	False	False	False	False	False	33.1	16.76	14.53	6.64
RASD1	RASD1_HUMAN	RAS, dexamethasone-induced 1 (RASD1), transcript variant 1, mRNA	373	409	27	295	False	False	False	False	True	False	False	False	True	False	False	True	185.04	66.37	7.88	54.11
RASD2	RHES_HUMAN	RASD family, member 2 (RASD2), mRNA	256	174	366	377	False	False	False	False	False	False	False	True	False	True	False	False	52.47	23.41	37.63	48.33
RASL12	RASLC_HUMAN	RAS-like, family 12 (RASL12), mRNA	85	101	175	178	False	True	False	False	False	True	False	True	False	True	False	False	13.89	23.38	14.44	22.12
RASSF1	RASF1_HUMAN	Ras association (RalGDS/AF-6) domain family member 1 (RASSF1), transcript variant C, mRNA	142	141	62	129	False	False	False	False	True	False	False	False	True	False	False	True	34.18	24.21	7	7.62
RASSF4	RASF4_HUMAN	Ras association (RalGDS/AF-6) domain family member 4 (RASSF4), mRNA	239	290	451	499	False	True	False	False	False	True	False	False	False	True	False	False	74.52	69.41	5.36	90.24
RAVER2	RAVR2_HUMAN	ribonucleoprotein, PTB-binding 2 (RAVER2), mRNA	62	181	146	206	False	True	False	True	False	True	False	False	False	False	False	False	15.71	22.66	39.37	68.64
RB1CC1	RBCC1_HUMAN	RB1-inducible coiled-coil 1 (RB1CC1), transcript variant 1, mRNA	1302	1924	2353	2186	False	True	False	False	False	True	False	False	False	False	False	False	255.38	137.95	198.33	121.05
RBM10	RBM10_HUMAN	RNA binding motif protein 10 (RBM10), transcript variant 3, mRNA	500	416	304	379	False	False	False	False	True	False	False	False	False	False	False	False	21.38	22.68	12.7	29.61
RBM12B	RB12B_HUMAN	RNA binding motif protein 12B (RBM12B), mRNA	109	85	63	52	True	False	False	False	True	False	False	False	False	False	False	False	4.48	15.59	3.18	1.67
RBM14	RBM14_HUMAN	RNA binding motif protein 14 (RBM14), transcript variant 1, mRNA	176	210	86	135	False	False	False	False	True	False	False	False	True	False	False	True	27.45	42.24	0.33	18.35
RBM14-RBM4	D6RGD8_HUMAN	RBM14-RBM4 readthrough (RBM14-RBM4), transcript variant 1, mRNA	103	113	58	89	False	False	False	False	True	False	False	False	True	False	False	True	15.17	6.94	2.89	6.06
RBM3	RBM3_HUMAN	RNA binding motif (RNP1, RRM) protein 3 (RBM3), mRNA	491	910	678	761	False	True	False	True	False	False	False	False	False	False	False	False	28.34	58.69	76.79	42.15
RBM6	Q86SS3_HUMAN	RNA binding motif protein 6 (RBM6), transcript variant 2, mRNA	525	343	326	335	True	False	True	False	True	False	False	False	False	False	False	False	62.86	15.53	13.5	6.89
RBMX	HNRPG_HUMAN	RNA binding motif protein, X-linked (RBMX), transcript variant 1, mRNA	646	548	422	470	False	False	False	False	True	False	False	False	False	False	False	False	47.42	36.45	17.62	19.06
RBP5	RET5_HUMAN	retinol binding protein 5, cellular (RBP5), mRNA	12	296	62	41	False	True	False	True	False	False	True	False	False	False	False	False	6.77	130.58	47.62	11.57
RCAN2	RCAN2_HUMAN	regulator of calcineurin 2 (RCAN2), transcript variant 3, mRNA	219	173	267	308	False	False	False	False	False	False	False	True	False	True	False	False	57.1	19.92	1.2	17.34
RCN1	RCN1_HUMAN	reticulocalbin 1, EF-hand calcium binding domain (RCN1), mRNA	194	308	265	257	False	False	False	True	False	False	False	False	False	False	False	False	14.5	14.57	16.15	26.34
RDH13	B3KVA3_HUMAN	retinol dehydrogenase 13 (all-trans/9-cis) (RDH13), nuclear gene encoding mitochondrial protein, transcript variant 1, mRNA	128	236	136	127	False	False	False	True	False	False	True	False	True	False	False	False	8.51	24.13	8.51	9.84
RDM1	A8MY68_HUMAN	RAD52 motif 1 (RDM1), transcript variant 2, mRNA	54	89	88	103	False	True	False	False	False	True	False	False	False	False	False	False	12.72	13.78	8.65	4.33
REEP1	REEP1_HUMAN	receptor accessory protein 1 (REEP1), nuclear gene encoding mitochondrial protein, transcript variant 2, mRNA	108	185	164	224	False	True	False	True	False	True	False	False	False	False	False	False	9.4	7	12.06	42.03
REEP4	REEP4_HUMAN	receptor accessory protein 4 (REEP4), mRNA	107	150	178	156	False	False	False	False	False	True	False	False	False	False	False	False	18.25	16.29	6.98	4.26
RETSAT	RETST_HUMAN	retinol saturase (all-trans-retinol 13,14-reductase) (RETSAT), mRNA	1042	1913	1700	1516	False	False	False	True	False	True	False	False	False	False	False	False	66.01	54.22	80.77	117.27
REXO4	REXO4_HUMAN	REX4, RNA exonuclease 4 homolog (S. cerevisiae) (REXO4), mRNA	141	84	65	96	False	False	False	False	True	False	False	False	False	False	False	False	29.23	4.33	4.16	3.93
RFK	RIFK_HUMAN	riboflavin kinase (RFK), mRNA	775	877	1709	1415	False	False	False	False	False	True	False	True	False	True	False	False	438.91	39.87	141.39	139.3
RFNG	Q8N9R1_HUMAN	RFNG O-fucosylpeptide 3-beta-N-acetylglucosaminyltransferase (RFNG), mRNA	127	173	130	106	False	False	False	False	False	False	True	False	False	False	False	False	7.86	11.24	8.95	6.74
RGAG4	RGAG4_HUMAN	retrotransposon gag domain containing 4 (RGAG4), mRNA	1240	967	678	776	True	False	False	False	True	False	False	False	False	False	False	False	160.25	23.52	32.05	19.68
RGL1	Q5SXQ6_HUMAN	ral guanine nucleotide dissociation stimulator-like 1 (RGL1), mRNA	367	320	555	523	False	False	False	False	False	True	False	True	False	True	False	False	59.18	24.7	66.2	33.23
RGL3	B5ME84_HUMAN	ral guanine nucleotide dissociation stimulator-like 3 (RGL3), transcript variant 2, mRNA	370	192	199	154	True	False	True	False	True	False	False	False	False	False	False	False	47.09	28.32	48.53	24.88
RGMB	RGMB_HUMAN	RGM domain family, member B (RGMB), mRNA	156	95	70	86	True	False	False	False	True	False	False	False	False	False	False	False	29.34	8.95	6.56	9.61
RGS3	Q9NX91_HUMAN	regulator of G-protein signaling 3 (RGS3), transcript variant 1, mRNA	1392	760	597	664	True	False	False	False	True	False	False	False	False	False	False	False	281.17	134.77	35.03	46.22
RGS7BP	R7BP_HUMAN	regulator of G-protein signaling 7 binding protein (RGS7BP), mRNA	75	114	154	167	False	True	False	False	False	True	False	False	False	False	False	False	36.15	12.1	6.57	13.58
RHOB	B2R692_HUMAN	ras homolog gene family, member B (RHOB), mRNA	654	425	342	408	False	False	False	False	True	False	False	False	False	False	False	False	119.85	9.13	27.85	31.59
RHOBTB3	RHBT3_HUMAN	Rho-related BTB domain containing 3 (RHOBTB3), mRNA	251	140	132	136	True	False	False	False	True	False	False	False	False	False	False	False	54.04	3.84	5.03	9.17
RHOQ	RHOQ_HUMAN	ras homolog gene family, member Q (RHOQ), mRNA	658	1159	1335	1351	False	True	False	True	False	True	False	False	False	False	False	False	111.97	138.12	56.77	40.71
RICTOR	RICTR_HUMAN	RPTOR independent companion of MTOR, complex 2 (RICTOR), mRNA	69	71	81	115	False	True	False	False	False	False	False	True	False	False	False	False	3.79	14.72	11.33	6.44
RILP	RILP_HUMAN	Rab interacting lysosomal protein (RILP), mRNA	338	373	535	461	False	False	False	False	False	True	False	False	False	False	False	False	59.07	19.03	1	26.5
RILPL1	RIPL1_HUMAN	Rab interacting lysosomal protein-like 1 (RILPL1), mRNA	616	988	1204	1073	False	True	False	True	False	True	False	False	False	False	False	False	42.49	117.84	144.81	89.23
RIPK1	RIPK1_HUMAN	receptor (TNFRSF)-interacting serine-threonine kinase 1 (RIPK1), mRNA	194	145	105	104	True	False	False	False	True	False	False	False	False	False	False	False	21.67	17.02	12.29	11.84
RIT1	Q5VY90_HUMAN	Ras-like without CAAX 1 (RIT1), mRNA	375	437	652	614	False	True	False	False	False	True	False	False	False	False	False	False	52.92	65.84	57.29	21.18
RLTPR	LR16C_HUMAN	RGD motif, leucine rich repeats, tropomodulin domain and proline-rich containing (RLTPR), mRNA	139	89	65	103	False	False	True	False	True	False	False	False	False	False	False	False	14.62	8.41	4.04	29.33
RNASE4	RNAS4_HUMAN	ribonuclease, RNase A family, 4 (RNASE4), transcript variant 3, mRNA	372	244	267	216	True	False	False	False	False	False	False	False	False	False	False	False	62.68	25.01	19.14	10.04
RNASEH2A	RNH2A_HUMAN	ribonuclease H2, subunit A (RNASEH2A), mRNA	142	85	80	106	False	False	True	False	True	False	False	False	False	False	False	False	12.44	8.09	5.78	8.25
RNF128	RN128_HUMAN	ring finger protein 128 (RNF128), transcript variant 1, mRNA	60	91	111	94	False	False	False	False	False	True	False	False	False	False	False	False	10.97	9.53	4.91	12.88
RNF13	RNF13_HUMAN	ring finger protein 13 (RNF13), transcript variant 4, mRNA	184	228	290	283	False	True	False	False	False	True	False	False	False	False	False	False	14.84	4.58	23.35	30.9
RNF167	RN167_HUMAN	ring finger protein 167 (RNF167), mRNA	1052	721	715	695	True	False	False	False	False	False	False	False	False	False	False	False	40.84	32.19	35.02	20.74
RNF217	RN217_HUMAN	ring finger protein 217 (RNF217), mRNA	79	138	146	142	False	True	False	True	False	True	False	False	False	False	False	False	11.1	6.66	11.14	15.14
RNF5	RNF5_HUMAN	ring finger protein 5 (RNF5), mRNA	287	532	438	371	False	False	False	True	False	True	False	False	False	False	False	False	12.71	29.57	13.38	24.44
RNF6	Q5W0H0_HUMAN	ring finger protein (C3H2C3 type) 6 (RNF6), transcript variant 4, mRNA	473	628	764	749	False	True	False	False	False	True	False	False	False	False	False	False	51.22	52.83	40.53	37.67
RNLS	RNLS_HUMAN	renalase, FAD-dependent amine oxidase (RNLS), transcript variant 2, mRNA	159	253	239	208	False	False	False	True	False	True	False	False	False	False	False	False	32.3	13.53	17.29	14.11
RNMT	MCES_HUMAN	RNA (guanine-7-) methyltransferase (RNMT), mRNA	140	216	243	247	False	True	False	True	False	True	False	False	False	False	False	False	17.57	32.17	28.72	16.2
RNPC3	RBM40_HUMAN	RNA-binding region (RNP1, RRM) containing 3 (RNPC3), mRNA	116	80	75	71	True	False	False	False	True	False	False	False	False	False	False	False	5.36	4.16	8.67	9.28
RPF2	RPF2_HUMAN	ribosome production factor 2 homolog (S. cerevisiae) (RPF2), mRNA	249	264	189	158	True	False	False	False	False	False	True	False	False	False	False	False	11.32	34.82	15.5	21.39
RPL10	RL10_HUMAN	ribosomal protein L10 (RPL10), transcript variant 1, mRNA	5416	3846	2940	3157	True	False	False	False	True	False	False	False	False	False	False	False	405.07	157.89	72.68	67.36
RPL10A	RL10A_HUMAN	ribosomal protein L10a (RPL10A), mRNA	3190	2384	2061	2107	True	False	False	False	True	False	False	False	False	False	False	False	135.27	123.9	100.18	39.05
RPL11	RL11_HUMAN	ribosomal protein L11 (RPL11), transcript variant 1, mRNA	4468	2956	2419	2498	True	False	True	False	True	False	False	False	False	False	False	False	229.93	108.84	120.73	113.83
RPL13	RL13_HUMAN	ribosomal protein L13 (RPL13), transcript variant 2, mRNA	3784	2805	2269	2308	True	False	False	False	True	False	False	False	False	False	False	False	367.49	130.12	178.12	112.67
RPL13A	RL13A_HUMAN	ribosomal protein L13a (RPL13A), mRNA	5823	3669	3138	3147	True	False	True	False	True	False	False	False	False	False	False	False	706.92	128.2	42.45	106.04
RPL14	RL14_HUMAN	ribosomal protein L14 (RPL14), transcript variant 2, mRNA	5394	3869	2937	2980	True	False	False	False	True	False	False	False	False	False	False	False	526.09	177.27	82.9	133.08
RPL17	RL17_HUMAN	ribosomal protein L17 (RPL17), transcript variant 7, mRNA	3059	2134	1614	1672	True	False	False	False	True	False	False	False	False	False	False	False	234.41	127.7	35.91	88.14
RPL18	RL18_HUMAN	ribosomal protein L18 (RPL18), mRNA	4018	2566	1914	2074	True	False	True	False	True	False	False	False	False	False	False	False	429.72	248.48	88.17	56.87
RPL18A	RL18A_HUMAN	ribosomal protein L18a (RPL18A), mRNA	2949	2218	1848	1789	True	False	False	False	True	False	False	False	False	False	False	False	283.51	183.99	23.13	66.69
RPL19	RL19_HUMAN	ribosomal protein L19 (RPL19), mRNA	6847	5331	4455	4628	False	False	False	False	True	False	False	False	False	False	False	False	446.52	175.38	127.92	166.56
RPL21	RL21_HUMAN	ribosomal protein L21 (RPL21), mRNA	6057	4430	3405	3520	True	False	False	False	True	False	False	False	False	False	False	False	476.74	159.76	129.75	176.92
RPL22	RL22_HUMAN	ribosomal protein L22 (RPL22), mRNA	1993	1379	1052	1064	True	False	False	False	True	False	False	False	False	False	False	False	147.22	55.25	2.91	45.86
RPL22L1	RL22L_HUMAN	ribosomal protein L22-like 1 (RPL22L1), mRNA	603	323	274	281	True	False	True	False	True	False	False	False	False	False	False	False	30.83	52.03	16.86	7.88
RPL23	RL23_HUMAN	ribosomal protein L23 (RPL23), mRNA	3941	2772	2203	2353	True	False	False	False	True	False	False	False	False	False	False	False	153.8	51.42	58.2	143.2
RPL23A	RL23A_HUMAN	ribosomal protein L23a (RPL23A), mRNA	6320	4879	3428	3910	True	False	False	False	True	False	False	False	False	False	False	False	508.47	197.93	214.78	122.03
RPL26	RL26_HUMAN	ribosomal protein L26 (RPL26), mRNA	3459	2107	1641	1698	True	False	True	False	True	False	False	False	False	False	False	False	261.77	51.67	36.09	104.85
RPL27	RL27_HUMAN	ribosomal protein L27 (RPL27), mRNA	2467	2007	1651	1555	True	False	False	False	False	False	False	False	False	False	False	False	136.18	36.13	83.3	32.31
RPL27A	RL27A_HUMAN	ribosomal protein L27a (RPL27A), mRNA	3081	2418	1836	1757	True	False	False	False	True	False	False	False	False	False	False	False	186.54	258.16	35.63	13.86
RPL28	E9PB24_HUMAN	ribosomal protein L28 (RPL28), transcript variant 2, mRNA	2569	1886	1571	1662	True	False	False	False	True	False	False	False	False	False	False	False	241.8	132.59	76.73	82.52
RPL29	RL29_HUMAN	ribosomal protein L29 (RPL29), mRNA	3147	2435	2055	2106	False	False	False	False	True	False	False	False	False	False	False	False	203.62	122.01	103.18	151.35
RPL3	Q96QL0_HUMAN	ribosomal protein L3 (RPL3), transcript variant 1, mRNA	9410	7462	5775	5985	True	False	False	False	True	False	False	False	False	False	False	False	855	360	358.24	177.27
RPL30	RL30_HUMAN	ribosomal protein L30 (RPL30), mRNA	3333	2647	2119	2187	True	False	False	False	True	False	False	False	False	False	False	False	149.62	112.17	21.96	71.45
RPL31	Q6IRZ0_HUMAN	ribosomal protein L31 (RPL31), transcript variant 4, mRNA	3750	2438	1861	2016	True	False	True	False	True	False	False	False	False	False	False	False	342.97	112.85	75.95	117.69
RPL32	RL32_HUMAN	ribosomal protein L32 (RPL32), transcript variant 1, mRNA	4238	3318	2777	2868	False	False	False	False	True	False	False	False	False	False	False	False	275.22	132.52	219.19	127.9
RPL34	RL34_HUMAN	ribosomal protein L34 (RPL34), transcript variant 1, mRNA	2414	1739	1241	1347	True	False	False	False	True	False	False	False	False	False	False	False	232.51	72.72	34.12	109.79
RPL35	RL35_HUMAN	ribosomal protein L35 (RPL35), mRNA	1921	1459	1263	1254	True	False	False	False	True	False	False	False	False	False	False	False	135.79	31.84	49.21	33.06
RPL35A	RL35A_HUMAN	ribosomal protein L35a (RPL35A), mRNA	2771	1979	1615	1534	True	False	False	False	True	False	False	False	False	False	False	False	130.44	66.88	12.13	59.18
RPL36A	RL36A_HUMAN	ribosomal protein L36a (RPL36A), transcript variant 1, mRNA	1152	843	624	626	True	False	False	False	True	False	False	False	False	False	False	False	72.26	10.41	23.9	23.67
RPL37	RL37_HUMAN	ribosomal protein L37 (RPL37), mRNA	3117	2140	1612	1811	True	False	False	False	True	False	False	False	False	False	False	False	317.87	187.59	87.11	131.04
RPL37A	RL37A_HUMAN	ribosomal protein L37a (RPL37A), mRNA	3648	2385	2028	2036	True	False	True	False	True	False	False	False	False	False	False	False	375.79	77.91	16.15	75.46
RPL38	RL38_HUMAN	ribosomal protein L38 (RPL38), transcript variant 1, mRNA	2263	1586	1443	1537	False	False	False	False	True	False	False	False	False	False	False	False	179.34	67.07	110.16	105.7
RPL39	RL39_HUMAN	ribosomal protein L39 (RPL39), mRNA	1247	983	781	703	True	False	False	False	True	False	False	False	False	False	False	False	105.57	28.54	44.82	56.56
RPL3L	RL3L_HUMAN	ribosomal protein L3-like (RPL3L), mRNA	106	155	90	67	True	False	False	False	False	False	True	False	False	False	False	False	7.33	34.44	8.97	6.74
RPL41	RL41_HUMAN	ribosomal protein L41 (RPL41), transcript variant 1, mRNA	6362	4263	3911	3997	True	False	False	False	True	False	False	False	False	False	False	False	314.49	103.52	213.92	146.83
RPL5	A2RUM7_HUMAN	ribosomal protein L5 (RPL5), mRNA	4817	3393	2285	2326	True	False	False	False	True	False	False	False	False	False	False	False	398.4	223.2	112.89	170.47
RPL6	RL6_HUMAN	ribosomal protein L6 (RPL6), transcript variant 2, mRNA	8599	5949	4903	5008	True	False	False	False	True	False	False	False	False	False	False	False	275.5	67	223.62	145.6
RPL7	RL7_HUMAN	ribosomal protein L7 (RPL7), mRNA	11129	7315	6078	5928	True	False	True	False	True	False	False	False	False	False	False	False	891.55	173.65	99.43	305.19
RPL7A	Q5T8U4_HUMAN	ribosomal protein L7a (RPL7A), mRNA	6552	5167	4146	4274	True	False	False	False	True	False	False	False	False	False	False	False	574.34	327.26	232.62	329.97
RPL9	RL9_HUMAN	ribosomal protein L9 (RPL9), transcript variant 1, mRNA	9669	5490	4339	4556	True	False	True	False	True	False	False	False	False	False	False	False	1001.99	305.96	181.13	380.9
RPLP0	RLA0_HUMAN	ribosomal protein, large, P0 (RPLP0), transcript variant 1, mRNA	11695	6819	6533	6806	True	False	True	False	True	False	False	False	False	False	False	False	553.69	561.07	262.34	257.07
RPLP1	RLA1_HUMAN	ribosomal protein, large, P1 (RPLP1), transcript variant 1, mRNA	5546	4263	3107	3684	True	False	False	False	True	False	False	False	False	False	False	False	369.49	240.76	137.82	169.95
RPLP2	RLA2_HUMAN	ribosomal protein, large, P2 (RPLP2), mRNA	6067	3505	3131	3288	True	False	True	False	True	False	False	False	False	False	False	False	724.52	326.69	258.81	229.28
RPN1	RPN1_HUMAN	ribophorin I (RPN1), mRNA	2815	2187	1646	1695	True	False	False	False	True	False	False	False	False	False	False	False	455.65	180.02	25.43	81.15
RPN2	Q5JYR6_HUMAN	ribophorin II (RPN2), transcript variant 2, mRNA	1450	1250	924	1031	False	False	False	False	True	False	False	False	False	False	False	False	107.92	87.58	13.68	42.06
RPRD2	RPRD2_HUMAN	regulation of nuclear pre-mRNA domain containing 2 (RPRD2), mRNA	332	236	211	230	False	False	False	False	True	False	False	False	False	False	False	False	30.15	7.69	10.84	20.95
RPS11	RS11_HUMAN	ribosomal protein S11 (RPS11), mRNA	12227	8155	8129	8128	True	False	False	False	True	False	False	False	False	False	False	False	1042.67	355.83	186.7	447.49
RPS12	RS12_HUMAN	ribosomal protein S12 (RPS12), mRNA	5335	3724	2967	3117	True	False	False	False	True	False	False	False	False	False	False	False	445.3	117.82	175.64	93.72
RPS13	RS13_HUMAN	ribosomal protein S13 (RPS13), mRNA	4777	3520	2954	2787	True	False	False	False	True	False	False	False	False	False	False	False	317.02	125.67	56.92	111.95
RPS14	RS14_HUMAN	ribosomal protein S14 (RPS14), transcript variant 3, mRNA	4422	3104	2625	2831	True	False	False	False	True	False	False	False	False	False	False	False	391.51	114.27	176.54	129.62
RPS15	RS15_HUMAN	ribosomal protein S15 (RPS15), mRNA	1140	827	662	727	True	False	False	False	True	False	False	False	False	False	False	False	30.99	61.21	33.72	37.26
RPS15A	RS15A_HUMAN	ribosomal protein S15a (RPS15A), transcript variant 1, mRNA	3034	2152	1637	1639	True	False	False	False	True	False	False	False	False	False	False	False	69.48	116.01	71.42	50.56
RPS16	RS16_HUMAN	ribosomal protein S16 (RPS16), mRNA	546	403	347	309	True	False	False	False	True	False	False	False	False	False	False	False	18.21	28.24	23.95	13.35
RPS17	RS17L_HUMAN	ribosomal protein S17 (RPS17), mRNA	3336	2208	1738	1822	True	False	True	False	True	False	False	False	False	False	False	False	283.52	100.15	147.27	112.68
RPS18	RS18_HUMAN	ribosomal protein S18 (RPS18), mRNA	6253	4227	3356	3566	True	False	False	False	True	False	False	False	False	False	False	False	618.69	192.35	194.81	158.19
RPS19	B0ZBD0_HUMAN	ribosomal protein S19 (RPS19), mRNA	8902	4543	3881	4086	True	False	True	False	True	False	False	False	False	False	False	False	1070.07	208.05	260.34	175.67
RPS2	RS2_HUMAN	ribosomal protein S2 (RPS2), mRNA	8044	4828	4338	4217	True	False	True	False	True	False	False	False	False	False	False	False	540.59	367.5	399.15	213.87
RPS20	RS20_HUMAN	ribosomal protein S20 (RPS20), transcript variant 2, mRNA	3704	2488	2042	2199	True	False	False	False	True	False	False	False	False	False	False	False	302.52	64.08	70.21	19.08
RPS23	A8K517_HUMAN	ribosomal protein S23 (RPS23), mRNA	3113	2231	1497	1615	True	False	False	False	True	False	False	False	False	False	False	False	219.45	131.2	30.24	70.56
RPS24	Q5T0P8_HUMAN	ribosomal protein S24 (RPS24), transcript variant b, mRNA	5035	3341	2836	2823	True	False	True	False	True	False	False	False	False	False	False	False	296.53	73.53	77.92	133.14
RPS25	RS25_HUMAN	ribosomal protein S25 (RPS25), mRNA	4386	3150	2691	2651	True	False	False	False	True	False	False	False	False	False	False	False	235.97	161	41.05	100.82
RPS26	RS26_HUMAN	ribosomal protein S26 (RPS26), mRNA	2479	1828	1562	1588	True	False	False	False	True	False	False	False	False	False	False	False	153.24	82.14	70.87	51.17
RPS27	Q5T4L6_HUMAN	ribosomal protein S27 (RPS27), mRNA	2859	1679	1266	1385	True	False	True	False	True	False	False	False	False	False	False	False	297.05	112.52	41.9	38.88
RPS27A	B2RDW1_HUMAN	ribosomal protein S27a (RPS27A), transcript variant 2, mRNA	3559	2766	2035	2057	True	False	False	False	True	False	False	False	False	False	False	False	233.85	96.76	38.57	57
RPS29	A8MZ73_HUMAN	ribosomal protein S29 (RPS29), transcript variant 1, mRNA	4031	2652	2039	2108	True	False	True	False	True	False	False	False	False	False	False	False	345.06	160.58	85.42	102.17
RPS3	RS3_HUMAN	ribosomal protein S3 (RPS3), mRNA	6859	4308	3825	3939	True	False	True	False	True	False	False	False	False	False	False	False	647.26	253.99	146.41	138.9
RPS3A	RS3A_HUMAN	ribosomal protein S3A (RPS3A), mRNA	11003	7815	6124	6335	True	False	False	False	True	False	False	False	False	False	False	False	873.59	494.77	182.36	422.91
RPS4X	RS4X_HUMAN	ribosomal protein S4, X-linked (RPS4X), mRNA	7030	4189	3100	3291	True	False	True	False	True	False	False	False	False	False	False	False	658.23	233.35	127.13	156.31
RPS5	RS5_HUMAN	ribosomal protein S5 (RPS5), mRNA	3180	2305	1862	2019	True	False	False	False	True	False	False	False	False	False	False	False	380.85	146.53	107.47	87.56
RPS6	A2A3R6_HUMAN	ribosomal protein S6 (RPS6), mRNA	8885	6498	5562	5568	True	False	False	False	True	False	False	False	False	False	False	False	817.75	260.25	76.54	305.45
RPS6KA3	KS6A3_HUMAN	ribosomal protein S6 kinase, 90kDa, polypeptide 3 (RPS6KA3), mRNA	446	509	711	685	False	True	False	False	False	True	False	False	False	False	False	False	50.07	27.43	39.8	45.94
RPS6KA5	KS6A5_HUMAN	ribosomal protein S6 kinase, 90kDa, polypeptide 5 (RPS6KA5), transcript variant 1, mRNA	85	173	131	131	False	True	False	True	False	True	False	False	False	False	False	False	17.13	10.15	5.78	7.17
RPS7	Q57Z92_HUMAN	ribosomal protein S7 (RPS7), mRNA	4664	2923	2353	2419	True	False	True	False	True	False	False	False	False	False	False	False	275.73	122.98	94.73	137.5
RPS8	RS8_HUMAN	ribosomal protein S8 (RPS8), mRNA	6450	4202	3356	3587	True	False	True	False	True	False	False	False	False	False	False	False	288.6	304.27	95.55	136.82
RPS9	A9C4C1_HUMAN	ribosomal protein S9 (RPS9), mRNA	3657	2679	2017	2109	True	False	False	False	True	False	False	False	False	False	False	False	347.21	137.95	70.62	74.98
RPUSD1	RUSD1_HUMAN	RNA pseudouridylate synthase domain containing 1 (RPUSD1), mRNA	92	205	203	190	False	True	False	True	False	True	False	False	False	False	False	False	22.15	13.5	21.15	18.9
RRAGD	RRAGD_HUMAN	Ras-related GTP binding D (RRAGD), mRNA	1321	962	639	606	True	False	False	False	True	False	False	False	False	False	False	False	253.68	195.64	19.76	17.95
RRAS	RRAS_HUMAN	related RAS viral (r-ras) oncogene homolog (RRAS), mRNA	534	379	341	350	True	False	False	False	True	False	False	False	False	False	False	False	78.81	16.41	19.8	17.61
RRNAD1	RRNAD_HUMAN	ribosomal RNA adenine dimethylase domain containing 1 (RRNAD1), transcript variant 2, mRNA	184	134	102	113	False	False	False	False	True	False	False	False	False	False	False	False	33.5	18.01	11.29	10.09
RRP9	U3IP2_HUMAN	ribosomal RNA processing 9, small subunit (SSU) processome component, homolog (yeast) (RRP9), mRNA	190	146	123	128	False	False	False	False	True	False	False	False	False	False	False	False	12.81	4.41	16.75	4.63
RRS1	RRS1_HUMAN	RRS1 ribosome biogenesis regulator homolog (S. cerevisiae) (RRS1), mRNA	126	89	69	78	True	False	False	False	True	False	False	False	False	False	False	False	6.98	8.88	2.31	9.29
RSBN1L	RSBNL_HUMAN	round spermatid basic protein 1-like (RSBN1L), mRNA	133	76	78	69	True	False	True	False	True	False	False	False	False	False	False	False	13.43	2	2.33	4.81
RTCD1	RTC1_HUMAN	RNA terminal phosphate cyclase domain 1 (RTCD1), transcript variant 2, mRNA	307	486	524	477	False	True	False	True	False	True	False	False	False	False	False	False	47.06	18.98	34.26	26.69
RUFY1	RUFY1_HUMAN	RUN and FYVE domain containing 1 (RUFY1), transcript variant 1, mRNA	237	149	206	188	False	False	True	False	False	False	False	False	False	False	False	False	6.23	6.03	5.61	27.03
RUFY4	RUFY4_HUMAN	RUN and FYVE domain containing 4 (RUFY4), transcript variant 1, mRNA	86	363	247	278	False	True	False	True	False	True	False	False	False	False	False	False	1.2	30.4	81.53	57.01
RUSC2	RUSC2_HUMAN	RUN and SH3 domain containing 2 (RUSC2), mRNA	695	473	413	435	True	False	False	False	True	False	False	False	False	False	False	False	121.94	28.84	70.97	21.28
RXRG	F1D8Q7_HUMAN	retinoid X receptor, gamma (RXRG), transcript variant 1, mRNA	324	723	808	826	False	True	False	True	False	True	False	False	False	False	False	False	105.6	57.48	95.28	37.34
RYR1	RYR1_HUMAN	ryanodine receptor 1 (skeletal) (RYR1), transcript variant 1, mRNA	204	74	129	77	True	False	True	False	False	False	False	False	False	False	False	False	31.69	2.85	36.73	18.03
S100A13	S10AD_HUMAN	S100 calcium binding protein A13 (S100A13), transcript variant 2, mRNA	287	491	368	394	False	False	False	True	False	False	False	False	False	False	False	False	15.9	37.67	31.53	33.89
SAFB	SAFB1_HUMAN	scaffold attachment factor B (SAFB), transcript variant 3, mRNA	1225	986	785	786	True	False	False	False	True	False	False	False	False	False	False	False	93.27	80.66	28.06	35.5
SAFB2	SAFB2_HUMAN	scaffold attachment factor B2 (SAFB2), mRNA	871	629	600	563	True	False	False	False	False	False	False	False	False	False	False	False	67.28	28.42	25.31	17.98
SAP30L	SP30L_HUMAN	SAP30-like (SAP30L), transcript variant 1, mRNA	104	164	159	172	False	True	False	True	False	True	False	False	False	False	False	False	10.11	6.69	5.46	16.29
SAV1	SAV1_HUMAN	salvador homolog 1 (Drosophila) (SAV1), mRNA	425	277	290	298	False	False	True	False	False	False	False	False	False	False	False	False	41.57	27.06	31.47	32.54
SCAP	SCAP_HUMAN	SREBF chaperone (SCAP), mRNA	418	303	284	278	True	False	False	False	False	False	False	False	False	False	False	False	50.28	15.9	21.79	7.45
SCCPDH	SCPDH_HUMAN	saccharopine dehydrogenase (putative) (SCCPDH), mRNA	472	723	652	533	False	False	False	True	False	False	False	False	False	False	False	False	99.34	47.09	68.22	22.98
SCGB1A1	UTER_HUMAN	secretoglobin, family 1A, member 1 (uteroglobin) (SCGB1A1), mRNA	477	670	1412	1219	False	True	False	False	False	True	False	True	False	True	False	False	322.99	120.66	58.77	31.63
SCN7A	SCN7A_HUMAN	sodium channel, voltage-gated, type VII, alpha (SCN7A), mRNA	244	104	161	109	True	False	True	False	True	False	False	False	False	True	False	False	30.99	11.14	12.41	15.56
SCPEP1	Q9H2J9_HUMAN	serine carboxypeptidase 1 (SCPEP1), mRNA	1127	738	673	681	True	False	False	False	True	False	False	False	False	False	False	False	199.12	102.13	23.88	53.41
SCRN1	C9JPG0_HUMAN	secernin 1 (SCRN1), transcript variant 3, mRNA	80	115	145	129	False	True	False	False	False	True	False	False	False	False	False	False	21.4	12.6	0.67	7.23
SCYL3	PACE1_HUMAN	SCY1-like 3 (S. cerevisiae) (SCYL3), transcript variant 2, mRNA	217	163	122	135	True	False	False	False	True	False	False	False	False	False	False	False	21.05	9.96	5.61	6.08
SDC2	Q6PIS6_HUMAN	syndecan 2 (SDC2), mRNA	484	92	104	103	True	False	True	False	True	False	False	False	False	False	False	False	147.74	8.82	14.19	8.69
SDPR	SDPR_HUMAN	serum deprivation response (SDPR), mRNA	1506	1876	2300	2290	False	True	False	False	False	True	False	False	False	False	False	False	308.89	232.75	188.63	27.22
SDR42E1	D42E1_HUMAN	short chain dehydrogenase/reductase family 42E, member 1 (SDR42E1), mRNA	108	140	202	159	False	False	False	False	False	True	False	False	False	False	False	False	26.03	12.66	30.34	11.1
SEC16B	SC16B_HUMAN	SEC16 homolog B (S. cerevisiae) (SEC16B), mRNA	178	76	73	85	True	False	True	False	True	False	False	False	False	False	False	False	38.58	20.92	6.12	3.67
SEC22B	SC22B_HUMAN	SEC22 vesicle trafficking protein homolog B (S. cerevisiae) (gene/pseudogene) (SEC22B), mRNA	438	540	681	693	False	True	False	False	False	True	False	False	False	False	False	False	62.83	28.75	38.83	31.55
SECISBP2L	SBP2L_HUMAN	SECIS binding protein 2-like (SECISBP2L), transcript variant 1, mRNA	241	184	264	287	False	False	False	False	False	False	False	True	False	False	False	False	10.4	10.69	1.45	12.24
SEL1L	Q3ZCU6_HUMAN	sel-1 suppressor of lin-12-like (C. elegans) (SEL1L), transcript variant 1, mRNA	427	392	570	597	False	False	False	False	False	False	False	True	False	False	False	False	46.68	39.93	24.85	15.9
SEMA4C	SEM4C_HUMAN	sema domain, immunoglobulin domain (Ig), transmembrane domain (TM) and short cytoplasmic domain, (semaphorin) 4C (SEMA4C), mRNA	156	167	69	129	False	False	False	False	True	False	False	False	True	False	False	True	34.3	16.34	2.65	26.74
SEMA4F	SEM4F_HUMAN	sema domain, immunoglobulin domain (Ig), transmembrane domain (TM) and short cytoplasmic domain, (semaphorin) 4F (SEMA4F), mRNA	119	166	236	237	False	True	False	False	False	True	False	False	False	False	False	False	36.78	13.89	17.13	9.54
SEMA4G	Q9NWU8_HUMAN	sema domain, immunoglobulin domain (Ig), transmembrane domain (TM) and short cytoplasmic domain, (semaphorin) 4G (SEMA4G), transcript variant 1, mRNA	94	170	205	228	False	True	False	False	False	True	False	False	False	False	False	False	21.13	31.48	6.43	48.45
SEMA6D	A6NM95_HUMAN	sema domain, transmembrane domain (TM), and cytoplasmic domain, (semaphorin) 6D (SEMA6D), transcript variant 1, mRNA	414	118	129	143	True	False	True	False	True	False	False	False	False	False	False	False	136.45	6.03	17.4	12.2
SENP7	SENP7_HUMAN	SUMO1/sentrin specific peptidase 7 (SENP7), transcript variant 2, mRNA	134	80	56	91	False	False	True	False	True	False	False	False	False	False	False	True	7.54	7.69	5.49	15.07
SEPT1	SEPT1_HUMAN	septin 1 (SEPT1), mRNA	107	52	44	63	False	False	True	False	True	False	False	False	False	False	False	False	15.82	9.64	1.45	19.19
SEPT5	SEPT5_HUMAN	septin 5 (SEPT5), transcript variant 2, mRNA	124	377	160	194	False	False	False	True	False	False	True	False	True	False	False	False	27.06	24.56	10.69	41.04
SEPT9	SEPT9_HUMAN	septin 9 (SEPT9), transcript variant 2, mRNA	417	1002	556	946	False	True	False	True	False	False	False	False	False	False	False	False	46.46	222.24	55.29	227.63
SEPX1	MSRB1_HUMAN	selenoprotein X, 1 (SEPX1), mRNA	213	178	146	127	True	False	False	False	False	False	False	False	False	False	False	False	23.35	9.39	11.67	13.78
SERHL2	SEHL2_HUMAN	serine hydrolase-like 2 (SERHL2), mRNA	582	459	328	339	False	False	False	False	False	False	False	False	False	False	False	False	128.82	25.74	14.73	22.17
SERP1	SERP1_HUMAN	stress-associated endoplasmic reticulum protein 1 (SERP1), mRNA	160	95	98	132	False	False	True	False	True	False	False	False	False	False	False	False	17.85	10.41	8.5	5.93
SERPINB1	ILEU_HUMAN	serpin peptidase inhibitor, clade B (ovalbumin), member 1 (SERPINB1), mRNA	125	63	66	72	True	False	True	False	True	False	False	False	False	False	False	False	9.4	7.84	7.31	11.39
SERPINB9	SPB9_HUMAN	serpin peptidase inhibitor, clade B (ovalbumin), member 9 (SERPINB9), mRNA	177	92	112	128	False	False	True	False	False	False	False	False	False	False	False	False	28.75	3.18	20.85	13.04
SERPIND1	HEP2_HUMAN	serpin peptidase inhibitor, clade D (heparin cofactor), member 1 (SERPIND1), mRNA	42	178	352	370	False	True	False	False	False	True	False	False	False	False	False	False	40.17	72.7	82.26	68.55
SERPING1	IC1_HUMAN	serpin peptidase inhibitor, clade G (C1 inhibitor), member 1 (SERPING1), transcript variant 2, mRNA	1022	386	326	322	True	False	True	False	True	False	False	False	False	False	False	False	176.37	22.91	27.09	39.88
SERPINH1	SERPH_HUMAN	serpin peptidase inhibitor, clade H (heat shock protein 47), member 1, (collagen binding protein 1) (SERPINH1), transcript variant 2, mRNA	2402	2851	1153	1322	False	False	False	False	True	False	True	False	True	False	False	False	582.9	567.84	76.63	89.29
SETD1B	SET1B_HUMAN	SET domain containing 1B (SETD1B), mRNA	237	167	126	160	False	False	False	False	True	False	False	False	False	False	False	False	26.96	6.66	8.89	18.48
SF3B1	A0JLT9_HUMAN	splicing factor 3b, subunit 1, 155kDa (SF3B1), transcript variant 1, mRNA	8665	7529	6881	11455	False	False	False	False	False	False	False	True	False	False	False	True	1346	557.45	799.68	1335.83
SFXN4	SFXN4_HUMAN	sideroflexin 4 (SFXN4), mRNA	113	169	209	184	False	True	False	False	False	True	False	False	False	False	False	False	21.98	14.84	7.69	6.24
SFXN5	SFXN5_HUMAN	sideroflexin 5 (SFXN5), nuclear gene encoding mitochondrial protein, mRNA	97	224	158	131	False	False	False	True	False	True	True	False	False	False	False	False	21.93	11.7	8.41	10.4
SGCB	SGCB_HUMAN	sarcoglycan, beta (43kDa dystrophin-associated glycoprotein) (SGCB), mRNA	194	171	116	136	False	False	False	False	True	False	False	False	False	False	False	False	29.4	15.88	9.94	11.93
SGCD	SGCD_HUMAN	sarcoglycan, delta (35kDa dystrophin-associated glycoprotein) (SGCD), transcript variant 1, mRNA	233	210	90	81	True	False	False	False	True	False	True	False	True	False	False	False	35.64	11.06	15.18	17.8
SGK3	B3KQC2_HUMAN	serum/glucocorticoid regulated kinase family, member 3 (SGK3), transcript variant 1, mRNA	366	224	270	298	False	False	True	False	False	False	False	False	False	False	False	False	27.35	13.75	19.8	19.63
SGPL1	SGPL1_HUMAN	sphingosine-1-phosphate lyase 1 (SGPL1), mRNA	170	206	261	274	False	True	False	False	False	True	False	False	False	False	False	False	37.64	14.31	12.58	29.69
SH2D4A	SH24A_HUMAN	SH2 domain containing 4A (SH2D4A), transcript variant 1, mRNA	117	75	141	132	False	False	False	False	False	False	False	True	False	True	False	False	33.89	2.96	7.86	3.71
SH2D7	SH2D7_HUMAN	SH2 domain containing 7 (SH2D7), mRNA	106	228	150	182	False	True	False	True	False	False	False	False	True	False	False	False	15.13	7.77	9.74	17.13
SH3BP2	D6R919_HUMAN	SH3-domain binding protein 2 (SH3BP2), transcript variant 3, mRNA	159	52	70	69	True	False	True	False	True	False	False	False	False	False	False	False	16.29	4.63	3.76	11.68
SH3BP5L	3BP5L_HUMAN	SH3-binding domain protein 5-like (SH3BP5L), mRNA	263	309	112	244	False	False	False	False	True	False	False	False	True	False	False	True	28.6	25.3	4.98	22.36
SH3D19	SH319_HUMAN	SH3 domain containing 19 (SH3D19), transcript variant 1, mRNA	125	94	66	81	True	False	False	False	True	False	False	False	False	False	False	False	12.74	3.71	1.76	6.98
SH3GL2	Q8IZ09_HUMAN	SH3-domain GRB2-like 2 (SH3GL2), mRNA	275	357	539	489	False	True	False	False	False	True	False	False	False	True	False	False	81.07	23	41.91	52.92
SH3PXD2A	SPD2A_HUMAN	SH3 and PX domains 2A (SH3PXD2A), mRNA	996	349	258	261	True	False	False	False	True	False	False	False	False	False	False	False	358.53	20.8	32.58	25.85
SHISA4	SHSA4_HUMAN	shisa homolog 4 (Xenopus laevis) (SHISA4), transcript variant 1, mRNA	507	405	305	337	True	False	False	False	True	False	False	False	False	False	False	False	42.81	19.34	12.68	19.43
SIK1	SIK1_HUMAN	salt-inducible kinase 1 (SIK1), mRNA	802	580	101	439	False	False	False	False	True	False	False	False	True	False	False	True	360.81	103.33	11.85	96.96
SIPA1	SIPA1_HUMAN	signal-induced proliferation-associated 1 (SIPA1), transcript variant 2, mRNA	331	209	146	213	True	False	True	False	True	False	False	False	False	False	False	False	23.6	22.04	20.3	26.84
SIRT3	SIRT3_HUMAN	sirtuin 3 (SIRT3), nuclear gene encoding mitochondrial protein, transcript variant 1, mRNA	435	727	669	600	False	False	False	True	False	True	False	False	False	False	False	False	53.67	44.52	7.97	21.52
SIRT7	SIRT7_HUMAN	sirtuin 7 (SIRT7), mRNA	186	114	138	136	False	False	True	False	False	False	False	False	False	False	False	False	26	5.03	7.88	11.14
SIX5	SIX5_HUMAN	SIX homeobox 5 (SIX5), mRNA	174	126	91	93	True	False	False	False	True	False	False	False	False	False	False	False	33.46	12.67	6.96	7.22
SKI	SKI_HUMAN	v-ski sarcoma viral oncogene homolog (avian) (SKI), mRNA	396	251	213	236	True	False	True	False	True	False	False	False	False	False	False	False	52.3	28.96	4.51	5.17
SKIL	SKIL_HUMAN	SKI-like oncogene (SKIL), transcript variant 1, mRNA	102	95	161	155	False	True	False	False	False	False	False	True	False	False	False	False	9.35	11.33	30.83	13.2
SLC12A2	S12A2_HUMAN	solute carrier family 12 (sodium/potassium/chloride transporters), member 2 (SLC12A2), mRNA	247	382	496	471	False	True	False	True	False	True	False	False	False	False	False	False	28.01	49.54	85.45	6.66
SLC12A7	S12A7_HUMAN	solute carrier family 12 (potassium/chloride transporters), member 7 (SLC12A7), mRNA	625	1086	1059	925	False	False	False	True	False	True	False	False	False	False	False	False	90.34	74.45	35.31	42.45
SLC15A4	S15A4_HUMAN	solute carrier family 15, member 4 (SLC15A4), mRNA	122	75	54	61	True	False	True	False	True	False	False	False	False	False	False	False	15.95	1.2	9.07	4.7
SLC16A1	B4DKS0_HUMAN	solute carrier family 16, member 1 (monocarboxylic acid transporter 1) (SLC16A1), transcript variant 1, mRNA	481	538	342	403	False	False	False	False	False	False	False	False	True	False	False	False	29.29	63.51	19.35	33.06
SLC16A13	MOT13_HUMAN	solute carrier family 16, member 13 (monocarboxylic acid transporter 13) (SLC16A13), mRNA	389	311	239	192	True	False	False	False	True	False	True	False	False	False	False	False	9.13	52.31	26.12	8.41
SLC1A5	E9PC01_HUMAN	solute carrier family 1 (neutral amino acid transporter), member 5 (SLC1A5), transcript variant 1, mRNA	507	37	13	28	True	False	True	False	True	False	False	False	True	False	False	True	253.19	11.68	2.4	5.78
SLC20A1	A7LNJ1_HUMAN	solute carrier family 20 (phosphate transporter), member 1 (SLC20A1), mRNA	247	192	148	209	False	False	False	False	True	False	False	False	False	False	False	False	36.37	7.94	14.45	15.03
SLC22A5	S22A5_HUMAN	solute carrier family 22 (organic cation/carnitine transporter), member 5 (SLC22A5), mRNA	135	115	141	185	False	False	False	False	False	False	False	True	False	False	False	False	4.37	16.86	8.62	26.69
SLC24A6	NCKX6_HUMAN	solute carrier family 24 (sodium/potassium/calcium exchanger), member 6 (SLC24A6), mRNA	109	58	62	65	True	False	True	False	True	False	False	False	False	False	False	False	4.33	8.29	11.35	0.88
SLC25A17	PM34_HUMAN	solute carrier family 25 (mitochondrial carrier; peroxisomal membrane protein, 34kDa), member 17 (SLC25A17), nuclear gene encoding mitochondrial protein, mRNA	192	285	361	344	False	True	False	False	False	True	False	False	False	False	False	False	21.61	19.68	39.37	5.84
SLC25A20	MCAT_HUMAN	solute carrier family 25 (carnitine/acylcarnitine translocase), member 20 (SLC25A20), nuclear gene encoding mitochondrial protein, mRNA	4923	8229	10021	10367	False	True	False	True	False	True	False	False	False	False	False	False	1289.78	54.57	156.37	370.25
SLC25A22	GHC1_HUMAN	solute carrier family 25 (mitochondrial carrier: glutamate), member 22 (SLC25A22), nuclear gene encoding mitochondrial protein, transcript variant 2, mRNA	396	339	568	530	False	False	False	False	False	False	False	True	False	True	False	False	90.34	25.2	51.68	35.52
SLC25A36	S2536_HUMAN	solute carrier family 25, member 36 (SLC25A36), transcript variant 1, mRNA	380	496	550	588	False	True	False	False	False	False	False	False	False	False	False	False	38.4	67.66	42.73	29.28
SLC25A4	ADT1_HUMAN	solute carrier family 25 (mitochondrial carrier; adenine nucleotide translocator), member 4 (SLC25A4), nuclear gene encoding mitochondrial protein, mRNA	3005	4625	5260	5222	False	True	False	True	False	True	False	False	False	False	False	False	778.29	40.31	154.35	533.17
SLC25A44	S2544_HUMAN	solute carrier family 25, member 44 (SLC25A44), mRNA	800	675	1167	1084	False	False	False	False	False	False	False	True	False	True	False	False	76.23	25.71	32.58	58.48
SLC25A46	S2546_HUMAN	solute carrier family 25, member 46 (SLC25A46), mRNA	243	416	483	476	False	True	False	True	False	True	False	False	False	False	False	False	49.57	21.31	41.63	10.53
SLC26A10	S2610_HUMAN	solute carrier family 26, member 10 (SLC26A10), mRNA	520	259	273	437	False	False	True	False	True	False	False	True	False	False	False	True	97.45	31.62	12.33	73.57
SLC26A6	S26A6_HUMAN	solute carrier family 26, member 6 (SLC26A6), transcript variant 2, mRNA	381	540	351	396	False	False	False	False	False	False	False	False	True	False	False	False	23.14	37.21	15.39	23.58
SLC26A7	S26A7_HUMAN	solute carrier family 26, member 7 (SLC26A7), transcript variant 1, mRNA	162	184	60	43	True	False	False	False	True	False	True	False	True	False	False	False	18.77	50.29	6.24	4.18
SLC27A1	S27A1_HUMAN	solute carrier family 27 (fatty acid transporter), member 1 (SLC27A1), mRNA	357	172	236	241	False	False	True	False	True	False	False	False	False	False	False	False	48.23	11.5	29.46	8.17
SLC27A2	S27A2_HUMAN	solute carrier family 27 (fatty acid transporter), member 2 (SLC27A2), transcript variant 1, mRNA	2289	3015	3960	3667	False	True	False	False	False	True	False	False	False	False	False	False	70.01	513.6	282.17	136.61
SLC28A3	S28A3_HUMAN	solute carrier family 28 (sodium-coupled nucleoside transporter), member 3 (SLC28A3), transcript variant 1, mRNA	522	333	341	331	True	False	True	False	True	False	False	False	False	False	False	False	37.68	16.09	14.17	18.55
SLC29A1	S29A1_HUMAN	solute carrier family 29 (nucleoside transporters), member 1 (SLC29A1), nuclear gene encoding mitochondrial protein, transcript variant 5, mRNA	721	1122	1386	1380	False	True	False	False	False	True	False	False	False	False	False	False	66.01	261.34	128.35	195.19
SLC29A4	S29A4_HUMAN	solute carrier family 29 (nucleoside transporters), member 4 (SLC29A4), transcript variant 1, mRNA	85	314	395	335	False	True	False	True	False	True	False	False	False	False	False	False	58.5	19.7	82.38	77.38
SLC2A1	Q59GX2_HUMAN	solute carrier family 2 (facilitated glucose transporter), member 1 (SLC2A1), mRNA	98	106	47	81	False	False	False	False	True	False	False	False	False	False	False	True	4.73	30.57	5.51	4.84
SLC2A4	Q05BQ3_HUMAN	solute carrier family 2 (facilitated glucose transporter), member 4 (SLC2A4), mRNA	1765	1502	978	899	True	False	False	False	True	False	True	False	True	False	False	False	246.54	195.93	79.76	17.69
SLC35A1	Q5W1L8_HUMAN	solute carrier family 35 (CMP-sialic acid transporter), member A1 (SLC35A1), transcript variant 2, mRNA	100	74	62	60	True	False	False	False	True	False	False	False	False	False	False	False	14.25	4.98	4.16	2.73
SLC35C1	FUCT1_HUMAN	solute carrier family 35, member C1 (SLC35C1), transcript variant 1, mRNA	152	217	244	247	False	True	False	False	False	True	False	False	False	False	False	False	23	25.01	25.71	13.33
SLC36A1	S36A1_HUMAN	solute carrier family 36 (proton/amino acid symporter), member 1 (SLC36A1), mRNA	265	405	596	537	False	True	False	False	False	True	False	False	False	False	False	False	63.53	41.95	18.33	9.94
SLC36A2	S36A2_HUMAN	solute carrier family 36 (proton/amino acid symporter), member 2 (SLC36A2), mRNA	1237	1879	2631	2480	False	True	False	False	False	True	False	False	False	False	False	False	392.57	269.88	121.46	106.93
SLC37A4	B4DUH2_HUMAN	solute carrier family 37 (glucose-6-phosphate transporter), member 4 (SLC37A4), transcript variant 2, mRNA	134	143	83	97	False	False	False	False	True	False	False	False	True	False	False	False	14.19	20.51	13.05	8.99
SLC43A2	LAT4_HUMAN	solute carrier family 43, member 2 (SLC43A2), mRNA	157	118	284	298	False	True	False	False	False	True	False	True	False	True	False	False	35.38	24.17	19.74	20.27
SLC50A1	SWET1_HUMAN	solute carrier family 50 (sugar transporter), member 1 (SLC50A1), transcript variant 1, mRNA	514	341	265	282	True	False	True	False	True	False	False	False	False	False	False	False	71.46	26.86	16.18	20.1
SLC52A1	RFT_HUMAN	G protein-coupled receptor 172B (GPR172B), transcript variant 1, mRNA	243	387	389	380	False	True	False	True	False	True	False	False	False	False	False	False	13.75	24.83	32.05	22.7
SLC6A6	SC6A6_HUMAN	solute carrier family 6 (neurotransmitter transporter, taurine), member 6 (SLC6A6), transcript variant 1, mRNA	142	59	135	137	False	False	True	False	False	False	False	True	False	True	False	False	27.79	6.56	3.51	7.31
SLC7A1	CTR1_HUMAN	solute carrier family 7 (cationic amino acid transporter, y+ system), member 1 (SLC7A1), mRNA	205	293	320	348	False	True	False	False	False	True	False	False	False	False	False	False	32.34	29.91	11.79	29.44
SLC7A5	Q8IV97_HUMAN	solute carrier family 7 (amino acid transporter light chain, L system), member 5 (SLC7A5), mRNA	74	415	195	228	False	True	False	True	False	True	True	False	True	False	False	False	29.94	61.36	11.67	16.22
SLC7A7	YLAT1_HUMAN	solute carrier family 7 (amino acid transporter light chain, y+L system), member 7 (SLC7A7), transcript variant 3, mRNA	104	54	50	53	True	False	True	False	True	False	False	False	False	False	False	False	7.09	7.36	2.33	9.7
SLC9A8	SL9A8_HUMAN	solute carrier family 9 (sodium/hydrogen exchanger), member 8 (SLC9A8), mRNA	85	76	125	93	False	False	False	False	False	False	False	False	False	True	False	False	5.29	12.03	11.98	8.29
SLK	SLK_HUMAN	STE20-like kinase (SLK), mRNA	317	326	494	465	False	False	False	False	False	True	False	False	False	True	False	False	37.65	16.2	31.7	10
SLMO2	SLMO2_HUMAN	slowmo homolog 2 (Drosophila) (SLMO2), mRNA	2523	3675	4063	3746	False	False	False	False	False	True	False	False	False	False	False	False	326.11	201.33	179.39	119.83
SMAD3	Q9P0T0_HUMAN	SMAD family member 3 (SMAD3), transcript variant 1, mRNA	337	307	577	599	False	True	False	False	False	True	False	True	False	True	False	False	26.87	45.37	78.5	16.9
SMAD4	SMAD4_HUMAN	SMAD family member 4 (SMAD4), mRNA	292	192	193	222	False	False	True	False	True	False	False	False	False	False	False	False	9.29	13.64	5.33	18.62
SMARCA1	Q86UA8_HUMAN	SWI/SNF related, matrix associated, actin dependent regulator of chromatin, subfamily a, member 1 (SMARCA1), transcript variant 2, mRNA	636	491	395	434	False	False	False	False	True	False	False	False	False	False	False	False	58.45	35.22	38.75	30.24
SMARCD2	SMRD2_HUMAN	SWI/SNF related, matrix associated, actin dependent regulator of chromatin, subfamily d, member 2 (SMARCD2), mRNA	709	557	417	432	True	False	False	False	True	False	False	False	False	False	False	False	67.02	51.1	23.5	25.54
SMC3	SMC3_HUMAN	structural maintenance of chromosomes 3 (SMC3), mRNA	450	348	324	297	True	False	False	False	False	False	False	False	False	False	False	False	20.52	13.54	5.04	17.01
SMCHD1	SMHD1_HUMAN	structural maintenance of chromosomes flexible hinge domain containing 1 (SMCHD1), mRNA	332	220	297	280	False	False	True	False	False	False	False	False	False	False	False	False	6.69	23.81	22.26	4.67
SMEK1	P4R3A_HUMAN	SMEK homolog 1, suppressor of mek1 (Dictyostelium) (SMEK1), mRNA	503	425	327	358	False	False	False	False	True	False	False	False	False	False	False	False	24.95	23.95	19.37	11.02
SMPD2	NSMA_HUMAN	sphingomyelin phosphodiesterase 2, neutral membrane (neutral sphingomyelinase) (SMPD2), mRNA	129	71	70	97	False	False	True	False	True	False	False	False	False	False	False	False	5.86	3.84	4.18	3.28
SMTN	E7ETT8_HUMAN	smoothelin (SMTN), transcript variant 2, mRNA	297	342	208	267	False	False	False	False	False	False	False	False	True	False	False	False	43.1	16.2	28.01	15.17
SMTNL2	SMTL2_HUMAN	smoothelin-like 2 (SMTNL2), transcript variant 1, mRNA	57	124	57	143	False	False	False	True	False	False	False	False	True	False	False	False	7.62	7.09	5.17	47.06
SNRNP48	SNR48_HUMAN	small nuclear ribonucleoprotein 48kDa (U11/U12) (SNRNP48), mRNA	218	165	132	172	False	False	False	False	True	False	False	False	False	False	False	False	15.39	29.46	3	18.85
SNRPA	SNRPA_HUMAN	small nuclear ribonucleoprotein polypeptide A (SNRPA), mRNA	168	123	104	124	False	False	False	False	True	False	False	False	False	False	False	False	2.6	10.58	6.64	6.96
SNRPD1	SMD1_HUMAN	small nuclear ribonucleoprotein D1 polypeptide 16kDa (SNRPD1), mRNA	159	160	114	101	True	False	False	False	False	False	True	False	False	False	False	False	13.96	9.33	9.24	3.18
SNRPD2	SMD2_HUMAN	small nuclear ribonucleoprotein D2 polypeptide 16.5kDa (SNRPD2), transcript variant 1, mRNA	635	514	404	475	False	False	False	False	True	False	False	False	False	False	False	False	29.81	19.86	23.25	10.82
SNRPF	RUXF_HUMAN	small nuclear ribonucleoprotein polypeptide F (SNRPF), mRNA	162	140	101	124	False	False	False	False	True	False	False	False	False	False	False	False	8.99	16.51	4.7	7.62
SNRPG	RUXG_HUMAN	small nuclear ribonucleoprotein polypeptide G (SNRPG), mRNA	402	301	214	216	True	False	False	False	True	False	False	False	False	False	False	False	31.06	15.9	16.97	21.99
SNTA1	SNTA1_HUMAN	syntrophin, alpha 1 (dystrophin-associated protein A1, 59kDa, acidic component) (SNTA1), mRNA	313	525	640	680	False	True	False	True	False	True	False	False	False	False	False	False	40.11	33.84	42.53	56.38
SNTB1	SNTB1_HUMAN	syntrophin, beta 1 (dystrophin-associated protein A1, 59kDa, basic component 1) (SNTB1), mRNA	715	1155	1527	1680	False	True	False	True	False	True	False	False	False	False	False	False	181.07	40.42	101.42	21.73
SNURF	SNURF_HUMAN	SNRPN upstream reading frame (SNURF), transcript variant 1, mRNA	625	1025	909	916	False	False	False	True	False	False	False	False	False	False	False	False	143.35	66.03	12.17	60.11
SNX4	SNX4_HUMAN	sorting nexin 4 (SNX4), mRNA	524	645	845	750	False	False	False	False	False	True	False	False	False	False	False	False	29.87	40.32	101.04	32.2
SOCS2	A8K3D1_HUMAN	suppressor of cytokine signaling 2 (SOCS2), mRNA	171	46	38	36	True	False	True	False	True	False	False	False	False	False	False	False	54.73	4.58	4.93	2.52
SOD1	SODC_HUMAN	superoxide dismutase 1, soluble (SOD1), mRNA	12902	8831	7330	7372	True	False	False	False	True	False	False	False	False	False	False	False	1732.7	249.35	912.06	527.64
SOD3	SODE_HUMAN	superoxide dismutase 3, extracellular (SOD3), mRNA	455	1444	1102	1650	False	True	False	True	False	True	False	False	False	False	False	False	133.06	286.3	144.71	377.39
SOLH	CAN15_HUMAN	small optic lobes homolog (Drosophila) (SOLH), mRNA	488	307	335	378	False	False	True	False	False	False	False	False	False	False	False	False	39.89	10.68	20	12.24
SORBS1	SRBS1_HUMAN	sorbin and SH3 domain containing 1 (SORBS1), transcript variant 3, mRNA	1491	884	1168	1285	False	False	True	False	False	False	False	False	False	False	False	False	26.89	109.22	29.82	92.38
SP1	SP1_HUMAN	Sp1 transcription factor (SP1), transcript variant 1, mRNA	177	118	117	145	False	False	False	False	True	False	False	False	False	False	False	False	15.51	5.21	11.06	11.68
SP100	Q68DS7_HUMAN	SP100 nuclear antigen (SP100), transcript variant 5, mRNA	392	250	270	289	False	False	True	False	False	False	False	False	False	False	False	False	26.36	19.7	6.06	48.28
SPARC	SPRC_HUMAN	secreted protein, acidic, cysteine-rich (osteonectin) (SPARC), mRNA	1743	3320	2694	2566	False	False	False	True	False	True	False	False	False	False	False	False	224.09	563.33	136.84	143.73
SPARCL1	SPRL1_HUMAN	SPARC-like 1 (hevin) (SPARCL1), transcript variant 2, mRNA	5892	11453	11247	10725	False	True	False	True	False	True	False	False	False	False	False	False	1843.14	374.85	1513.23	1468.4
SPATA13	SPT13_HUMAN	spermatogenesis associated 13 (SPATA13), transcript variant 2, mRNA	53	52	80	118	False	True	False	False	False	False	False	True	False	False	False	False	9.24	13.78	8.72	29.72
SPATA20	SPT20_HUMAN	spermatogenesis associated 20 (SPATA20), mRNA	58	158	109	111	False	False	False	True	False	True	False	False	False	False	False	False	13.96	12.86	9.33	23.79
SPATA6	SPAT6_HUMAN	spermatogenesis associated 6 (SPATA6), mRNA	189	170	216	132	False	False	False	False	False	False	False	False	False	False	True	False	14.26	19.1	10.84	13.69
SPCS3	SPCS3_HUMAN	signal peptidase complex subunit 3 homolog (S. cerevisiae) (SPCS3), mRNA	287	175	267	272	False	False	True	False	False	False	False	True	False	True	False	False	6.74	14.9	21.26	16.27
SPECC1	CYTSB_HUMAN	sperm antigen with calponin homology and coiled-coil domains 1 (SPECC1), transcript variant 3, mRNA	113	75	212	149	False	False	False	False	False	True	False	True	False	True	False	False	14.52	3.21	14.5	3.48
SPECC1L	B2RMV2_HUMAN	sperm antigen with calponin homology and coiled-coil domains 1-like (SPECC1L), transcript variant 2, mRNA	264	168	219	236	False	False	True	False	False	False	False	False	False	False	False	False	9.94	2.67	15.1	15.87
SPEN	MINT_HUMAN	spen homolog, transcriptional regulator (Drosophila) (SPEN), mRNA	604	435	261	392	True	False	False	False	True	False	False	False	True	False	False	True	76.49	54.52	18.75	22.07
SPG7	SPG7_HUMAN	spastic paraplegia 7 (pure and complicated autosomal recessive) (SPG7), nuclear gene encoding mitochondrial protein, transcript variant 1, mRNA	715	1136	1170	1105	False	True	False	True	False	True	False	False	False	False	False	False	83.43	20.84	20.65	102.67
SPHK2	B4DU87_HUMAN	sphingosine kinase 2 (SPHK2), transcript variant 1, mRNA	290	190	146	139	True	False	True	False	True	False	False	False	False	False	False	False	45.17	17.38	13.04	5.29
SPIRE1	SPIR1_HUMAN	spire homolog 1 (Drosophila) (SPIRE1), transcript variant 2, mRNA	338	553	754	786	False	True	False	True	False	True	False	False	False	False	False	False	86.66	25.21	45.9	85.54
SPIRE2	SPIR2_HUMAN	spire homolog 2 (Drosophila) (SPIRE2), mRNA	270	554	568	515	False	True	False	True	False	True	False	False	False	False	False	False	65.64	15.72	9.54	21.87
SPOCK2	TICN2_HUMAN	sparc/osteonectin, cwcv and kazal-like domains proteoglycan (testican) 2 (SPOCK2), transcript variant 2, mRNA	455	277	218	279	True	False	True	False	True	False	False	False	False	False	False	False	76.28	19.8	18.19	25.67
SPP1	Q567T5_HUMAN	secreted phosphoprotein 1 (SPP1), transcript variant 2, mRNA	154	99	112	70	True	False	True	False	False	False	False	False	False	False	True	False	23.21	5.46	6.49	6.96
SPRY2	SPY2_HUMAN	sprouty homolog 2 (Drosophila) (SPRY2), mRNA	442	225	219	268	False	False	True	False	True	False	False	False	False	False	False	False	85.87	11.06	7.57	40.28
SPRY4	SPY4_HUMAN	sprouty homolog 4 (Drosophila) (SPRY4), transcript variant 1, mRNA	141	179	127	254	False	True	False	False	False	False	False	False	False	False	False	True	14.44	19.6	8.25	11.27
SPTY2D1	SPT2_HUMAN	SPT2, Suppressor of Ty, domain containing 1 (S. cerevisiae) (SPTY2D1), mRNA	160	126	92	124	False	False	False	False	True	False	False	False	False	False	False	False	18.1	4.73	5.57	8.37
SRA1	SRA1_HUMAN	steroid receptor RNA activator 1 (SRA1), transcript variant 1, mRNA	311	214	180	188	True	False	False	False	True	False	False	False	False	False	False	False	58.48	16.95	7.51	8.69
SREBF1	SRBP1_HUMAN	sterol regulatory element binding transcription factor 1 (SREBF1), transcript variant 1, mRNA	415	1163	277	332	False	False	False	True	False	False	True	False	True	False	False	False	82.67	304.66	13.53	12.88
SREBF2	Q8NCY3_HUMAN	sterol regulatory element binding transcription factor 2 (SREBF2), mRNA	592	449	336	448	False	False	False	False	True	False	False	False	False	False	False	False	39.1	43.14	19.01	15.84
SRGN	SRGN_HUMAN	serglycin (SRGN), transcript variant 1, mRNA	108	66	68	66	True	False	True	False	True	False	False	False	False	False	False	False	12.22	3	5.24	7.13
SRI	A8MTH6_HUMAN	sorcin (SRI), transcript variant 1, mRNA	341	365	640	574	False	True	False	False	False	True	False	True	False	True	False	False	93.55	41.26	42.51	22.26
SRM	SPEE_HUMAN	spermidine synthase (SRM), mRNA	338	219	223	239	False	False	True	False	True	False	False	False	False	False	False	False	28.5	10.02	9.84	19.43
SRPK1	B4DS61_HUMAN	SRSF protein kinase 1 (SRPK1), transcript variant 1, mRNA	151	154	228	220	False	False	False	False	False	True	False	False	False	False	False	False	20.23	10.97	19.52	15.1
SRPX	B4DDB8_HUMAN	sushi-repeat containing protein, X-linked (SRPX), transcript variant 2, mRNA	120	53	65	41	True	False	True	False	False	False	False	False	False	False	False	False	29.72	7.45	2.08	2.73
SRRM2	SRRM2_HUMAN	serine/arginine repetitive matrix 2 (SRRM2), mRNA	9322	5211	4330	4607	True	False	True	False	True	False	False	False	False	False	False	False	1516.39	271.5	220.01	120.45
SRSF3	SRSF3_HUMAN	serine/arginine-rich splicing factor 3 (SRSF3), transcript variant 1, mRNA	829	912	571	701	False	False	False	False	False	False	False	False	True	False	False	False	61.8	33.24	33.47	63.51
SRSF6	SRSF6_HUMAN	serine/arginine-rich splicing factor 6 (SRSF6), transcript variant 1, mRNA	1289	1262	600	1032	False	False	False	False	True	False	False	False	True	False	False	True	216.32	291.37	23.76	59.66
SRSF7	B4DLU6_HUMAN	serine/arginine-rich splicing factor 7 (SRSF7), transcript variant 1, mRNA	665	493	243	415	True	False	False	False	True	False	False	False	True	False	False	True	67.22	18.33	10.33	18.35
SRXN1	SRXN1_HUMAN	sulfiredoxin 1 (SRXN1), mRNA	387	368	618	513	False	False	False	False	False	True	False	False	False	True	False	False	59.19	12.5	94.24	38.84
SSC5D	SRCRL_HUMAN	scavenger receptor cysteine rich domain containing (5 domains) (SSC5D), transcript variant 2, mRNA	678	168	206	144	True	False	True	False	True	False	False	False	False	False	False	False	190.04	10.68	67.92	21.66
SSH2	SSH2_HUMAN	slingshot homolog 2 (Drosophila) (SSH2), mRNA	206	154	224	245	False	False	False	False	False	False	False	True	False	False	False	False	19.34	9.02	2.6	20.37
SSR1	SSRA_HUMAN	signal sequence receptor, alpha (SSR1), mRNA	289	227	173	188	True	False	False	False	True	False	False	False	False	False	False	False	5.04	16.22	5.57	11.29
SSR4	SSRD_HUMAN	signal sequence receptor, delta (SSR4), transcript variant 2, mRNA	544	393	256	293	True	False	False	False	True	False	False	False	True	False	False	False	13.61	21.96	13.45	10.48
SSX2IP	ADIP_HUMAN	synovial sarcoma, X breakpoint 2 interacting protein (SSX2IP), transcript variant 2, mRNA	110	186	164	252	False	True	False	False	False	False	False	False	False	False	False	False	14.5	39.8	25.42	50.81
ST3GAL3	Q96L53_HUMAN	ST3 beta-galactoside alpha-2,3-sialyltransferase 3 (ST3GAL3), transcript variant 10, mRNA	132	70	50	66	True	False	True	False	True	False	False	False	False	False	False	False	12.14	5.24	9.87	11.89
ST3GAL5	SIAT9_HUMAN	ST3 beta-galactoside alpha-2,3-sialyltransferase 5 (ST3GAL5), transcript variant 1, mRNA	206	396	352	331	False	True	False	True	False	True	False	False	False	False	False	False	21.3	36.73	24.54	42.77
ST6GAL1	SIAT1_HUMAN	ST6 beta-galactosamide alpha-2,6-sialyltranferase 1 (ST6GAL1), transcript variant 2, mRNA	547	360	214	214	True	False	False	False	True	False	True	False	True	False	False	False	124.58	61.66	11.72	6.35
ST6GALNAC6	SIA7F_HUMAN	ST6 (alpha-N-acetyl-neuraminyl-2,3-beta-galactosyl-1,3)-N-acetylgalactosaminide alpha-2,6-sialyltransferase 6 (ST6GALNAC6), mRNA	258	186	168	174	False	False	False	False	True	False	False	False	False	False	False	False	27.67	19.52	1.76	12.68
ST7	ST7_HUMAN	suppression of tumorigenicity 7 (ST7), transcript variant b, mRNA	357	270	234	224	True	False	False	False	True	False	False	False	False	False	False	False	39.98	33.96	4.63	20.23
ST8SIA5	SIA8E_HUMAN	ST8 alpha-N-acetyl-neuraminide alpha-2,8-sialyltransferase 5 (ST8SIA5), mRNA	139	310	310	311	False	True	False	False	False	True	False	False	False	False	False	False	69.49	78.62	2.65	34.12
STAG1	Q6P275_HUMAN	stromal antigen 1 (STAG1), mRNA	317	168	176	151	True	False	True	False	True	False	False	False	False	False	False	False	49.84	11.85	7.69	7.88
STARD5	STAR5_HUMAN	StAR-related lipid transfer (START) domain containing 5 (STARD5), mRNA	128	73	92	50	True	False	False	False	False	False	False	False	False	False	True	False	27	2.08	17.42	3.18
STAT2	B4DLC7_HUMAN	signal transducer and activator of transcription 2, 113kDa (STAT2), transcript variant 1, mRNA	255	156	186	196	False	False	True	False	False	False	False	False	False	False	False	False	16.52	20.66	9.39	10.69
STAU2	Q4LE57_HUMAN	staufen, RNA binding protein, homolog 2 (Drosophila) (STAU2), transcript variant 6, mRNA	212	309	376	360	False	True	False	False	False	True	False	False	False	False	False	False	29.17	28.81	25.83	15.62
STBD1	STBD1_HUMAN	starch binding domain 1 (STBD1), mRNA	67	265	139	264	False	True	False	True	False	True	False	False	True	False	False	True	8.25	51.72	23.07	45.67
STEAP3	STEA3_HUMAN	STEAP family member 3, metalloreductase (STEAP3), transcript variant 3, mRNA	91	180	78	125	False	False	False	True	False	False	False	False	True	False	False	False	16.38	29.34	21.2	16.27
STIP1	STIP1_HUMAN	stress-induced-phosphoprotein 1 (STIP1), mRNA	1181	1141	783	1005	False	False	False	False	True	False	False	False	False	False	False	False	77.05	164.19	39.57	71.95
STK11IP	S11IP_HUMAN	serine/threonine kinase 11 interacting protein (STK11IP), mRNA	103	150	189	177	False	False	False	False	False	True	False	False	False	False	False	False	15.51	12.2	5.21	36.5
STK17A	ST17A_HUMAN	serine/threonine kinase 17a (STK17A), mRNA	146	144	88	104	False	False	False	False	True	False	False	False	False	False	False	False	6.36	21.43	17.79	18.94
STK38L	ST38L_HUMAN	serine/threonine kinase 38 like (STK38L), mRNA	155	116	93	104	False	False	False	False	True	False	False	False	False	False	False	False	18.98	8.33	8.95	3.28
STK40	STK40_HUMAN	serine/threonine kinase 40 (STK40), mRNA	490	749	563	622	False	False	False	True	False	False	False	False	False	False	False	False	65	64.5	19.04	42.19
STMN4	STMN4_HUMAN	stathmin-like 4 (STMN4), mRNA	111	14	36	7	True	False	True	False	True	False	False	False	False	False	True	False	36.02	4.63	11.79	2
STOML1	STML1_HUMAN	stomatin (EPB72)-like 1 (STOML1), mRNA	83	203	197	198	False	True	False	True	False	True	False	False	False	False	False	False	36.71	5.78	5	10.65
STRADB	STRAB_HUMAN	STE20-related kinase adaptor beta (STRADB), transcript variant 2, mRNA	815	1219	1353	1314	False	True	False	False	False	True	False	False	False	False	False	False	152.89	84.09	52.17	32.54
STX4	STX4_HUMAN	syntaxin 4 (STX4), mRNA	1718	1004	1063	932	True	False	True	False	True	False	False	False	False	False	False	False	170.13	93.69	64.35	37.71
STX7	STX7_HUMAN	syntaxin 7 (STX7), mRNA	714	791	1542	1279	False	True	False	False	False	True	False	True	False	True	False	False	117.51	52.92	92.51	58.56
SUCLA2	SUCB1_HUMAN	succinate-CoA ligase, ADP-forming, beta subunit (SUCLA2), nuclear gene encoding mitochondrial protein, mRNA	11440	18296	19453	18268	False	True	False	True	False	True	False	False	False	False	False	False	2431.31	378.59	1138.22	300.7
SUCLG2	SUCB2_HUMAN	succinate-CoA ligase, GDP-forming, beta subunit (SUCLG2), nuclear gene encoding mitochondrial protein, transcript variant 2, mRNA	1514	2410	1886	1847	False	False	False	True	False	False	False	False	False	False	False	False	165.9	211.92	234.22	119
SUMF2	SUMF2_HUMAN	sulfatase modifying factor 2 (SUMF2), transcript variant 4, mRNA	388	242	248	268	False	False	True	False	True	False	False	False	False	False	False	False	38.22	8.17	7.57	3.93
SUOX	SUOX_HUMAN	sulfite oxidase (SUOX), nuclear gene encoding mitochondrial protein, transcript variant 1, mRNA	445	143	123	122	True	False	True	False	True	False	False	False	False	False	False	False	58.05	9.45	6.33	11
SVIL	Q569J5_HUMAN	supervillin (SVIL), transcript variant 2, mRNA	300	420	595	508	False	False	False	False	False	True	False	False	False	False	False	False	97.22	28	25.17	39.37
SWT1	SWT1_HUMAN	SWT1 RNA endoribonuclease homolog (S. cerevisiae) (SWT1), transcript variant 1, mRNA	188	126	129	115	True	False	False	False	False	False	False	False	False	False	False	False	21.11	11.57	7.75	13.09
SYN1	SYN1_HUMAN	synapsin I (SYN1), transcript variant Ib, mRNA	130	197	185	217	False	True	False	False	False	False	False	False	False	False	False	False	29.8	29.46	8.37	2.4
SYNC	SYNCI_HUMAN	syncoilin, intermediate filament protein (SYNC), transcript variant 2, mRNA	112	291	257	236	False	True	False	True	False	True	False	False	False	False	False	False	24.64	24.83	32.92	53.41
SYNE1	SYNE1_HUMAN	spectrin repeat containing, nuclear envelope 1 (SYNE1), transcript variant 2, mRNA	609	478	321	418	False	False	False	False	True	False	False	False	False	False	False	False	52.74	9.29	7	13.45
SYNE2	SYNE2_HUMAN	spectrin repeat containing, nuclear envelope 2 (SYNE2), transcript variant 1, mRNA	1438	908	1139	1049	False	False	True	False	False	False	False	False	False	False	False	False	219.22	119.33	51.69	39.55
SYNPO2	E9PEM2_HUMAN	synaptopodin 2 (SYNPO2), transcript variant 2, mRNA	337	196	192	198	True	False	True	False	True	False	False	False	False	False	False	False	63.07	15.3	24.38	25.65
TAF4	TAF4_HUMAN	TAF4 RNA polymerase II, TATA box binding protein (TBP)-associated factor, 135kDa (TAF4), mRNA	154	89	106	96	True	False	True	False	False	False	False	False	False	False	False	False	24.54	6.93	15.13	8.09
TAGLN	TAGL_HUMAN	transgelin (TAGLN), transcript variant 2, mRNA	859	544	460	475	True	False	False	False	True	False	False	False	False	False	False	False	162.48	3.84	78.3	25.15
TAOK2	Q86V37_HUMAN	TAO kinase 2 (TAOK2), transcript variant 3, mRNA	725	563	428	574	False	False	False	False	True	False	False	False	False	False	False	False	95.58	41.68	34.33	1.53
TAP1	TAP1_HUMAN	transporter 1, ATP-binding cassette, sub-family B (MDR/TAP) (TAP1), mRNA	275	189	163	207	False	False	False	False	True	False	False	False	False	False	False	False	14.86	16.86	31.52	6.33
TARBP2	TRBP2_HUMAN	TAR (HIV-1) RNA binding protein 2 (TARBP2), transcript variant 3, mRNA	217	221	327	319	False	False	False	False	False	True	False	False	False	False	False	False	31.79	18.94	23.78	16.68
TARDBP	TADBP_HUMAN	TAR DNA binding protein (TARDBP), mRNA	719	573	496	474	True	False	False	False	False	False	False	False	False	False	False	False	12.99	34.74	9.54	11.89
TAX1BP1	A4D196_HUMAN	Tax1 (human T-cell leukemia virus type I) binding protein 1 (TAX1BP1), transcript variant 1, mRNA	3657	4285	5682	4973	False	False	False	False	False	True	False	False	False	False	False	False	408.96	246.1	113.17	176.02
TBC1D10B	TB10B_HUMAN	TBC1 domain family, member 10B (TBC1D10B), mRNA	242	173	154	174	False	False	False	False	True	False	False	False	False	False	False	False	7.88	11.35	2.65	2.33
TBC1D2B	TBD2B_HUMAN	TBC1 domain family, member 2B (TBC1D2B), transcript variant 2, mRNA	260	143	144	163	True	False	True	False	True	False	False	False	False	False	False	False	40.72	16.05	11.72	9.07
TBC1D4	TBCD4_HUMAN	TBC1 domain family, member 4 (TBC1D4), mRNA	287	267	474	457	False	True	False	False	False	True	False	True	False	True	False	False	54.39	28.03	39.31	9.85
TBC1D7	TBCD7_HUMAN	TBC1 domain family, member 7 (TBC1D7), transcript variant 1, mRNA	328	566	502	440	False	False	False	True	False	True	False	False	False	False	False	False	61.13	63.61	12.06	35.35
TBC1D8	TBCD8_HUMAN	TBC1 domain family, member 8 (with GRAM domain) (TBC1D8), mRNA	107	80	53	70	False	False	False	False	True	False	False	False	False	False	False	False	6.17	9.91	3.33	3.51
TBRG4	TBRG4_HUMAN	transforming growth factor beta regulator 4 (TBRG4), transcript variant 3, mRNA	903	1381	1187	1141	False	False	False	True	False	False	False	False	False	False	False	False	107.1	118.36	80.87	41
TCEA3	A8K2K7_HUMAN	transcription elongation factor A (SII), 3 (TCEA3), mRNA	106	196	92	103	False	False	False	True	False	False	True	False	True	False	False	False	10.41	29.36	7.26	9.53
TCF15	TCF15_HUMAN	transcription factor 15 (basic helix-loop-helix) (TCF15), mRNA	93	150	60	107	False	False	False	True	True	False	False	False	True	False	False	False	11.61	8.35	3.21	25.91
TCF20	TCF20_HUMAN	transcription factor 20 (AR1) (TCF20), transcript variant 2, mRNA	299	184	245	254	False	False	True	False	False	False	False	False	False	False	False	False	19.22	12.42	10.33	13.42
TCN2	Q96FD4_HUMAN	transcobalamin II (TCN2), transcript variant 1, mRNA	228	175	125	133	True	False	False	False	True	False	False	False	False	False	False	False	35.54	5.03	9.68	10
TCTN1	TECT1_HUMAN	tectonic family member 1 (TCTN1), transcript variant 2, mRNA	96	113	64	89	False	False	False	False	False	False	False	False	True	False	False	False	7.02	8.29	4.36	7.31
TECTB	TECTB_HUMAN	tectorin beta (TECTB), mRNA	512	1385	2502	2465	False	True	False	True	False	True	False	True	False	True	False	False	332	204.69	98.32	203.72
TENC1	TENC1_HUMAN	tensin like C1 domain containing phosphatase (tensin 2) (TENC1), transcript variant 1, mRNA	5808	2451	2216	1887	True	False	False	False	True	False	False	False	False	False	False	False	1823.64	122.7	200.11	98.84
TERF2IP	TE2IP_HUMAN	telomeric repeat binding factor 2, interacting protein (TERF2IP), mRNA	163	197	254	258	False	True	False	False	False	True	False	False	False	False	False	False	18.61	12.53	25.51	15.43
TEX2	TEX2_HUMAN	testis expressed 2 (TEX2), mRNA	2004	2380	2962	3021	False	True	False	False	False	False	False	False	False	False	False	False	286.67	111	80.96	44.79
TFB2M	TFB2M_HUMAN	transcription factor B2, mitochondrial (TFB2M), nuclear gene encoding mitochondrial protein, mRNA	1216	832	828	753	True	False	False	False	False	False	False	False	False	False	False	False	115.63	55.38	51.13	60.76
TGFB1	TGFB1_HUMAN	transforming growth factor, beta 1 (TGFB1), mRNA	148	124	81	111	False	False	False	False	True	False	False	False	True	False	False	False	24.09	3.18	10.4	9.02
TGFBI	BGH3_HUMAN	transforming growth factor, beta-induced, 68kDa (TGFBI), mRNA	294	130	130	159	True	False	True	False	True	False	False	False	False	False	False	False	40.03	8.62	10.11	15.63
TGFBR2	A3QNQ0_HUMAN	transforming growth factor, beta receptor II (70/80kDa) (TGFBR2), transcript variant 1, mRNA	261	301	533	454	False	True	False	False	False	True	False	True	False	True	False	False	60.51	58.65	45.39	40.45
TGFBR3	TGBR3_HUMAN	transforming growth factor, beta receptor III (TGFBR3), transcript variant 3, mRNA	268	164	194	214	False	False	True	False	False	False	False	False	False	False	False	False	31.32	25.36	11.86	7.37
THADA	THADA_HUMAN	thyroid adenoma associated (THADA), transcript variant 1, mRNA	231	152	174	164	False	False	True	False	False	False	False	False	False	False	False	False	24.89	12.88	17.95	14.84
THAP1	THAP1_HUMAN	THAP domain containing, apoptosis associated protein 1 (THAP1), transcript variant 1, mRNA	100	83	60	62	True	False	False	False	True	False	False	False	False	False	False	False	4	2.96	5.04	3.51
THAP4	THAP4_HUMAN	THAP domain containing 4 (THAP4), transcript variant 1, mRNA	373	588	487	499	False	False	False	True	False	False	False	False	False	False	False	False	30.04	19.88	4.51	24.7
THEM4	THEM4_HUMAN	thioesterase superfamily member 4 (THEM4), mRNA	267	364	490	445	False	True	False	False	False	True	False	False	False	False	False	False	31.7	23.71	21.46	29.14
THG1L	THG1_HUMAN	tRNA-histidine guanylyltransferase 1-like (S. cerevisiae) (THG1L), mRNA	128	101	81	77	True	False	False	False	True	False	False	False	False	False	False	False	7.88	3.84	6.56	4.93
THNSL2	THNS2_HUMAN	threonine synthase-like 2 (S. cerevisiae) (THNSL2), transcript variant 1, mRNA	527	746	869	757	False	False	False	False	False	True	False	False	False	False	False	False	34.45	25.39	76.5	39.84
THOC1	THOC1_HUMAN	THO complex 1 (THOC1), mRNA	239	184	159	137	True	False	False	False	True	False	False	False	False	False	False	False	13.28	8.65	6.36	5.29
THOP1	THOP1_HUMAN	thimet oligopeptidase 1 (THOP1), mRNA	372	487	555	578	False	True	False	False	False	False	False	False	False	False	False	False	23.99	31.85	50.67	5.03
THRA	THA_HUMAN	thyroid hormone receptor, alpha (THRA), transcript variant 2, mRNA	597	1003	800	822	False	False	False	True	False	False	False	False	False	False	False	False	74.7	48.83	58.11	36.92
THRB	THB_HUMAN	thyroid hormone receptor, beta (THRB), transcript variant 1, mRNA	95	108	218	198	False	True	False	False	False	True	False	True	False	True	False	False	17.9	15.14	10.37	4.06
THTPA	THTPA_HUMAN	thiamine triphosphatase (THTPA), transcript variant 2, mRNA	210	156	139	142	False	False	False	False	True	False	False	False	False	False	False	False	10.54	4.93	10.69	5.77
TIA1	TIA1_HUMAN	TIA1 cytotoxic granule-associated RNA binding protein (TIA1), transcript variant 2, mRNA	190	123	132	139	False	False	True	False	False	False	False	False	False	False	False	False	17.8	20.28	11.02	4.37
TIAM1	TIAM1_HUMAN	T-cell lymphoma invasion and metastasis 1 (TIAM1), mRNA	53	122	285	287	False	True	False	False	False	True	False	True	False	True	False	False	32.2	12.25	22.19	20.07
TIGD2	B3KNK0_HUMAN	tigger transposable element derived 2 (TIGD2), mRNA	293	143	196	232	False	False	True	False	False	False	False	True	False	False	False	False	50.39	16.19	25.27	13.62
TIGD7	TIGD7_HUMAN	tigger transposable element derived 7 (TIGD7), mRNA	191	130	121	139	False	False	False	False	True	False	False	False	False	False	False	False	24.26	12.86	7.67	2.33
TIMD4	B5MCL9_HUMAN	T-cell immunoglobulin and mucin domain containing 4 (TIMD4), transcript variant 2, mRNA	178	50	52	89	False	False	True	False	True	False	False	False	False	False	False	False	34.82	6.56	6.93	35.17
TIMM50	TIM50_HUMAN	translocase of inner mitochondrial membrane 50 homolog (S. cerevisiae) (TIMM50), nuclear gene encoding mitochondrial protein, mRNA	1041	1601	2045	1896	False	True	False	True	False	True	False	False	False	False	False	False	221.68	92.48	126.19	56.2
TIPARP	PARPT_HUMAN	TCDD-inducible poly(ADP-ribose) polymerase (TIPARP), transcript variant 1, mRNA	1681	2843	2809	2245	False	False	False	True	False	True	False	False	False	False	False	False	79.72	293.59	329.95	106.83
TIPIN	TIPIN_HUMAN	TIMELESS interacting protein (TIPIN), mRNA	86	140	177	158	False	True	False	True	False	True	False	False	False	False	False	False	10.33	15.87	5.17	3.28
TJP1	Q6MZU1_HUMAN	tight junction protein 1 (zona occludens 1) (TJP1), transcript variant 2, mRNA	1558	1009	1051	1216	False	False	True	False	False	False	False	False	False	False	False	False	189.77	109.01	8.17	38.51
TKT	TKT_HUMAN	transketolase (TKT), transcript variant 2, mRNA	2542	5842	3131	3513	False	False	False	True	False	False	True	False	True	False	False	False	161.27	105.06	305.65	371.58
TM7SF2	ERG24_HUMAN	transmembrane 7 superfamily member 2 (TM7SF2), mRNA	122	47	59	51	True	False	True	False	True	False	False	False	False	False	False	False	10.14	9.02	7.13	5.17
TMCC2	TMCC2_HUMAN	transmembrane and coiled-coil domain family 2 (TMCC2), transcript variant 1, mRNA	152	122	64	97	False	False	False	False	True	False	False	False	True	False	False	True	32	12.58	2.65	9.77
TMCO4	Q6ZSC6_HUMAN	transmembrane and coiled-coil domains 4 (TMCO4), mRNA	68	111	120	128	False	True	False	True	False	True	False	False	False	False	False	False	0.33	18.12	11.46	20.8
TMCO6	TMCO6_HUMAN	transmembrane and coiled-coil domains 6 (TMCO6), mRNA	123	76	49	75	True	False	True	False	True	False	False	False	False	False	False	False	17.39	11.2	4.98	10.68
TMED5	TMED5_HUMAN	transmembrane emp24 protein transport domain containing 5 (TMED5), transcript variant 1, mRNA	273	206	177	239	False	False	False	False	True	False	False	False	False	False	False	False	24.04	15.51	21.22	17.75
TMEM100	TM100_HUMAN	transmembrane protein 100 (TMEM100), transcript variant 2, mRNA	254	47	24	30	True	False	True	False	True	False	False	False	False	False	False	False	91.6	24.13	8.09	5.17
TMEM106B	T106B_HUMAN	transmembrane protein 106B (TMEM106B), transcript variant 2, mRNA	228	308	371	328	False	False	False	False	False	True	False	False	False	False	False	False	26.21	23.02	47.08	28.71
TMEM108	TM108_HUMAN	transmembrane protein 108 (TMEM108), transcript variant 2, mRNA	50	154	238	148	False	False	False	True	False	True	False	False	False	False	False	False	42.67	31.97	28.04	34.53
TMEM115	TM115_HUMAN	transmembrane protein 115 (TMEM115), mRNA	242	248	164	195	False	False	False	False	False	False	False	False	True	False	False	False	31.32	33.29	6.39	12.25
TMEM131	TM131_HUMAN	transmembrane protein 131 (TMEM131), mRNA	1602	1213	1910	1743	False	False	False	False	False	False	False	False	False	True	False	False	93.13	80.43	95.28	55.26
TMEM132B	T132B_HUMAN	transmembrane protein 132B (TMEM132B), mRNA	157	199	376	315	False	True	False	False	False	True	False	True	False	True	False	False	59.58	34.47	16.58	18.48
TMEM143	TM143_HUMAN	transmembrane protein 143 (TMEM143), mRNA	504	740	798	829	False	True	False	False	False	True	False	False	False	False	False	False	50.6	22.93	61.51	37.24
TMEM159	TM159_HUMAN	transmembrane protein 159 (TMEM159), mRNA	122	58	38	59	False	False	False	False	True	False	False	False	False	False	False	False	32.83	4.26	3.18	8.09
TMEM161B	T161B_HUMAN	transmembrane protein 161B (TMEM161B), mRNA	170	211	276	238	False	False	False	False	False	True	False	False	False	False	False	False	38.37	34.68	11.55	7.21
TMEM165	TM165_HUMAN	transmembrane protein 165 (TMEM165), mRNA	136	114	80	101	False	False	False	False	True	False	False	False	False	False	False	False	18.82	1	8.45	17.01
TMEM180	TM180_HUMAN	transmembrane protein 180 (TMEM180), mRNA	102	117	166	179	False	True	False	False	False	True	False	True	False	False	False	False	20.01	8.69	4.58	11.72
TMEM183A	A8K5W1_HUMAN	transmembrane protein 183A (TMEM183A), mRNA	328	216	223	262	False	False	True	False	False	False	False	False	False	False	False	False	37.32	14.45	18.25	5.7
TMEM194B	T194B_HUMAN	transmembrane protein 194B (TMEM194B), mRNA	210	106	104	118	True	False	True	False	True	False	False	False	False	False	False	False	41.91	5.36	12.68	7.69
TMEM2	TMEM2_HUMAN	transmembrane protein 2 (TMEM2), transcript variant 1, mRNA	117	60	51	61	True	False	True	False	True	False	False	False	False	False	False	False	4.7	7.21	6.69	3.06
TMEM205	TM205_HUMAN	transmembrane protein 205 (TMEM205), transcript variant 1, mRNA	256	393	358	353	False	False	False	True	False	False	False	False	False	False	False	False	16.46	55.49	32.9	7.22
TMEM242	CF035_HUMAN	transmembrane protein 242 (TMEM242), mRNA	278	481	475	430	False	True	False	True	False	True	False	False	False	False	False	False	56.49	35.41	52.16	10.09
TMEM38A	TM38A_HUMAN	transmembrane protein 38A (TMEM38A), mRNA	227	276	427	436	False	True	False	False	False	False	False	True	False	False	False	False	72.03	45.57	73.26	14.01
TMEM38B	TM38B_HUMAN	transmembrane protein 38B (TMEM38B), mRNA	149	178	231	240	False	True	False	False	False	True	False	False	False	False	False	False	5.93	4.18	35.08	28.58
TMEM39A	TM39A_HUMAN	transmembrane protein 39A (TMEM39A), mRNA	111	117	60	86	False	False	False	False	True	False	False	False	True	False	False	False	7	15.87	2.08	6.11
TMEM47	TMM47_HUMAN	transmembrane protein 47 (TMEM47), mRNA	64	52	80	103	False	True	False	False	False	False	False	True	False	True	False	False	7.02	4.98	8.17	4.37
TMEM52	TMM52_HUMAN	transmembrane protein 52 (TMEM52), mRNA	360	348	180	199	True	False	False	False	True	False	True	False	True	False	False	False	47.65	54.04	33.03	15.9
TMEM57	MACOI_HUMAN	transmembrane protein 57 (TMEM57), mRNA	387	352	274	252	True	False	False	False	False	False	False	False	False	False	False	False	36.2	13.23	11.79	7.88
TMEM63B	TM63B_HUMAN	transmembrane protein 63B (TMEM63B), mRNA	1757	3277	2936	2844	False	True	False	True	False	True	False	False	False	False	False	False	284.08	135.08	86.96	138.34
TMEM65	TMM65_HUMAN	transmembrane protein 65 (TMEM65), mRNA	119	236	281	302	False	True	False	True	False	True	False	False	False	False	False	False	32.32	28.18	10.97	16.83
TMEM9	TMEM9_HUMAN	transmembrane protein 9 (TMEM9), mRNA	333	525	381	374	False	False	False	True	False	False	False	False	False	False	False	False	33.08	33.49	18.1	39.28
TMOD1	TMOD1_HUMAN	tropomodulin 1 (TMOD1), transcript variant 1, mRNA	682	1238	594	708	False	False	False	True	False	False	True	False	True	False	False	False	113.53	47.51	62.42	56.62
TMPO	Q59G12_HUMAN	thymopoietin (TMPO), transcript variant 3, mRNA	348	223	216	195	True	False	True	False	True	False	False	False	False	False	False	False	6.33	19.01	11.55	4.41
TMPRSS7	TMPS7_HUMAN	transmembrane protease, serine 7 (TMPRSS7), transcript variant 1, mRNA	213	610	793	766	False	True	False	True	False	True	False	False	False	False	False	False	57.91	190.12	82.47	59.92
TMSB10	Q596K9_HUMAN	thymosin beta 10 (TMSB10), mRNA	942	1074	1543	1665	False	True	False	False	False	True	False	True	False	False	False	False	193.03	165.51	8.41	48.79
TMTC1	F5H8B5_HUMAN	transmembrane and tetratricopeptide repeat containing 1 (TMTC1), transcript variant 1, mRNA	351	466	598	636	False	True	False	False	False	True	False	False	False	False	False	False	53.73	27.65	22.23	51.75
TNFRSF10A	TR10A_HUMAN	tumor necrosis factor receptor superfamily, member 10a (TNFRSF10A), mRNA	133	135	41	76	False	False	False	False	True	False	True	False	True	False	False	True	34.12	15.93	5.17	5.55
TNFRSF1B	TNR1B_HUMAN	tumor necrosis factor receptor superfamily, member 1B (TNFRSF1B), mRNA	122	69	57	94	False	False	True	False	True	False	False	False	False	False	False	True	16.65	8.96	4.48	4.48
TNFRSF9	TNR9_HUMAN	tumor necrosis factor receptor superfamily, member 9 (TNFRSF9), mRNA	178	295	359	402	False	True	False	False	False	True	False	False	False	False	False	False	59.83	17.44	13.01	32.05
TNFSF12	Q4ACW9_HUMAN	tumor necrosis factor (ligand) superfamily, member 12 (TNFSF12), transcript variant 1, mRNA	197	131	123	121	True	False	False	False	True	False	False	False	False	False	False	False	35.27	10.14	4.51	5.49
TNFSF13	TNF13_HUMAN	tumor necrosis factor (ligand) superfamily, member 13 (TNFSF13), transcript variant alpha, mRNA	150	38	28	32	True	False	True	False	True	False	False	False	False	False	False	False	37.29	6.56	3.84	1.76
TNNC2	TNNC2_HUMAN	troponin C type 2 (fast) (TNNC2), mRNA	147	6	49	26	True	False	True	False	True	False	False	False	False	False	False	False	21.36	2.19	40.07	15.5
TNNI2	A6NIV8_HUMAN	troponin I type 2 (skeletal, fast) (TNNI2), transcript variant 3, mRNA	120	6	53	26	True	False	True	False	False	False	False	False	False	False	False	False	12.53	3.06	32.27	13.05
TNNT3	TNNT3_HUMAN	troponin T type 3 (skeletal, fast) (TNNT3), transcript variant 4, mRNA	367	4	101	65	True	False	True	False	True	False	False	False	False	True	False	False	73.39	0.88	64.24	41.35
TNRC6C	TNR6C_HUMAN	trinucleotide repeat containing 6C (TNRC6C), transcript variant 2, mRNA	202	139	114	159	False	False	False	False	True	False	False	False	False	False	False	False	39.55	8.97	4.73	4.91
TNXB	O95680_HUMAN	tenascin XB (TNXB), transcript variant XB, mRNA	1483	2245	1263	1026	False	False	False	True	False	False	True	False	True	False	False	False	38.83	190.39	126.75	54.72
TOB2	TOB2_HUMAN	transducer of ERBB2, 2 (TOB2), mRNA	422	416	255	325	False	False	False	False	True	False	False	False	True	False	False	False	53.08	32.38	44.26	7.33
TOE1	TOE1_HUMAN	target of EGR1, member 1 (nuclear) (TOE1), mRNA	159	95	75	82	False	False	False	False	True	False	False	False	False	False	False	False	38.97	13.54	5.21	9.07
TOM1L2	TM1L2_HUMAN	target of myb1-like 2 (chicken) (TOM1L2), transcript variant 3, mRNA	208	279	350	360	False	True	False	False	False	True	False	False	False	False	False	False	28.79	28.01	15.03	36.09
TOR3A	TOR3A_HUMAN	torsin family 3, member A (TOR3A), mRNA	191	528	271	300	False	False	False	True	False	False	True	False	True	False	False	False	70.29	80.65	39.35	20.22
TP53	Q53GA5_HUMAN	tumor protein p53 (TP53), transcript variant 2, mRNA	125	59	35	56	True	False	True	False	True	False	False	False	True	False	False	False	13.42	7.31	4.26	6.08
TP53BP1	TP53B_HUMAN	tumor protein p53 binding protein 1 (TP53BP1), transcript variant 3, mRNA	206	258	363	290	False	False	False	False	False	True	False	False	False	False	False	False	27.17	27.74	12.02	32.67
TPCN1	TPC1_HUMAN	two pore segment channel 1 (TPCN1), transcript variant 2, mRNA	858	538	528	430	True	False	True	False	True	False	False	False	False	False	False	False	66.49	71.08	58.77	33.14
TPD52L1	TPD53_HUMAN	tumor protein D52-like 1 (TPD52L1), transcript variant 4, mRNA	1240	1966	1677	1550	False	False	False	True	False	False	False	False	False	False	False	False	219.34	219.34	147	57.17
TPI1	Q53HE2_HUMAN	triosephosphate isomerase 1 (TPI1), transcript variant 2, mRNA	3472	4324	5274	5153	False	False	False	False	False	True	False	False	False	False	False	False	712.79	139.44	246.44	72.39
TPM1	D9YZV8_HUMAN	tropomyosin 1 (alpha) (TPM1), transcript variant 6, mRNA	805	336	441	412	True	False	True	False	True	False	False	False	False	False	False	False	34.19	28.99	62	52.86
TPM2	TPM2_HUMAN	tropomyosin 2 (beta) (TPM2), transcript variant 2, mRNA	614	167	236	206	True	False	True	False	True	False	False	False	False	False	False	False	118.11	4.51	35.26	22.84
TPPP	TPPP_HUMAN	tubulin polymerization promoting protein (TPPP), mRNA	111	105	56	106	False	False	False	False	True	False	False	False	True	False	False	True	15.14	22.33	4.63	1.45
TPST2	TPST2_HUMAN	tyrosylprotein sulfotransferase 2 (TPST2), transcript variant 2, mRNA	288	215	214	181	True	False	False	False	False	False	False	False	False	False	False	False	39.01	15.62	23.07	10.97
TPT1	TCTP_HUMAN	tumor protein, translationally-controlled 1 (TPT1), mRNA	13570	8528	8051	8205	True	False	True	False	True	False	False	False	False	False	False	False	924.02	62.08	142.4	295.95
TRA2A	Q549U1_HUMAN	transformer 2 alpha homolog (Drosophila) (TRA2A), mRNA	408	391	254	321	False	False	False	False	True	False	False	False	True	False	False	False	51.43	42.1	6.24	23.67
TRA2B	TRA2B_HUMAN	transformer 2 beta homolog (Drosophila) (TRA2B), transcript variant 1, mRNA	646	534	423	460	False	False	False	False	True	False	False	False	False	False	False	False	65.28	20.27	15.96	31.8
TRABD	TRABD_HUMAN	TraB domain containing (TRABD), mRNA	473	435	312	345	False	False	False	False	True	False	False	False	False	False	False	False	21.01	26.34	16.76	17.91
TRAPPC11	CD041_HUMAN	chromosome 4 open reading frame 41 (C4orf41), transcript variant 1, mRNA	378	483	590	451	False	False	False	False	False	True	False	False	False	False	False	False	77.95	25.75	27.17	17.67
TRIM28	TIF1B_HUMAN	tripartite motif containing 28 (TRIM28), mRNA	1085	1003	718	786	False	False	False	False	True	False	False	False	False	False	False	False	134.1	59.25	37.36	24.58
TRIP11	B2RUT2_HUMAN	thyroid hormone receptor interactor 11 (TRIP11), mRNA	364	282	409	446	False	False	False	False	False	False	False	True	False	False	False	False	35.92	15.06	28.95	19.92
TRMT112	TR112_HUMAN	tRNA methyltransferase 11-2 homolog (S. cerevisiae) (TRMT112), mRNA	156	106	97	111	False	False	False	False	True	False	False	False	False	False	False	False	13.32	7.23	11.22	12.66
TRMT2A	TRM2A_HUMAN	TRM2 tRNA methyltransferase 2 homolog A (S. cerevisiae) (TRMT2A), transcript variant 1, mRNA	485	343	274	284	True	False	False	False	True	False	False	False	False	False	False	False	75.92	32.31	25.94	17.32
TRNP1	TRNP1_HUMAN	TMF1-regulated nuclear protein 1 (TRNP1), mRNA	61	283	184	316	False	True	False	True	False	True	False	False	False	False	False	False	21.37	65.01	58.02	61.65
TRO	Q9BX90_HUMAN	trophinin (TRO), transcript variant 6, mRNA	560	343	241	227	True	False	False	False	True	False	True	False	False	False	False	False	111.86	4	10.5	4.06
TRPM7	TRPM7_HUMAN	transient receptor potential cation channel, subfamily M, member 7 (TRPM7), mRNA	22131	21427	18838	41728	False	True	False	False	False	False	False	True	False	False	False	True	5630.09	3141.07	3219.05	6148.28
TRUB1	TRUB1_HUMAN	TruB pseudouridine (psi) synthase homolog 1 (E. coli) (TRUB1), mRNA	85	113	123	141	False	True	False	False	False	False	False	False	False	False	False	False	9.6	19.94	7.22	6.43
TSC22D1	T22D1_HUMAN	TSC22 domain family, member 1 (TSC22D1), transcript variant 3, mRNA	479	328	258	279	True	False	False	False	True	False	False	False	False	False	False	False	56.85	30.56	42.78	21.85
TSC22D3	T22D3_HUMAN	TSC22 domain family, member 3 (TSC22D3), transcript variant 1, mRNA	699	373	138	190	True	False	False	False	True	False	True	False	True	False	False	False	210.5	78.55	16.44	9.39
TSEN34	SEN34_HUMAN	tRNA splicing endonuclease 34 homolog (S. cerevisiae) (TSEN34), transcript variant 2, mRNA	469	365	291	304	True	False	False	False	True	False	False	False	False	False	False	False	60.17	21.3	17.95	26.59
TSPAN12	TSN12_HUMAN	tetraspanin 12 (TSPAN12), mRNA	687	867	1319	1315	False	True	False	False	False	True	False	True	False	True	False	False	183.96	34.6	20.63	36.01
TSPAN4	TSN4_HUMAN	tetraspanin 4 (TSPAN4), transcript variant 7, mRNA	177	62	80	79	True	False	True	False	True	False	False	False	False	False	False	False	21.42	14	9.39	9.4
TSPAN6	TSN6_HUMAN	tetraspanin 6 (TSPAN6), mRNA	183	214	277	262	False	False	False	False	False	True	False	False	False	False	False	False	12.42	18.11	24.36	6.93
TSPAN9	TSN9_HUMAN	tetraspanin 9 (TSPAN9), transcript variant 1, mRNA	162	206	234	251	False	True	False	False	False	False	False	False	False	False	False	False	6.43	17.33	7.84	27.55
TTBK2	Q8IWY7_HUMAN	tau tubulin kinase 2 (TTBK2), mRNA	64	65	104	113	False	True	False	False	False	False	False	True	False	True	False	False	17.17	8.37	15.19	9.53
TTC38	TTC38_HUMAN	tetratricopeptide repeat domain 38 (TTC38), mRNA	282	305	192	181	True	False	False	False	False	False	True	False	True	False	False	False	30.87	29.21	31.63	2.03
TTC7B	Q6PIF1_HUMAN	tetratricopeptide repeat domain 7B (TTC7B), mRNA	237	399	425	463	False	True	False	True	False	True	False	False	False	False	False	False	31.01	1.76	19.09	21.79
TTLL3	TTLL3_HUMAN	tubulin tyrosine ligase-like family, member 3 (TTLL3), transcript variant 1, mRNA	142	187	96	112	False	False	False	False	False	False	True	False	True	False	False	False	14.99	16.82	13.93	12.12
TTLL4	TTLL4_HUMAN	tubulin tyrosine ligase-like family, member 4 (TTLL4), mRNA	132	104	79	85	True	False	False	False	True	False	False	False	False	False	False	False	8.45	14.19	5.57	7.86
TTLL5	TTLL5_HUMAN	tubulin tyrosine ligase-like family, member 5 (TTLL5), mRNA	190	242	372	404	False	True	False	False	False	True	False	False	False	True	False	False	36.84	18.48	20.8	89.87
TTN	A6NKB1_HUMAN	titin (TTN), transcript variant novex-3, mRNA	594	87	264	206	True	False	True	False	True	False	False	True	False	False	False	False	78.4	3.61	111.5	55.75
TTPA	TTPA_HUMAN	tocopherol (alpha) transfer protein (TTPA), mRNA	52	92	102	88	False	False	False	True	False	True	False	False	False	False	False	False	14.5	8.19	10.49	11.84
TUBB2A	TBB2A_HUMAN	tubulin, beta 2A class IIa (TUBB2A), mRNA	761	1417	2330	2269	False	True	False	False	False	True	False	False	False	True	False	False	190.4	284.95	206.2	386.69
TUBB2B	TBB2B_HUMAN	tubulin, beta 2B class IIb (TUBB2B), mRNA	1001	1689	2523	2366	False	True	False	False	False	True	False	False	False	False	False	False	284.96	195.49	192.71	265.36
TUBGCP3	Q5T8L2_HUMAN	tubulin, gamma complex associated protein 3 (TUBGCP3), mRNA	389	435	566	600	False	True	False	False	False	False	False	False	False	False	False	False	43.78	7.62	31.37	38.5
TUFM	EFTU_HUMAN	Tu translation elongation factor, mitochondrial (TUFM), nuclear gene encoding mitochondrial protein, mRNA	803	1216	994	1033	False	False	False	True	False	False	False	False	False	False	False	False	111.73	49.88	72.46	63.19
TYMS	Q53Y97_HUMAN	thymidylate synthetase (TYMS), mRNA	340	288	208	223	True	False	False	False	True	False	False	False	False	False	False	False	28.75	12.2	7.62	16.68
TYW1	TYW1_HUMAN	tRNA-yW synthesizing protein 1 homolog (S. cerevisiae) (TYW1), mRNA	388	568	583	569	False	False	False	False	False	True	False	False	False	False	False	False	25.63	4	11.72	30.88
UAP1	UAP1_HUMAN	UDP-N-acteylglucosamine pyrophosphorylase 1 (UAP1), mRNA	1025	1188	1725	1556	False	True	False	False	False	True	False	False	False	False	False	False	203.09	125.53	64.18	43.82
UBA7	UBA7_HUMAN	ubiquitin-like modifier activating enzyme 7 (UBA7), mRNA	112	55	58	63	True	False	True	False	True	False	False	False	False	False	False	False	16.09	6.74	5.49	8.02
UBE2E2	UB2E2_HUMAN	ubiquitin-conjugating enzyme E2E 2 (UBE2E2), mRNA	62	81	106	107	False	True	False	False	False	True	False	False	False	False	False	False	10.07	7.09	9.64	9.21
UBE2J2	A6NGS0_HUMAN	ubiquitin-conjugating enzyme E2, J2 (UBE2J2), transcript variant 2, mRNA	274	220	170	199	False	False	False	False	True	False	False	False	False	False	False	False	6.57	29.14	11.36	12.71
UBE2R2	UB2R2_HUMAN	ubiquitin-conjugating enzyme E2R 2 (UBE2R2), mRNA	776	1179	1366	1330	False	True	False	True	False	True	False	False	False	False	False	False	125.73	63.81	94.22	33.31
UBE3C	UBE3C_HUMAN	ubiquitin protein ligase E3C (UBE3C), mRNA	816	755	1215	1058	False	False	False	False	False	False	False	False	False	True	False	False	149.18	15.3	26.51	81.7
UBL3	B2R4J1_HUMAN	ubiquitin-like 3 (UBL3), mRNA	456	480	790	681	False	False	False	False	False	True	False	False	False	True	False	False	79.78	27.12	22.64	21.79
UBL7	UBL7_HUMAN	ubiquitin-like 7 (bone marrow stromal cell-derived) (UBL7), transcript variant 2, mRNA	472	614	729	654	False	False	False	False	False	True	False	False	False	False	False	False	75.54	9.54	31.65	30.75
UBN1	UBN1_HUMAN	ubinuclein 1 (UBN1), transcript variant 2, mRNA	284	217	123	178	True	False	False	False	True	False	False	False	True	False	False	False	32.32	10.2	8.88	15.3
UBR3	UBR3_HUMAN	ubiquitin protein ligase E3 component n-recognin 3 (putative) (UBR3), mRNA	1779	913	1079	970	True	False	True	False	False	False	False	False	False	False	False	False	343.04	70.67	86.3	24.68
UBR5	UBR5_HUMAN	ubiquitin protein ligase E3 component n-recognin 5 (UBR5), mRNA	42846	67458	47342	43770	False	False	False	True	False	False	True	False	False	False	False	False	5373.36	7495.27	4960.32	376.78
UCK2	UCK2_HUMAN	uridine-cytidine kinase 2 (UCK2), mRNA	598	991	1322	1336	False	True	False	False	False	True	False	False	False	False	False	False	195.46	74.41	33.81	21.61
UCP1	UCP1_HUMAN	uncoupling protein 1 (mitochondrial, proton carrier) (UCP1), nuclear gene encoding mitochondrial protein, mRNA	74907	111962	165776	156951	False	True	False	False	False	True	False	False	False	False	False	False	24971.1	17284.2	853.75	5052.26
UCP2	UCP2_HUMAN	uncoupling protein 2 (mitochondrial, proton carrier) (UCP2), nuclear gene encoding mitochondrial protein, mRNA	287	137	211	281	False	False	False	False	False	False	False	True	False	True	False	False	76.42	15.68	5.36	12.44
UCP3	UCP3_HUMAN	uncoupling protein 3 (mitochondrial, proton carrier) (UCP3), nuclear gene encoding mitochondrial protein, transcript variant long, mRNA	153	131	690	923	False	True	False	False	False	True	False	True	False	True	False	False	84.02	33.71	77.69	59.52
UHMK1	UHMK1_HUMAN	U2AF homology motif (UHM) kinase 1 (UHMK1), transcript variant 1, mRNA	237	275	399	428	False	True	False	False	False	True	False	True	False	False	False	False	46.04	27.57	31.93	24.32
UHRF1BP1	URFB1_HUMAN	UHRF1 binding protein 1 (UHRF1BP1), mRNA	394	502	797	701	False	True	False	False	False	True	False	False	False	True	False	False	78.62	29.31	63.32	27.43
UHRF1BP1L	UH1BL_HUMAN	UHRF1 binding protein 1-like (UHRF1BP1L), transcript variant 1, mRNA	592	862	1107	1010	False	True	False	False	False	True	False	False	False	False	False	False	139.16	49.93	80.65	43.44
UPF1	RENT1_HUMAN	UPF1 regulator of nonsense transcripts homolog (yeast) (UPF1), mRNA	1335	882	881	991	False	False	True	False	True	False	False	False	False	False	False	False	143.29	74.74	46.61	58.62
UPF2	RENT2_HUMAN	UPF2 regulator of nonsense transcripts homolog (yeast) (UPF2), transcript variant 2, mRNA	258	198	158	171	True	False	False	False	True	False	False	False	False	False	False	False	12.29	21.42	11.26	14.05
UQCRC1	QCR1_HUMAN	ubiquinol-cytochrome c reductase core protein I (UQCRC1), mRNA	16024	26440	24029	23598	False	False	False	True	False	False	False	False	False	False	False	False	2307.11	534.23	722.16	751.78
UQCRC2	QCR2_HUMAN	ubiquinol-cytochrome c reductase core protein II (UQCRC2), nuclear gene encoding mitochondrial protein, mRNA	17550	29770	26452	25783	False	False	False	True	False	True	False	False	False	False	False	False	2533.85	420.8	106.68	333.01
USO1	USO1_HUMAN	USO1 vesicle docking protein homolog (yeast) (USO1), mRNA	989	1142	1567	1355	False	False	False	False	False	True	False	False	False	False	False	False	115.44	25.47	93.33	27.83
USP16	UBP16_HUMAN	ubiquitin specific peptidase 16 (USP16), transcript variant 3, mRNA	965	1358	1559	1377	False	False	False	False	False	True	False	False	False	False	False	False	216.03	44.76	49.35	49.24
USP22	UBP22_HUMAN	ubiquitin specific peptidase 22 (USP22), mRNA	201	215	303	300	False	False	False	False	False	True	False	False	False	False	False	False	15.14	19.94	9.49	18.91
USP24	UBP24_HUMAN	ubiquitin specific peptidase 24 (USP24), mRNA	1896	1108	1570	1472	False	False	True	False	False	False	False	False	False	False	False	False	235.53	96.81	85.78	47.94
USP30	UBP30_HUMAN	ubiquitin specific peptidase 30 (USP30), mRNA	247	353	465	415	False	True	False	False	False	True	False	False	False	False	False	False	25.14	55.37	15.3	26.08
USP36	UBP36_HUMAN	ubiquitin specific peptidase 36 (USP36), mRNA	252	185	141	148	True	False	False	False	True	False	False	False	False	False	False	False	32.64	12.72	5.7	21.57
USP46	UBP46_HUMAN	ubiquitin specific peptidase 46 (USP46), transcript variant 1, mRNA	98	122	139	185	False	True	False	False	False	False	False	True	False	False	False	False	8.5	10.87	20.87	17.06
USP53	UBP53_HUMAN	ubiquitin specific peptidase 53 (USP53), mRNA	313	195	177	212	False	False	True	False	True	False	False	False	False	False	False	False	41.26	13.57	9.5	13.65
USP54	UBP54_HUMAN	ubiquitin specific peptidase 54 (USP54), mRNA	155	74	49	46	True	False	False	False	True	False	False	False	False	False	False	False	39.59	8.84	2.85	2.4
UTP14A	UT14A_HUMAN	UTP14, U3 small nucleolar ribonucleoprotein, homolog A (yeast) (UTP14A), transcript variant 1, mRNA	233	185	145	135	True	False	False	False	True	False	False	False	False	False	False	False	28.82	8.95	9.56	12.17
UTP3	SAS10_HUMAN	UTP3, small subunit (SSU) processome component, homolog (S. cerevisiae) (UTP3), mRNA	240	214	221	155	True	False	False	False	False	False	False	False	False	False	False	False	7.84	18.44	17.7	14.19
UXT	UXT_HUMAN	ubiquitously-expressed, prefoldin-like chaperone (UXT), transcript variant 2, mRNA	1115	926	697	782	False	False	False	False	True	False	False	False	False	False	False	False	98.62	43.33	17.07	62.23
VAMP2	VAMP2_HUMAN	vesicle-associated membrane protein 2 (synaptobrevin 2) (VAMP2), mRNA	808	646	457	511	True	False	False	False	True	False	False	False	False	False	False	False	141.46	38.78	19.41	27.3
VASN	VASN_HUMAN	vasorin (VASN), mRNA	153	203	174	243	False	True	False	False	False	False	False	False	False	False	False	False	17.57	14.36	11.61	9.68
VAT1	VAT1_HUMAN	vesicle amine transport protein 1 homolog (T. californica) (VAT1), mRNA	971	1245	1504	1607	False	True	False	False	False	True	False	False	False	False	False	False	70.05	11.39	60.67	19.01
VAV2	VAV2_HUMAN	vav 2 guanine nucleotide exchange factor (VAV2), transcript variant 2, mRNA	312	239	186	219	False	False	False	False	True	False	False	False	False	False	False	False	9.29	41.56	12.71	25.86
VCAM1	E9PDD1_HUMAN	vascular cell adhesion molecule 1 (VCAM1), transcript variant 1, mRNA	277	282	531	548	False	True	False	False	False	True	False	True	False	True	False	False	18.22	57.03	109.77	85.84
VCL	VINC_HUMAN	vinculin (VCL), transcript variant 1, mRNA	605	660	964	960	False	True	False	False	False	True	False	False	False	False	False	False	77.31	46.14	15.92	64.32
VEZF1	VEZF1_HUMAN	vascular endothelial zinc finger 1 (VEZF1), mRNA	378	290	448	424	False	False	False	False	False	False	False	False	False	True	False	False	37.32	27.34	34.1	28.43
VGLL4	Q0H0I7_HUMAN	vestigial like 4 (Drosophila) (VGLL4), transcript variant 2, mRNA	124	47	39	60	True	False	True	False	True	False	False	False	False	False	False	False	12.9	8.41	2.19	9.39
VKORC1	A6NIQ6_HUMAN	vitamin K epoxide reductase complex, subunit 1 (VKORC1), transcript variant 2, mRNA	652	529	443	430	True	False	False	False	False	False	False	False	False	False	False	False	70.66	28.69	26.33	10.6
VLDLR	VLDLR_HUMAN	very low density lipoprotein receptor (VLDLR), transcript variant 2, mRNA	926	883	504	459	True	False	False	False	True	False	True	False	True	False	False	False	128.19	140	27.17	10.69
VPS39	VPS39_HUMAN	vacuolar protein sorting 39 homolog (S. cerevisiae) (VPS39), mRNA	364	437	755	745	False	True	False	False	False	True	False	True	False	True	False	False	84.52	22.88	25.7	38.89
VSIG10L	VS10L_HUMAN	V-set and immunoglobulin domain containing 10 like (VSIG10L), mRNA	107	39	11	25	True	False	True	False	True	False	False	False	True	False	False	False	19.86	10.09	2.52	7.94
VSIG4	C9J1L3_HUMAN	V-set and immunoglobulin domain containing 4 (VSIG4), transcript variant 2, mRNA	116	65	64	56	True	False	True	False	False	False	False	False	False	False	False	False	19.78	9.54	19.36	0
VWCE	VWCE_HUMAN	von Willebrand factor C and EGF domains (VWCE), mRNA	560	156	147	113	True	False	True	False	True	False	False	False	False	False	False	False	145.01	7.36	14.26	29.04
WASF3	WASF3_HUMAN	WAS protein family, member 3 (WASF3), mRNA	57	77	112	119	False	True	False	False	False	False	False	True	False	False	False	False	25.96	16.95	14.88	10.37
WDFY2	WDFY2_HUMAN	WD repeat and FYVE domain containing 2 (WDFY2), mRNA	179	116	145	172	False	False	True	False	False	False	False	False	False	False	False	False	4.33	2.03	9.71	3.18
WDR18	WDR18_HUMAN	WD repeat domain 18 (WDR18), mRNA	192	117	129	143	False	False	True	False	False	False	False	False	False	False	False	False	16.83	3.76	12.47	1.15
WDR47	WDR47_HUMAN	WD repeat domain 47 (WDR47), transcript variant 2, mRNA	108	88	65	68	True	False	False	False	True	False	False	False	False	False	False	False	7.36	11.29	5.46	5.17
WDR6	B3KRR8_HUMAN	WD repeat domain 6 (WDR6), mRNA	263	363	468	430	False	True	False	False	False	True	False	False	False	False	False	False	32.46	59.53	20.5	22.9
WDR7	WDR7_HUMAN	WD repeat domain 7 (WDR7), transcript variant 1, mRNA	248	232	380	365	False	False	False	False	False	True	False	True	False	True	False	False	22.48	4.37	11.35	38.16
WDR74	WDR74_HUMAN	WD repeat domain 74 (WDR74), mRNA	118	91	57	74	True	False	False	False	True	False	False	False	True	False	False	False	13.04	5.2	1.53	4.67
WDR82	WDR82_HUMAN	WD repeat domain 82 (WDR82), mRNA	715	512	427	430	True	False	False	False	True	False	False	False	False	False	False	False	45.74	40.86	5.57	30.41
[truncated: 84 more rows]
